# Supplementary material for: Gene Organization in Rice Revealed by Full-Length cDNA Mapping and Gene Expression Analysis through Microarray
Source: PLoS One. 2007 Nov 28;2(11):e1235. doi: 10.1371/journal.pone.0001235 (PMC2084198; doi:10.1371/journal.pone.0001235)
Supplement: Table S1 — The mapping positions of FL-cDNA in five genome assemblies. (2.66 MB ZIP) [file pone.0001235.s003.zip › TableS1.xls]

## Sheet: TABLES1
	Table S1 The mapping position of FLcDNA in five genome assemblies
	DDBJ Acc. NO	CLONE_NAME	Length	TIGR release4				IRGSP bulit4				IRGSP bulit3				BGI assembled Syngenta				93-11
				Chr	STR	Short arm	Long arm	Chr	STR	Short arm	Long arm	Chr	STR	Short arm	Long arm	Chr	STR	Short arm	Long arm	Chr	STR	Short arm	Long arm
	AK058203	001-010-A04	2075	1	1	26031766	26031922	1	1	27460764	27460920	1	1	25698626	25698782	1	1	25475610	25475766	1	1	28899113	28899269
	AK058204	001-010-A06	1139	3	1	28180478	28183103	3	1	28991734	28994359	3	1	28027702	28030327	3	1	29009564	29012189	3	1	32363978	32366604
	AK058205	001-010-A07	650	12	1	25956475	25957434	12	1	26216528	26217487	12	1	26023637	26024596	12	1	22277368	22278327	12	1	21613236	21614195
	AK058206	001-010-A08	863	7	1	701307	703801	7	1	702008	704502	7	1	702008	704502	7	1	688079	690573	7	1	770325	772819
	AK058207	001-010-A09	923	12	1	13112678	13114574	12	1	13263400	13265296	12	1	13159661	13161557					12	1	10529033	10530931
	AK058208	001-010-B07	519	6	-1	15252969	15253488	6	-1	15321969	15322488	6	-1	15096765	15097284	3	-1	33414452	33414971	0	-1	854242	854759
	AK058209	001-010-B09	566	10	-1	13992156	13993431	10	-1	14680988	14682263	10	-1	13808281	13809556	10	-1	12872258	12873533	10	-1	12560888	12562164
	AK058210	001-010-C05	1214	5	-1	18232345	18234957	5	-1	18320298	18322910	5	-1	18169233	18171845	5	-1	17961552	17964164	5	-1	19353703	19356315
	AK058211	001-010-C06	930	9	1	20787067	20789764	9	1	21619190	21621887	9	1	20486155	20488852	9	1	19497040	19499822	9	1	19569740	19572417
	AK058212	001-010-C10	1351	3	-1	8186766	8190966	3	-1	8258376	8262576	3	-1	8176483	8180683	3	-1	8333613	8337813	3	-1	8770605	8774807
	AK058213	001-010-D01	1461	5	-1	18238049	18240618	5	-1	18326002	18328571	5	-1	18174937	18177506	5	-1	17967407	17969976	5	-1	19359079	19361646
	AK058214	001-010-D11	710	7	-1	18252005	18254306	7	-1	18913857	18916158	7	-1	18200120	18202421	7	-1	17289611	17291912	7	-1	16496720	16499021
	AK058215	001-010-D12	1408	8	-1	24548392	24551686	8	-1	24769240	24772534	8	-1	24673993	24677287	8	-1	23530658	23533952	8	-1	26318410	26321704
	AK058216	001-010-E10	1461	5	-1	25698704	25702690	5	-1	25843157	25847143	5	-1	25581612	25585598	5	-1	25388670	25392656	5	-1	27230313	27234296
	AK058217	001-010-F03	1174	6	1	13279827	13281939	6	1	13348827	13350939	6	1	13123623	13125735	6	1	12849289	12851401	6	1	14067222	14069425
	AK058218	001-010-F04	757	2	1	26808767	26809524	2	1	27701497	27702254	2	1	26833129	26833886	2	1	26733627	26734384	2	1	28575489	28576246
	AK058219	001-010-F05	731	5	1	24454598	24456652	5	1	24584964	24587018	5	1	24392615	24394669	5	1	24189013	24191067	5	1	26002800	26004854
	AK058220	001-010-F09	488	12	1	19652809	19653534	12	1	19826104	19826829	12	1	19722119	19722844	12	1	16419790	16420515	12	1	15913403	15914129
	AK058221	001-010-G01	1242	2	1	26151331	26156556	2	1	27044061	27049286	2	1	26175693	26180918	2	1	26014966	26020191	2	1	27988130	27993268
	AK058222	001-010-G03	480	2	-1	4855971	4858039	2	-1	4855971	4858039	2	-1	4855971	4858039	2	-1	4946094	4948162	2	-1	5675159	5677227
	AK058223	001-010-G04	996	3	-1	34536388	34538393	3	-1	35448187	35450192	3	-1	34384040	34386045	3	-1	35285941	35288370	3	-1	38949161	38951150
	AK058224	001-010-G11	371	5	1	291208	291715	5	1	291208	291715	5	1	281821	282328	5	1	287578	288085	5	1	307385	307892
	AK058225	001-010-G12	1294	10	-1	21153066	21155415	10	-1	21938031	21940380	10	-1	20963576	20965925	10	-1	19835380	19837729	10	-1	20483622	20499291
	AK058226	001-010-H07	847	12	1	257855	258873	12	1	257855	258873	12	1	257855	258873	12	1	184662	185680	12	1	323948	324965
	AK058227	001-010-H11	1321	12	1	4045036	4046357	12	1	4045102	4046423	12	1	4045055	4046376	12	1	3914021	3915342	12	1	4363015	4364336
	AK058228	001-010-H12	769	2	-1	27091924	27092693	2	-1	27984654	27985423	2	-1	27116286	27117055	2	-1	26991186	26991957	2	-1	28858975	28859744
	AK058229	001-011-A04	940	11	1	21714467	21717691	11	1	24058330	24061554	11	1	21361755	21364979	11	-1	19295733	19298957	11	-1	19838524	19841955
	AK058230	001-011-B05	1430	5	1	20583161	20585272	5	1	20673157	20675268	5	1	20522101	20524212	5	1	20242950	20245061	5	1	21859277	21861388
	AK058231	001-011-B12	1099	2	-1	26495316	26496415	2	-1	27388046	27389145	2	-1	26519678	26520777	2	-1	26435429	26436528	2	-1	28303971	28305070
	AK058232	001-011-C02	1393	2	1	23739366	23743082	2	1	24603096	24606812	2	1	23764628	23768344	2	1	23508426	23512139	2	1	25451672	25455379
	AK058233	001-011-C08	396	8	1	22058475	22058871	8	1	22279323	22279719	8	1	22184076	22184472	8	1	21071258	21071654	8	1	23605966	23606364
	AK058234	001-011-C09	912	5	-1	25393910	25400238	5	-1	25538351	25544679	5	-1	25276804	25283132	5	-1	25082415	25088786	5	-1	26926506	26932528
	AK058235	001-011-D09	364	6	1	17499115	17499479	6	1	18377115	18377479	6	1	17281968	17282332	6	1	16858644	16859008	6	1	18516321	18516685
	AK058236	001-011-E01	277	1	-1	30347800	30348077	1	-1	31776798	31777075	1	-1	30014210	30014487	1	-1	29699304	29699581	1	-1	33249159	33249436
	AK058237	001-011-E02	536	4	1	826055	827846	4	1	826091	827882	4	1	826057	827848	4	1	777986	779777	4	1	910335	912124
	AK058238	001-011-F06	512	9	1	21030411	21031455	9	1	21862534	21863578	9	1	20729499	20730543	9	1	19741327	19742371	9	1	19806154	19807198
	AK058239	001-011-G01	238	1	-1	31965560	31965798	1	-1	33394558	33394796	1	-1	31631970	31632208	1	-1	31283987	31284225	1	-1	34842153	34842391
	AK058240	001-011-G09	631	8	1	897782	899264	8	1	903129	904611	8	1	897782	899264	8	1	900150	901632	8	1	1030342	1031837
	AK058241	001-011-G10	635	5	1	1679834	1680906	5	1	1679852	1680924	5	1	1641409	1642481	5	1	1635177	1636249	7	-1	14711548	14712640
	AK058242	001-011-H04	999	3	-1	10059384	10061730	3	-1	10130996	10133342	3	-1	10050439	10052785	3	-1	10302440	10304786	3	-1	11016168	11018516
	AK058243	001-011-H08	712	11	-1	2339480	2340532	11	-1	2325493	2326545	11	-1	2326386	2327438	3	1	33660097	33661149
	AK058244	001-011-H09	690	2	-1	20862467	20863735	2	-1	21726197	21727465	2	-1	20887729	20888997	2	-1	20751385	20752127	2	-1	22501695	22502437
	AK058245	001-012-A06	691	7	1	28499226	28500676	7	1	29161078	29162528	7	1	28447341	28448791	7	1	27471827	27473277	7	1	26531197	26532548
	AK058246	001-012-A08	581	8	-1	15533492	15535072	8	-1	15754340	15755920	8	-1	15659093	15660673	8	-1	14508065	14509644	8	-1	16745969	16747550
	AK058247	001-012-B04	521	6	1	27249566	27250087	6	1	28127566	28128087	6	1	26866911	26867432	6	1	25931028	25931526
	AK058248	001-012-B05	719	2	-1	7258693	7260380	2	-1	7287693	7289380	2	-1	7257793	7259480	2	-1	7331213	7332901	2	-1	8189149	8190836
	AK058249	001-012-B08	823	2	1	25397367	25398189	2	1	26290097	26290919	2	1	25421729	25422551	2	1	25216566	25217388	2	1	27121572	27122394
	AK058250	001-012-B11	553	12	1	22484527	22485078	12	1	22721774	22722325	12	1	22551729	22552280	12	1	18808238	18808789	12	1	16363232	16363783
	AK058251	001-012-C02	1343	3	1	29217629	29222791	3	1	30028896	30034058	3	1	29064850	29070012	3	1	30057920	30063082	3	1	33522144	33527150
	AK058252	001-012-C03	424	2	1	31064925	31065349	2	1	31957655	31958079	2	1	31089287	31089711	2	1	31074506	31074930	2	1	33102487	33102907
	AK058253	001-012-C09	967	2	1	30424308	30425870	2	1	31317038	31318600	2	1	30448670	30450232	2	1	30402269	30403831	2	1	32376608	32378170
	AK058254	001-012-C11	769	10	1	18892754	18894364	10	1	19679561	19681171	10	1	18705579	18707189	10	1	17661334	17662944	10	1	18183152	18184758
	AK058255	001-012-D02	339	8	1	9421681	9422020	8	1	9427028	9427367	8	1	9421681	9422020	8	1	8866388	8866727	8	-1	10506744	10507084
	AK058256	001-012-D04	339	2	1	12869456	12871221	2	1	12898456	12900221	2	1	12868556	12870321	2	1	12849104	12850869	2	1	13792237	13794002
	AK058257	001-012-D06	457	8	1	27388150	27388607	8	1	27608998	27609455	8	1	27513751	27514208	8	1	26270758	26271215	8	1	29352282	29352739
	AK058258	001-012-E11	629	7	1	15752207	15754093	7	1	16414059	16415945	7	1	15700322	15702208	7	1	14780811	14782697	7	1	14172602	14174488
	AK058259	001-012-E12	321	12	1	258473	258794	12	1	258473	258794	12	1	258473	258794	12	1	185280	185601	12	1	324565	324886
	AK058260	001-012-G03	219	10	-1	18915349	18915568	10	-1	19702156	19702375	10	-1	18728174	18728393	10	-1	17699004	17699223	10	-1	18217300	18217519
	AK058261	001-012-G06	283	3	1	3088565	3088848	3	1	3087790	3088073	3	1	3091241	3091524	3	1	3270421	3270704	3	1	3586487	3586770
	AK058262	001-012-H07	508	7	-1	21670947	21672459	7	-1	22332799	22334311	7	-1	21619062	21620574	7	-1	20505439	20506982	7	-1	19745358	19746828
	AK058263	001-012-H08	730	1	-1	10512219	10513048	1	-1	10563397	10564226	1	-1	10513517	10514346	1	-1	10767565	10768394	1	-1	11548451	11549280
	AK058264	001-013-A03	434	8	1	17890635	17891069	8	1	18111483	18111917	8	1	18016236	18016670	8	1	16801585	16802019	8	1	19259079	19259513
	AK058265	001-013-A05	1157	1	1	38628198	38632417	1	1	40057196	40061415	1	1	38294608	38298827	1	1	37785747	37789966	1	1	41930700	41936574
	AK058266	001-013-A07	743	3	-1	27677476	27678219	3	-1	28488732	28489475	3	-1	27528266	27529009	3	-1	28477369	28478112	3	-1	31763360	31764102
	AK058267	001-013-A11	1597	2	1	6568145	6572499	2	1	6597145	6601499	2	1	6567245	6571599	2	1	6679677	6684031	2	1	7509166	7520776
	AK058268	001-013-B01	450	1	-1	32138256	32139450	1	-1	33567254	33568448	1	-1	31804666	31805860	1	-1	31454873	31456067	1	-1	35053935	35055129
	AK058269	001-013-B02	1574	3	1	32996948	32999351	3	1	33908709	33911112	3	1	32844600	32847003	3	1	33752345	33754748	3	1	37331202	37333606
	AK058270	001-013-B06	758	2	1	34836167	34837982	2	1	35728897	35730712	2	1	34860529	34862344	2	1	34948403	34950218	2	1	36929780	36931597
	AK058271	001-013-B08	523	2	1	30466363	30467184	2	1	31359093	31359914	2	1	30490725	30491546	2	1	30444923	30445738	2	1	32423053	32423874
	AK058272	001-013-B09	1839	12	1	3591237	3596467	12	1	3591290	3596520	12	1	3591285	3596515	12	1	3455484	3460725	12	1	3886572	3891851
	AK058273	001-013-B11	1629	1	-1	11022225	11025964	1	-1	11073403	11077142	1	-1	11023523	11027262	1	-1	11215947	11219686	1	-1	12088287	12092024
	AK058274	001-013-C02	443	12	-1	3218109	3220183	12	-1	3218157	3220231	12	-1	3218156	3220230	12	-1	3083432	3085506	12	-1	3510048	3512124
	AK058275	001-013-C04	370	1	-1	35456868	35457324	1	-1	36885866	36886322	1	-1	35123278	35123734	1	-1	34640694	34641150	1	-1	38570037	38570493
	AK058276	001-013-C05	1800	5	-1	1952135	1955857	5	-1	1952155	1955877	5	-1	1913712	1917434	5	-1	1927544	1931266	5	-1	2163774	2167501
	AK058277	001-013-C06	1571	5	1	20113859	20115430	5	1	20203823	20205394	5	1	20052767	20054338	5	1	19794372	19795943	5	1	21399577	21401151
	AK058278	001-013-C08	1219	3	-1	27312220	27313439	3	-1	28123476	28124695	3	-1	27163010	27164229	3	-1	28119601	28120820	3	-1	31402782	31404001
	AK058279	001-013-C09	1415	8	-1	15622918	15625684	8	-1	15843766	15846532	8	-1	15748519	15751285	8	-1	14597701	14600467	8	-1	16892242	16895007
	AK058280	001-013-C10	524	2	1	633585	635778	2	1	633585	635778	2	1	633585	635778	2	1	638848	641041	2	1	670602	672791
	AK058281	001-013-D05	1599	5	-1	16399495	16406349	5	-1	16455453	16462307	5	-1	16342069	16348923	5	-1	15962274	15969128	5	1	17103074	17109921
	AK058282	001-013-D06	1394	7	1	21628564	21631791	7	1	22290416	22293643	7	1	21576679	21579906	7	1	20459951	20463178	7	1	19692387	19695607
	AK058283	001-013-D07	278	5	1	27559165	27559443	5	1	27724017	27724295	5	1	27422111	27422389	5	1	27227133	27227411	5	1	28916672	28916950
	AK058284	001-013-D09	1064	1	1	38023872	38026431	1	1	39452870	39455429	1	1	37690282	37692841	1	1	37169653	37172212	1	1	41257222	41259783
	AK058285	001-013-D12	308	3	1	15626606	15626913	3	1	16198800	16199107	3	1	15480562	15480869	3	1	16146749	16147056	3	1	17411587	17411900
	AK058286	001-013-E01	1638	3	-1	710832	712559	3	-1	710834	712561	3	-1	710832	712559	3	-1	914823	916550	3	-1	960115	961842
	AK058287	001-013-E02	1533	1	1	9871166	9873314	1	1	9873344	9875492	1	1	9873364	9875512	1	1	9984729	9988081	1	1	10818556	10820704
	AK058288	001-013-E04	1383	6	1	24226325	24228189	6	1	25104325	25106189	6	1	23843670	23845534	6	1	22896039	22897904	6	1	25292898	25294762
	AK058289	001-013-E06	1057	1	1	30357846	30358901	1	1	31786844	31787899	1	1	30024256	30025311	1	1	29709351	29710406	1	1	33259227	33260282
	AK058290	001-013-E07	850	9	-1	14609814	14612229	9	-1	15264526	15266941	9	-1	14556164	14558579	9	-1	13442600	13445015	9	-1	13146962	13149375
	AK058291	001-013-E08	634	6	1	29132117	29133571	6	1	30010117	30011571	6	1	28749462	28750916	6	1	27860817	27862271	6	1	31059919	31061373
	AK058292	001-013-E12	591	2	1	4141546	4143525	2	1	4141546	4143525	2	1	4141546	4143525	2	1	4205223	4207202	2	1	4842817	4844899
	AK058293	001-013-F01	1221	7	-1	22314648	22316241	7	-1	22976500	22978093	7	-1	22262763	22264356	7	-1	21131097	21132691	7	-1	20369783	20371366
	AK058294	001-013-F02	2291	6	1	13161901	13169756	6	1	13230901	13238756	6	1	13005697	13013552	6	1	12728188	12736044	6	1	13951797	13959637
	AK058295	001-013-F03	1463	6	1	3194625	3197947	6	1	3194625	3197947	6	1	3194616	3197938	6	1	3087919	3091241	6	1	3805102	3808424
	AK058296	001-013-F04	1426	9	1	16924455	16926045	9	1	17579167	17580757	9	1	16870805	16872395	9	1	15737090	15738681	9	1	15569710	15571298
	AK058297	001-013-F05	1130	3	1	7461157	7462287	3	1	7531429	7532559	3	1	7449536	7450666	3	1	7667625	7668755	3	1	8013301	8014431
	AK058298	001-013-F07	248	12	1	19466122	19466370	12	1	19639417	19639665	12	1	19535433	19535681	12	1	16205156	16205404	12	1	15711977	15712225
	AK058299	001-013-F10	650	2	1	5527582	5528679	2	1	5527582	5528679	2	1	5527582	5528679	2	1	5631146	5632243	2	1	6405657	6406754
	AK058300	001-013-F11	1392	5	-1	11415634	11418450	5	-1	11447392	11450208	5	-1	11335969	11338785	5	-1	11575906	11578722	5	-1	12820280	12823096
	AK058301	001-013-F12	849	3	1	9918711	9919560	3	1	9990323	9991172	3	1	9909766	9910615	3	1	10157549	10158398	3	1	10838016	10838865
	AK058302	001-013-G04	1402	6	1	24226325	24228208	6	1	25104325	25106208	6	1	23843670	23845553	6	1	22896039	22897923	6	1	25292898	25294781
	AK058303	001-013-G06	1623	10	-1	13896766	13898389	10	-1	14585598	14587221	10	-1	13712891	13714514	10	-1	12782641	12784264	10	-1	12521646	12523261
	AK058304	001-013-H01	1823	6	1	21184227	21190972	6	1	22062227	22068972	6	1	20837404	20844149	6	1	20010026	20016771	6	1	21947443	21954118
	AK058305	001-013-H02	1045	9	1	10844777	10845822	9	1	11411489	11412534	9	1	10792927	10793972	9	1	9774729	9788477	9	1	9349433	9350478
	AK058306	001-013-H03	1298	2	-1	24967578	24968876	2	-1	25860308	25861606	2	-1	24991940	24993238	2	-1	24786341	24787639	2	-1	26725823	26752523
	AK058307	001-013-H04	1407	9	1	9635590	9636997	9	1	10202302	10203709	9	1	9583740	9585147	9	1	8535601	8537008	9	1	8441337	8442744
	AK058308	001-013-H07	1310	7	-1	25411767	25413989	7	-1	26073619	26075841	7	-1	25359882	25362104	7	-1	24258828	24261050	7	-1	23476738	23478962
	AK058309	001-013-H08	1358	2	1	30139075	30142803	2	1	31031805	31035533	2	1	30163437	30167165	2	1	30116382	30120110	2	1	32062112	32065840
	AK058310	001-013-H09	184	11	-1	28374973	28375157	11	-1	30741538	30741722	11	-1	28302132	28302316	11	-1	22617634	22617818	11	-1	22984621	22984805
	AK058311	001-013-H11	1615	7	-1	29434215	29438437	7	-1	30096067	30100289	7	-1	29382330	29386552	7	-1	28419634	28423857	4	1	27707294	27711516
	AK058312	001-013-H12	1040
	AK058313	001-014-A03	565	1	1	5475346	5476551	1	1	5477524	5478729	1	1	5477544	5478749	1	1	5468010	5469215	1	1	5877234	5878439
	AK058314	001-014-A04	1208	9	-1	1212047	1214869	9	-1	1159759	1162581	9	-1	1159759	1162581	9	-1	853469	856291	9	-1	930093	932914
	AK058315	001-014-A06	685	3	1	21955191	21955867	3	1	22760726	22761402	3	1	21801464	21802140	3	1	22422351	22423027	3	1	25141160	25141835
	AK058316	001-014-A07	1482	9	-1	1211963	1215059	9	-1	1159675	1162771	9	-1	1159675	1162771	9	-1	853385	856481	9	-1	930009	933104
	AK058317	001-014-A08	1155	12	1	7290813	7295728	12	1	7292458	7297373	12	1	7292427	7297342	12	1	6456514	6463152	12	1	6747133	6752037
	AK058318	001-014-A09	920	12	1	775616	778641	12	1	775616	778641	12	1	775616	778641	12	1	710922	713946	12	1	973515	976533
	AK058319	001-014-A10	1421	4	1	31743480	31746008	4	1	32361082	32363610	4	1	31996463	31998991	4	1	28917487	28920015	4	1	30975889	30978376
	AK058320	001-014-A11	1364	5	-1	851190	853967	5	-1	851208	853985	5	-1	841821	844598	5	-1	834144	836921	5	-1	920145	922915
	AK058321	001-014-B01	1187	7	1	10764152	10765433	7	1	10798004	10799285	7	1	10798004	10799285	7	1	10565182	10566463	7	1	10520912	10522202
	AK058322	001-014-B06	1055	3	-1	2541945	2543754	3	-1	2541170	2542979	3	-1	2544621	2546430	3	-1	2758746	2760555	3	-1	3009929	3011738
	AK058323	001-014-B07	1462
	AK058324	001-014-B08	1310																	1	1	7707121	7708365
	AK058325	001-014-B10	1618	8	-1	3122023	3125895	8	-1	3127370	3131242	8	-1	3122023	3125895	8	-1	3014863	3018735	8	-1	3248091	3251962
	AK058326	001-014-B11	1192	7	1	17402954	17408085	7	1	18064806	18069937	7	1	17351069	17356200	7	1	16491402	16496533	7	1	15789134	15809176
	AK058327	001-014-B12	1249	6	-1	907856	909293	6	-1	907856	909293	6	-1	907856	909293	6	-1	844045	845484	6	-1	1080688	1082125
	AK058328	001-014-C01	559	7	1	24022531	24023391	7	1	24684383	24685243	7	1	23970646	23971506	7	1	22892692	22893552	7	1	22123941	22124801
	AK058329	001-014-C02	1127	1	-1	43153109	43155515	1	-1	44621107	44623513	1	-1	42818619	42821025	7	1	27732598	27735004	1	-1	46861155	46863561
	AK058330	001-014-C06	656	5	-1	27096352	27100499	5	-1	27259865	27264012					5	-1	5351923	5356070
	AK058331	001-014-C08	1204	2	-1	34957786	34960733	2	-1	35850516	35853463	2	-1	34982148	34985095	2	-1	35067356	35070303	2	-1	37105526	37108467
	AK058332	001-014-C10	1701	5	-1	29534630	29539651	5	-1	29699482	29704503	5	-1	29397577	29402598	5	-1	29186907	29191886	5	-1	30958527	30963548
	AK058333	001-014-C11	921	4	-1	25462304	25466604	4	-1	26079938	26084238	4	-1	25654829	25659129	0	-1	9377080	9381380	4	-1	24382071	24386371
	AK058334	001-014-C12	569	12	-1	21632780	21633349	12	-1	21869918	21870487	12	-1	21699982	21700551	12	-1	17968998	17969567	12	-1	17272962	17273531
	AK058335	001-014-D02	378	4	-1	31629459	31630097	4	-1	32247061	32247699	4	-1	31882442	31883080	4	-1	28797180	28797818	4	-1	30890671	30891309
	AK058336	001-014-D03	1490	3	-1	13612563	13616323	3	-1	14184729	14188489					3	-1	14146284	14150044	3	-1	15075692	15079434
	AK058337	001-014-D04	1285	8	1	2299464	2302148	8	1	2304811	2307495	8	1	2299464	2302148	8	1	2217508	2220191	8	1	2419194	2421931
	AK058338	001-014-D05	365	6	1	12193751	12194840	6	1	12262751	12263840	6	1	12037547	12038636	6	1	11831228	11832317	6	1	12956787	12957880
	AK058339	001-014-D06	979	6	1	24290443	24291743	6	1	25168443	25169743	6	1	23907788	23909088	6	1	22959809	22961109	6	1	25356998	25358298
	AK058340	001-014-D07	1401	11	1	1551041	1553078	11	1	1533911	1535948	11	1	1553321	1555358	11	1	1595678	1597715	11	1	1234002	1236064
	AK058341	001-014-D08	873	2	1	30154520	30155848	2	1	31047250	31048578	2	1	30178882	30180210	2	1	30158878	30160206	2	1	32102139	32103467
	AK058342	001-014-D09	336	11	-1	5917492	5917920	11	-1	5904951	5905379	11	-1	5844205	5844633	11	-1	5690374	5690802	11	-1	5464611	5465039
	AK058343	001-014-D10	590	1	1	10330573	10331153	1	1	10381751	10382331	1	1	10331871	10332451	1	1	10449563	10450143	1	1	11369422	11370002
	AK058344	001-014-D11	919	4	-1	8260147	8265113	4	-1	8272697	8277663	4	-1	8239173	8244139	4	-1	5625529	5630495	0	-1	3560563	3565558
	AK058345	001-014-D12	919	5	-1	18421902	18424750	5	-1	18509855	18512696	5	-1	18358790	18361638	5	-1	18159156	18162004	5	-1	19561095	19563945
	AK058346	001-014-E02	1505	2	1	29441994	29445560	2	1	30334724	30338290	2	1	29466356	29469922	2	1	29386483	29390049	2	1	31318656	31322222
	AK058347	001-014-E03	640	2	1	16434396	16436458	2	1	17219126	17221188	2	1	16540048	16542110	2	1	16164634	16167039	2	1	17638328	17640386
	AK058348	001-014-E04	1114	3	-1	8779513	8782628	3	-1	8851123	8854238	3	-1	8770568	8773683	3	-1	8930963	8934078	3	-1	9349424	9352589
	AK058349	001-014-E05	527	3	-1	4351382	4352575	3	-1	4350601	4351794	3	-1	4354052	4355245	3	-1	4545359	4546552	3	-1	4767483	4768700
	AK058350	001-014-E06	1383	10	1	8648958	8653679	10	1	9177655	9182376	10	1	8503948	8508669	10	1	7896814	7901928	10	1	7361423	7366142
	AK058351	001-014-E07	722	2	1	25688880	25690663	2	1	26581610	26583393	2	1	25713242	25715025	2	1	25530843	25532626	2	1	27435129	27436903
	AK058352	001-014-E08	1336	10	-1	11273809	11275734	10	-1	11862257	11864182	10	-1	11089496	11091421	10	-1	10346544	10348469	10	-1	9865459	9867384
	AK058353	001-014-E09	1658	1	-1	5034040	5035798	1	-1	5036238	5037996	1	-1	5036238	5037996	1	-1	5040620	5042379	1	-1	5423470	5425231
	AK058354	001-014-E10	897	9	1	19235021	19238260	9	1	19889144	19892383	9	1	18944148	18947387	9	1	18007178	18010417	9	1	17869420	17872660
	AK058355	001-014-E11	1519	1	-1	4030555	4033025	1	-1	4032753	4035223	1	-1	4032753	4035223	1	-1	4070631	4073101	1	-1	4510890	4513360
	AK058356	001-014-E12	1366													6	1	3723797	3727776	6	1	4489742	4493722
	AK058357	001-014-F01	349	12	1	9464136	9464485	12	1	9465786	9466135	12	1	9465744	9466093	5	1	8222236	8222585
	AK058358	001-014-F02	3066	7	-1	19472295	19475361	7	-1	20134147	20137213	7	-1	19420410	19423476	7	-1	18412167	18415233
	AK058359	001-014-F03	918	3	-1	5595178	5597945	3	-1	5643399	5646166	3	-1	5583559	5586326	3	-1	5812604	5815371	3	-1	6094597	6097364
	AK058360	001-014-F04	355	1	1	35268295	35268649	1	1	36697293	36697647	1	1	34934705	34935059	0	-1	15680329	15680679
	AK058361	001-014-F05	1245	8	1	27070712	27072068	8	1	27291560	27292916	8	1	27196313	27197669	8	1	25953177	25954533	8	1	28982208	28983564
	AK058362	001-014-F06	259	3	1	36171642	36171901	3	1	37083441	37083700	3	1	36018894	36019153	3	1	36953631	36953890	3	1	40664827	40665086
	AK058363	001-014-F08	674	9	1	12826012	12827073	9	1	13431724	13432785	9	1	12773262	12774323	9	1	11701951	11703012	9	1	11309067	11310127
	AK058364	001-014-F09	1363	2	1	30375930	30377617	2	1	31268660	31270347	2	1	30400292	30401979	2	1	30352282	30353969	2	1	32323909	32325610
	AK058365	001-014-F11	1319	8	-1	1574610	1578604	8	-1	1579957	1583951	8	-1	1574610	1578604	8	-1	1546799	1550794	8	-1	1629079	1633071
	AK058366	001-014-F12	1435	5	1	2826138	2829622	5	1	2826166	2829650	5	1	2787723	2791207	5	1	2821097	2824581	5	1	3091003	3094486
	AK058367	001-014-G01	347	3	-1	30635097	30637757	3	-1	31447845	31450505	3	-1	30483649	30486309	3	-1	31355599	31358280	3	-1	34891746	34894405
	AK058368	001-014-G03	1475	12	-1	27270666	27273545	12	-1	27530730	27533609	12	-1	27340403	27343282	12	-1	23538027	23540906	12	-1	22858287	22861154
	AK058369	001-014-G04	897	2	-1	35314605	35317089	2	-1	36207335	36209819	2	-1	35338967	35341451	2	-1	35426424	35428908	2	-1	37515580	37518066
	AK058370	001-014-G05	350	3	-1	12255103	12255453	3	-1	12326933	12327283	3	-1	12246158	12246508	3	-1	12526542	12526892	3	-1	13677200	13677550
	AK058371	001-014-G06	361	3	1	35908861	35909222	3	1	36820660	36821021	3	1	35756113	35756474	3	1	36711042	36711403	3	1	40394430	40394791
	AK058372	001-014-G07	1385	3	1	10193050	10194796	3	1	10264682	10266428	3	1	10184105	10185851	3	1	10454225	10455971	3	1	11160037	11161783
	AK058373	001-014-G08	682	10	1	18410292	18411346	10	1	19197099	19198153	10	1	18224717	18225771	10	1	17122138	17123192	10	1	17620208	17621262
	AK058374	001-014-G09	359	8	-1	27455583	27455942	8	-1	27676431	27676790	8	-1	27581184	27581543	8	-1	26307167	26307526	8	-1	29422057	29422416
	AK058375	001-014-G10	824	1	1	42639031	42640421	1	1	44107029	44108419	1	1	42304541	42305931	1	1	41727838	41729151	1	1	46377152	46378545
	AK058376	001-014-G11	1243
	AK058377	001-014-G12	362	5	1	21287078	21287440	5	1	21377074	21377436	5	1	21226018	21226380	5	1	20939477	20939839	0	1	4577744	4578106
	AK058378	001-014-H01	1704	1	-1	2071596	2074705	1	-1	2073794	2076903	1	-1	2073794	2076903	1	-1	2129813	2132918	1	-1	2443177	2446287
	AK058379	001-014-H02	1235	3	1	7890745	7893321	3	1	7962355	7964931	3	1	7880462	7883038	3	1	8111426	8114002	3	1	8459957	8462531
	AK058380	001-014-H04	1452	2	1	35287550	35290585	2	1	36180280	36183315	2	1	35311912	35314947	2	1	35399836	35402872	2	1	37488492	37491520
	AK058381	001-014-H05	962
	AK058382	001-014-H07	719	8	1	26529400	26531332	8	1	26750248	26752180	8	1	26655001	26656933	2	1	11974850	11976782	0	1	29647019	29648951
	AK058383	001-014-H09	1655	2	-1	573375	575525	2	-1	573375	575525	2	-1	573375	575525	2	-1	574778	576928	2	-1	617485	619634
	AK058384	001-014-H10	576	1	-1	38893087	38893729	1	-1	40322085	40322727	1	-1	38559497	38560139	1	-1	38048145	38048787	1	-1	42190508	42191150
	AK058385	001-014-H11	400	6	-1	6604490	6604890	6	-1	6604490	6604890	6	-1	6616306	6616706	6	-1	6546258	6546658	6	-1	7636220	7636620
	AK058386	001-014-H12	1226	10	-1	1177494	1178942	10	-1	1172355	1173803	10	-1	1172355	1173803	10	-1	1305520	1306968	10	-1	1135507	1136954
	AK058387	001-015-A01	1535	4	1	26179531	26182355	4	1	26797165	26799989	4	1	26372056	26374880	4	1	23390308	23393132	4	1	25118660	25121484
	AK058388	001-015-A02	626	12	1	22154028	22155836	12	1	22391166	22392974	12	1	22221230	22223038	12	1	18473336	18475144	12	1	17734079	17735884
	AK058389	001-015-A04	1475	12	1	2545425	2546900	12	1	2545473	2546948	12	1	2545473	2546948	12	1	2379496	2380972	12	1	2717607	2719082
	AK058390	001-015-A05	1431	12	1	7323431	7324855	12	1	7325076	7326500	12	1	7325045	7326469	12	1	6490584	6492008	12	1	6780459	6781883
	AK058391	001-015-A07	1578	3	1	4268659	4270916	3	1	4267878	4270135	3	1	4271329	4273586	3	1	4456922	4459179	3	1	4699123	4701376
	AK058392	001-015-A08	1096	1	1	24298062	24299158	1	1	25628060	25629156	1	1	23967325	23968421	1	1	23540445	23541540	1	1	26917918	26919013
	AK058393	001-015-A09	1419	3	-1	7908083	7912935	3	-1	7979693	7984545	3	-1	7897800	7902652	3	-1	8128523	8133828	3	-1	8471776	8476659
	AK058394	001-015-A10	508	11	1	19219160	19219668	11	1	21548466	21548974	11	1	19055495	19056003	11	1	15979661	15980169	11	1	16575648	16576156
	AK058395	001-015-A11	1566	1	1	43050807	43053629	1	1	44518805	44521627	1	1	42716317	42719139	1	1	42129393	42132215	1	1	46759403	46762225
	AK058396	001-015-A12	833	1	-1	9114987	9118139	1	-1	9117165	9120317	1	-1	9117185	9120337	1	-1	9141283	9144435	1	-1	10021000	10025856
	AK058397	001-015-B01	1772	3	-1	13101514	13103286	3	-1	13174680	13176452	3	-1	13093905	13095677	3	-1	13372170	13373942	3	-1	14723480	14725252
	AK058398	001-015-B03	430	5	-1	20465215	20465736	5	-1	20555211	20555732	5	-1	20404155	20404676	5	-1	20126661	20127182	5	-1	21741444	21741966
	AK058399	001-015-B04	284	7	1	5887944	5888223	7	1	5921796	5922075	7	1	5921796	5922075	7	1	5842638	5842917	7	1	5979040	5979319
	AK058400	001-015-B05	644	3	-1	17217307	17217948	3	-1	17898338	17898979	3	-1	17068197	17068838	3	-1	17832031	17832672	3	-1	19275478	19276119
	AK058401	001-015-B06	1686
	AK058402	001-015-B07	1736	9	-1	2126259	2128146	9	-1	2073971	2075858	9	-1	2073971	2075858	9	-1	1636182	1638069	9	-1	1847869	1849742
	AK058403	001-015-B08	1070	10	1	13769935	13774893	10	1	14458767	14463725	10	1	13586060	13591018	2	-1	2880306	2885268	2	-1	3263529	3268490
	AK058404	001-015-B09	1709	7	1	23720077	23722817	7	1	24381929	24384669	7	1	23668192	23670932	7	1	22565343	22568086	7	1	21788988	21791498
	AK058405	001-015-B10	1819	4	-1	32171602	32173421	4	-1	32789204	32791023	4	-1	32424575	32426394	4	-1	29305103	29307698	4	-1	31337626	31339445
	AK058406	001-015-B11	1207
	AK058407	001-015-B12	1426	2	1	22075245	22079161	2	1	22938975	22942891	2	1	22100507	22104423	2	1	21899687	21903603	2	1	23825327	23829245
	AK058408	001-015-C03	1683	9	1	19710547	19712390	9	1	20364670	20366513	9	1	19415962	19417805	9	1	18475602	18477447	9	1	18411851	18413685
	AK058409	001-015-C05	845	1	-1	645089	645933	1	-1	647287	648131	1	-1	647287	648131	1	-1	649816	650660	1	-1	784200	785043
	AK058410	001-015-C08	852	6	-1	5929467	5930985	6	-1	5929467	5930985	6	-1	5941283	5942801	6	-1	5856569	5858087	6	-1	6855491	6857003
	AK058411	001-015-C09	563	1	1	9622020	9622667	1	1	9624198	9624845	1	1	9624218	9624865	1	1	9659907	9660554	1	1	10546896	10547658
	AK058412	001-015-C11	1707	7	-1	7204933	7207841	7	-1	7238785	7241693	7	-1	7238785	7241693	7	-1	7134407	7137191
	AK058413	001-015-C12	312	1	1	36097670	36098979	1	1	37526668	37527977	1	1	35764080	35765389	1	1	35240490	35241799	1	1	39205039	39206348
	AK058414	001-015-D01	855	2	-1	12324591	12326740	2	-1	12353591	12355740	2	-1	12323691	12325840	2	-1	12319268	12321417	2	-1	13138160	13140310
	AK058415	001-015-D02	1245	6	1	8974213	8975734	6	1	8974213	8975734	6	1	8986029	8987550	6	1	9033370	9034891	6	1	9901163	9902683
	AK058416	001-015-D03	375	12	-1	25887062	25887437	12	-1	26147115	26147490	12	-1	25954224	25954599	12	-1	22209185	22209560	12	-1	21551034	21551408
	AK058417	001-015-D04	725	9	1	15070337	15071061	9	1	15725049	15725773	9	1	15016687	15017411	9	1	13888530	13889254	9	1	13586054	13586792
	AK058418	001-015-D05	1883	2	1	23880808	23884873	2	1	24744538	24748603	2	1	23906070	23910135	2	1	23657153	23661932
	AK058419	001-015-D06	2054	9	1	1793918	1798552	9	1	1741630	1746264	9	1	1741630	1746264	9	1	1309827	1314461	9	1	1478644	1483281
	AK058420	001-015-D08	958	5	-1	22321277	22323032	5	-1	22450273	22452028	5	-1	22259317	22261072	5	-1	22021668	22023934	5	-1	23771432	23773191
	AK058421	001-015-D09	1508	3	1	29024022	29026399	3	1	29835277	29837654	3	1	28871243	28873620	3	1	29860301	29862678	3	1	33309778	33312155
	AK058422	001-015-D10	682	1	1	40830497	40833018	1	1	42298495	42301016	1	1	40496007	40498528	1	1	39999544	40002065	1	1	44302056	44304579
	AK058423	001-015-D11	1944	8	1	27479690	27482087	8	1	27700538	27702935	8	1	27605291	27607688	8	1	26330474	26332871	8	1	29448363	29450760
	AK058424	001-015-D12	1411	6	-1	10843348	10844982	6	-1	10912348	10913982	6	-1	10687104	10688738	6	-1	10598976	10600611	6	-1	11654238	11655872
	AK058425	001-015-E01	1389	6	1	1136134	1137630	6	1	1136134	1137630	6	1	1136134	1137630	6	1	1098848	1100345	6	1	1316998	1318494
	AK058426	001-015-E02	607	3	-1	11898164	11899266	3	-1	11969994	11971096	3	-1	11889219	11890321	3	-1	12208321	12209423	3	-1	13294921	13296023
	AK058427	001-015-E07	642	1	1	32093307	32093947	1	1	33522305	33522945	1	1	31759717	31760357	1	1	31411612	31412252	1	1	34987714	34988354
	AK058428	001-015-E08	1305	4	1	19828385	19832156	4	1	20036753	20040524	4	1	20024338	20028109	4	1	17122476	17126248	4	1	17773397	17777169
	AK058429	001-015-E09	1531	1	1	6337637	6341088	1	1	6339815	6343266	1	1	6339835	6343286	1	1	6404732	6408183	1	1	6789946	6793412
	AK058430	001-015-E10	337	8	-1	4559984	4560321	8	-1	4565331	4565668	8	-1	4559984	4560321	8	-1	4429020	4429357	8	-1	4916576	4916913
	AK058431	001-015-E11	392	6	1	27151708	27152948	6	1	28029708	28030948	6	1	26769053	26770293	6	1	25846397	25847637	6	1	28852152	28853392
	AK058432	001-015-E12	1480	3	-1	21370821	21374867	3	-1	22176343	22180389	3	-1	21217094	21221140	3	-1	21750929	21754975	3	-1	24238272	24242318
	AK058433	001-015-F01	1170
	AK058434	001-015-F04	837	11	-1	18679129	18680752	11	-1	21008435	21010058	11	-1	18514712	18516335	11	-1	15420641	15422264
	AK058435	001-015-F06	1604	4	1	7988859	7998379	4	1	8001409	8010929	4	1	7967885	7977405	4	1	5351428	5360291
	AK058436	001-015-F07	1449
	AK058437	001-015-F08	514	7	1	3955508	3956022	7	1	3989360	3989874	7	1	3989360	3989874	7	1	3878814	3879328	7	1	3803812	3804326
	AK058438	001-015-F09	2062	5	1	3604412	3607099	5	1	3604440	3607127	5	1	3565998	3568685	5	1	3562430	3565120	5	1	3818883	3821570
	AK058439	001-015-F10	1201	6	-1	26755216	26756599	6	-1	27633216	27634599	6	-1	26372561	26373944	6	-1	25448783	25450166	6	-1	28332030	28333430
	AK058440	001-015-F11	750	5	1	5314453	5316196	5	1	5317157	5318900	5	1	5278715	5280458	5	1	5128218	5129961	5	1	5677072	5678815
	AK058441	001-015-G01	1543	10	-1	4695333	4697228	10	-1	4609854	4611749	10	-1	4579954	4581849	10	-1	4693694	4695590	10	-1	4249513	4251466
	AK058442	001-015-G02	1283	7	-1	26725942	26728284	7	-1	27387794	27390136	7	-1	26674057	26676399					7	-1	24766157	24768499
	AK058443	001-015-G03	858	3	-1	35074115	35076195	3	-1	35985914	35987994	3	-1	34921367	34923447	3	-1	35840695	35842776	3	-1	39496467	39498547
	AK058444	001-015-G04	471													3	1	31766379	31766850	3	1	35330354	35330825
	AK058445	001-015-G05	850	1	-1	18462191	18465157	1	-1	19792189	19795155	1	-1	18131454	18134420	1	-1	17832669	17835635	1	-1	20126767	20129734
	AK058446	001-015-G06	1408	5	1	25475723	25478376	5	1	25620164	25622817	5	1	25358617	25361270	5	1	25164010	25166664	5	1	27029566	27032172
	AK058447	001-015-G07	660	1	1	21493507	21494261	1	1	22823505	22824259	1	1	21162770	21163524	1	1	20743802	20744556	1	1	23442495	23443249
	AK058448	001-015-G08	1368	6	-1	21112266	21114098	6	-1	21990266	21992098	6	-1	20765443	20767275	6	-1	19940471	19942303	6	-1	21882994	21884825
	AK058449	001-015-G09	1600	12	1	17872363	17874385	12	1	18045658	18047680	12	1	17941811	17943833	12	1	14747271	14749293	12	1	14283042	14285064
	AK058450	001-015-G12	2044	4	-1	13796967	13802855	4	-1	13871804	13877692	4	-1	13874051	13879939	4	-1	11483303	11489185	4	-1	11906809	11912425
	AK058451	001-015-H01	1202	6	-1	28788037	28792596	6	-1	29666037	29670596	6	-1	28405382	28409941	6	-1	27534856	27540784	6	-1	30678755	30683318
	AK058452	001-015-H04	848	1	1	27422305	27427041	1	1	28851303	28856039	1	1	27088715	27093451	1	1	26754421	26759157	1	1	30282046	30287472
	AK058453	001-015-H05	1151	1	1	24957170	24959174	1	1	26287168	26289172	1	1	24626433	24628437	1	1	24246089	24248040	1	1	27695431	27697435
	AK058454	001-015-H06	205	3	1	4092607	4092812	3	1	4091832	4092037	3	1	4095283	4095488	3	1	4270486	4270691	3	1	4519682	4519881
	AK058455	001-015-H07	394	6	-1	19782165	19782559	6	-1	20660165	20660559	6	-1	19435342	19435736	6	-1	18590717	18591111	6	-1	20543895	20544289
	AK058456	001-015-H08	994	2	1	26923900	26926534	2	1	27816630	27819264	2	1	26948262	26950896	2	1	26821316	26823953	2	1	28684683	28687316
	AK058457	001-015-H09	1236	8	1	22621960	22623196	8	1	22842808	22844044	8	1	22747561	22748797	8	1	21603766	21605004	8	1	24139315	24140551
	AK058458	001-015-H11	562	3	1	21348789	21349351	3	1	22154311	22154873	3	1	21195062	21195624	3	1	21740902	21741464	3	1	24229548	24230110
	AK058459	001-015-H12	1248	6	1	25213055	25214303	6	1	26091055	26092303	6	1	24830400	24831648	6	1	23937539	23938787	6	1	26425345	26426593
	AK058460	001-016-A01	1182	3	1	12964511	12967013	3	1	13037677	13040179	3	1	12956902	12959404	3	1	13235352	13237854	3	1	14559336	14561838
	AK058461	001-016-A02	450	6	-1	26228995	26229445	6	-1	27106995	27107445	6	-1	25846340	25846790	6	-1	24921075	24921525	6	-1	27459626	27460076
	AK058462	001-016-A04	1506	1	-1	40030258	40032904	1	-1	41459256	41461902	1	-1	39696668	39699314	1	-1	39184170	39186816	1	-1	43392520	43395174
	AK058463	001-016-A05	1507	4	1	1060510	1063527	4	1	1060550	1063567	4	1	1060516	1063533	4	1	1033931	1036947	4	1	1238250	1241268
	AK058464	001-016-A10	1529	2	-1	21924812	21928336	2	-1	22788542	22792066	2	-1	21950074	21953598	2	-1	21737478	21741002	2	-1	23669973	23673493
	AK058465	001-016-A11	736	3	-1	1698414	1699150	3	-1	1698416	1699152	3	-1	1699752	1700488	3	-1	1910973	1911709	3	-1	1954826	1955562
	AK058466	001-016-A12	1777	2	1	32939808	32944822	2	1	33832538	33837552	2	1	32964170	32969184	2	1	33060623	33065636	2	1	35050316	35055330
	AK058467	001-016-B04	919	1	1	13548253	13549352	1	1	13708431	13709530	1	1	13548651	13549750	1	1	13542519	13543618	1	1	15062307	15063407
	AK058468	001-016-B07	1763	5	1	21118848	21121539	5	1	21208844	21211535	5	1	21057788	21060479	5	1	20782206	20784897	5	1	22553279	22555991
	AK058469	001-016-B08	1195	12	1	25722058	25724512	12	1	25982111	25984565	12	1	25789220	25791674	12	1	22053475	22055929	12	1	21351049	21353270
	AK058470	001-016-B09	1847	6	-1	25589295	25593368	6	-1	26467295	26471368	6	-1	25206640	25210713	6	-1	24285559	24289632	6	-1	26807239	26811288
	AK058471	001-016-B10	1364	3	1	10367060	10369862	3	1	10438692	10441494	3	1	10358115	10360917	3	1	10643251	10646054	3	1	11364350	11367152
	AK058472	001-016-B11	1380	3	1	34610235	34613425	3	1	35522034	35525224	3	1	34457887	34461077					3	1	39026840	39030028
	AK058473	001-016-B12	1787	1	-1	21992605	21995151	1	-1	23322603	23325149	1	-1	21661868	21664414	1	-1	21165416	21167962	1	-1	23946329	23951920
	AK058474	001-016-C01	1759	2	1	11180901	11182660	2	1	11209901	11211660	2	1	11180001	11181760	2	1	11211597	11213356	2	1	11970322	11972081
	AK058475	001-016-C02	729	5	-1	28122209	28123698	5	-1	28287061	28288550	5	-1	27985155	27986644	8	-1	13614025	13615514
	AK058476	001-016-C04	1000	7	1	27682745	27684742	7	1	28344597	28346594	7	1	27630860	27632857	7	1	26621321	26623318	7	1	25678870	25680861
	AK058477	001-016-C06	1349	8	-1	20921817	20923166	8	-1	21142665	21144014	8	-1	21047418	21048767	8	-1	19899415	19900764	8	-1	22379612	22380961
	AK058478	001-016-C07	351	1	1	6663988	6664425	1	1	6666166	6666603	1	1	6666186	6666623	1	1	6739968	6740405	1	1	7144900	7145337
	AK058479	001-016-C08	1686	1	-1	42327210	42329529	1	-1	43795208	43797527	1	-1	41992720	41995039	1	-1	41409346	41411665	1	-1	46034273	46036592
	AK058480	001-016-C09	1068	2	-1	10509166	10512212	2	-1	10538166	10541212	2	-1	10508266	10511312	2	-1	10517041	10520087	2	-1	11311426	11314341
	AK058481	001-016-D03	1210	4	-1	22897636	22898855	4	-1	23515277	23516496	4	-1	23091399	23092609	4	-1	20165212	20166422	4	-1	21392565	21393776
	AK058482	001-016-D05	595	7	1	20125343	20127047	7	1	20787195	20788899	7	1	20073458	20075162	7	1	19053777	19055481	7	1	18226770	18228527
	AK058483	001-016-D06	600	4	-1	32264023	32265353	4	-1	32881625	32882955	4	-1	32516996	32518326	4	-1	29393661	29394991	4	-1	31436767	31438096
	AK058484	001-016-D07	1222	10	-1	13206235	13209442	10	-1	13895065	13898272	10	-1	13022360	13025567	10	-1	12167672	12170879	10	-1	11939376	11942583
	AK058485	001-016-D08	1460
	AK058486	001-016-D09	529	2	-1	10378454	10379195	2	-1	10407454	10408195	2	-1	10377554	10378295	2	-1	10400149	10400890	2	-1	11190724	11191695
	AK058487	001-016-D10	627	2	-1	18225619	18229911	2	-1	19010349	19014641	2	-1	18331271	18335563	2	-1	18018787	18023079	2	-1	19527712	19532256
	AK058488	001-016-D11	646	10	-1	12855123	12855860	10	-1	13543953	13544690	10	-1	12671248	12671985	10	-1	11831187	11831924
	AK058489	001-016-D12	587	8	-1	23480266	23481554	8	-1	23701114	23702402	8	-1	23605867	23607155	8	-1	22421182	22422470	8	-1	25207366	25208654
	AK058490	001-016-E01	984	8	1	26994918	26996647	8	1	27215766	27217495	8	1	27120519	27122248	8	1	25879311	25881041	8	1	28869558	28871287
	AK058491	001-016-E03	964	1	-1	27112115	27115513	1	-1	28541113	28544511	1	-1	26778525	26781923					1	-1	29986877	29990278
	AK058492	001-016-E04	1019	4	1	29320907	29322911	4	1	29938506	29940510	4	1	29513189	29515193	4	1	26510683	26512687	4	1	28351662	28353667
	AK058493	001-016-E05	330	5	-1	11415623	11415953	5	-1	11447381	11447711	5	-1	11335958	11336288	5	-1	11575895	11576225	5	-1	12820269	12820599
	AK058494	001-016-E06	1339
	AK058495	001-016-E10	1334	10	1	18800269	18803743	10	1	19587076	19590550	10	1	18613094	18616568	10	1	17534000	17537483	10	1	18085407	18088882
	AK058496	001-016-E11	1457	8	1	27009416	27012121	8	1	27230264	27232969	8	1	27135017	27137722	8	1	25893807	25896512	8	1	28923383	28926086
	AK058497	001-016-E12	1651	6	1	3359524	3362524	6	1	3359524	3362524	6	1	3359515	3362515	6	1	3257735	3260735	6	1	3984462	3987462
	AK058498	001-016-F01	323	1	-1	38893073	38893396	1	-1	40322071	40322394	1	-1	38559483	38559806	1	-1	38048131	38048454	1	-1	42190494	42190817
	AK058499	001-016-F02	1470	1	-1	18321525	18324615	1	-1	19651523	19654613	1	-1	17990788	17993878	1	-1	17689625	17692716	1	-1	19965000	19968090
	AK058500	001-016-F03	475	3	1	6566354	6566829	3	1	6614575	6615050	3	1	6554733	6555208	3	1	6788874	6789349	3	1	7056459	7056934
	AK058501	001-016-F04	547
	AK058502	001-016-F07	1178	8	1	20917865	20920003	8	1	21138713	21140851	8	1	21043466	21045604	8	1	19895461	19897601	8	1	22375825	22377965
	AK058503	001-016-F08	757	3	1	18534669	18536291	3	1	19215729	19217351	3	1	18385798	18387420	3	1	19271880	19273502	3	1	21051920	21053542
	AK058504	001-016-F09	1428	12	-1	990531	993692	12	-1	990531	993692	12	-1	990531	993692	12	-1	904423	907584	12	-1	1237638	1240795
	AK058505	001-016-F12	564	1	1	20900633	20901274	1	1	22230631	22231272	1	1	20569896	20570537	1	1	20238850	20239491	1	1	22942906	22943547
	AK058506	001-016-G01	877	7	1	25788722	25790831	7	1	26450574	26452683	7	1	25736837	25738946	7	1	24633098	24635207	7	1	23853633	23855742
	AK058507	001-016-G03	962	3	1	8776950	8778835	3	1	8848560	8850445	3	1	8768005	8769890	3	1	8928401	8930286	3	1	9346875	9348760
	AK058508	001-016-G04	492	9	1	16473065	16473557	9	1	17127777	17128269	9	1	16419415	16419907	9	1	15268082	15268574	9	1	14984539	14985031
	AK058509	001-016-G06	770	1	-1	28072677	28074735	1	-1	29501675	29503733	1	-1	27739087	27741145	1	-1	27431126	27433184	1	-1	31026890	31028946
	AK058510	001-016-G07	1527	4	-1	19414106	19415909	4	-1	19622474	19624277	4	-1	19610059	19611862	4	-1	16690405	16692208	4	-1	17332888	17334667
	AK058511	001-016-G08	1246	11	1	13441413	13445234	11	1	15765335	15769156	11	1	13362747	13366568	11	1	11392054	11395871	11	1	11302938	11306756
	AK058512	001-016-G09	1848	12	1	26086766	26089282	12	1	26346819	26349335	12	1	26153928	26156444	12	1	22419878	22422394	12	1	21741898	21744418
	AK058513	001-016-G10	1299	2	-1	33773454	33775607	2	-1	34666184	34668337	2	-1	33797816	33799969	2	-1	33920760	33922913	2	-1	35883134	35885284
	AK058514	001-016-G11	1715	9	-1	18084554	18086722	9	-1	18739266	18741434	9	-1	18030904	18033072	9	-1	16857722	16859890	9	-1	16744379	16746539
	AK058515	001-016-G12	1808	1	1	28265648	28273820	1	1	29694646	29702818	1	1	27932058	27940230	1	1	27625454	27633774	1	1	31233921	31242068
	AK058516	001-016-H01	544	1	1	33880996	33881540	1	1	35309994	35310538	1	1	33547406	33547950					5	1	22227699	22228243
	AK058517	001-016-H02	1219	1	1	12629066	12632493	1	1	12789244	12792671	1	1	12629464	12632891	1	1	12590058	12593485	1	1	13920274	13923704
	AK058518	001-016-H04	1425	1	1	29248344	29249769	1	1	30677342	30678767	1	1	28914754	28916179	1	1	28604249	28605675	1	1	32220570	32221993
	AK058519	001-016-H05	1608	2	-1	18643497	18647332	2	-1	19428227	19432062	2	-1	18749149	18752984	2	-1	18436244	18440079	2	-1	20006667	20010505
	AK058520	001-016-H06	1157	2	-1	19466364	19480380	2	-1	20330094	20344110	2	-1	19491626	19505642	2	-1	19321970	19335986	2	-1	20898348	20918281
	AK058521	001-016-H07	1836	1	1	43016776	43022254	1	1	44484774	44490252	1	1	42682286	42687764	1	1	42091979	42099795	1	1	46719197	46723148
	AK058522	001-016-H09	1888	5	1	17733268	17735156	5	1	17821221	17823109	5	1	17670156	17672044	5	1	17404526	17406414	5	1	18813290	18815178
	AK058523	001-016-H10	457	10	1	2554622	2555941	10	1	2549483	2550802	10	1	2549483	2550802	10	1	2642452	2643771	10	1	2376421	2377740
	AK058524	001-016-H11	1522	7	-1	22229487	22232853	7	-1	22891339	22894705	7	-1	22177602	22180968	7	-1	21049212	21052578	7	-1	20285641	20289002
	AK058525	001-017-A01	311	5	1	27612444	27613906	5	1	27777296	27778758	5	1	27475390	27476852	5	1	27280461	27281923	5	1	28969509	28970975
	AK058526	001-017-A02	1378	5	1	19954917	19956294	5	1	20044881	20046258	5	1	19893823	19895200	5	1	19645549	19646925	5	1	21276066	21277443
	AK058527	001-017-A03	1872	8	1	27872050	27876231	8	1	28092898	28097079	8	1	27997651	28001832	8	1	26713466	26717647	8	1	29950675	29954856
	AK058528	001-017-A04	1370	1	1	8487383	8489147	1	1	8489561	8491325	1	1	8489581	8491345	1	1	8540643	8542407	1	1	9334631	9336377
	AK058529	001-017-A05	673	5	1	583909	584806	5	1	583909	584806	5	1	574522	575419	5	1	566196	567093	5	1	610653	611550
	AK058530	001-017-A06	2044	6	1	26682594	26689024	6	1	27560594	27567024	6	1	26299939	26306369	6	1	25376140	25382570	6	1	28201163	28207590
	AK058531	001-017-A08	1618	11	1	23343291	23347196	11	1	25687154	25691059	11	1	22990579	22994484	11	1	13778075	13781980	3	1	2284256	2288809
	AK058532	001-017-A09	285	1	-1	14489156	14489441	1	-1	14649334	14649619	1	-1	14489554	14489839	1	-1	14433637	14433922	1	-1	16106349	16106634
	AK058533	001-017-A10	302	9	-1	22159981	22160283	9	-1	22992104	22992406	9	-1	21859069	21859371	9	-1	20827401	20827703	9	-1	20969362	20969664
	AK058534	001-017-A11	1179	2	1	24895784	24899093	2	1	25788514	25791823	2	1	24920146	24923455	2	1	24709044	24712353	2	1	26654253	26657564
	AK058535	001-017-A12	780	3	-1	5057364	5060827	3	-1	5105583	5109046	3	-1	5045745	5049208	3	-1	5252021	5255484	3	-1	5536705	5540167
	AK058536	001-017-B01	1388	2	1	23983933	23985402	2	1	24847663	24849132	2	1	24009195	24010664	2	1	23761574	23763043	2	1	25689932	25691401
	AK058537	001-017-B02	535	4	-1	34273037	34273572	4	-1	34891968	34892503	4	-1	34527235	34527770	4	-1	31287509	31288044	4	-1	33603795	33604330
	AK058538	001-017-B03	1051
	AK058539	001-017-B04	1313	12	-1	2011917	2015328	12	-1	2011965	2015376	12	-1	2011965	2015376	12	-1	1860423	1863598	12	-1	2222293	2225708
	AK058540	001-017-B06	1718
	AK058541	001-017-B08	531	4	-1	30669114	30670773	4	-1	31286716	31287652	4	-1	30922104	30923040	4	-1	27799784	27800720	4	-1	29761167	29762103
	AK058542	001-017-B09	813	6	-1	12990051	12991140	6	-1	13059051	13060140	6	-1	12833847	12834936	6	-1	12554787	12555876	6	-1	13716687	13717776
	AK058543	001-017-B11	1798	9	1	10337556	10339354	9	1	10904268	10906066	9	1	10285706	10287504	9	1	9276775	9278574	9	1	9061672	9063467
	AK058544	001-017-B12	1222	2	1	5501166	5504378	2	1	5501166	5504378	2	1	5501166	5504378					2	1	6379148	6382359
	AK058545	001-017-C02	421					2	1	29606272	29606693	2	1	28737904	28738325
	AK058546	001-017-C04	785	3	1	11674739	11675954	3	1	11746569	11747784	3	1	11665794	11667009	3	1	11997917	11999132	3	1	13070212	13071427
	AK058547	001-017-C05	514	2	-1	1288997	1289511	2	-1	1288997	1289511	2	-1	1288997	1289511	2	-1	1305619	1306133	2	-1	1382549	1383063
	AK058548	001-017-C06	613	8	-1	1561208	1561821	8	-1	1566555	1567168	8	-1	1561208	1561821	8	-1	1533396	1534009	8	-1	1610537	1611150
	AK058549	001-017-C07	1466	6	-1	6502743	6506745	6	-1	6502743	6506745	6	-1	6514559	6518561	6	-1	6423878	6427882	6	-1	7514221	7518224
	AK058550	001-017-C08	1257
	AK058551	001-017-C09	317	8	-1	15533553	15534117	8	-1	15754401	15754965	8	-1	15659154	15659718	8	-1	14508126	14508689	8	-1	16746030	16746595
	AK058552	001-017-C10	1195	8	-1	26010264	26011459	8	-1	26231112	26232307	8	-1	26135865	26137060	8	-1	24970425	24971620	8	-1	27864500	27865695
	AK058553	001-017-C11	1522	5	-1	29495778	29497300	5	-1	29660630	29662152	5	-1	29358725	29360247	5	-1	29147717	29149239
	AK058554	001-017-C12	777	1	1	3729326	3730824	1	1	3731524	3733022	1	1	3731524	3733022	1	1	3795142	3796640	1	1	4194694	4196194
	AK058555	001-017-D03	249	3	1	25084907	25085156	3	1	25891010	25891259	3	1	24935619	24935868	3	1	25471911	25472160	4	-1	23162471	23162720
	AK058556	001-017-D04	685	9	1	21608789	21609471	9	1	22440912	22441594	9	1	21307877	21308559	9	1	20265585	20266267	9	1	20381448	20382130
	AK058557	001-017-D05	1064	2	1	4384184	4387932	2	1	4384184	4387932	2	1	4384184	4387932	2	1	4468015	4471763	2	1	5096453	5100141
	AK058558	001-017-D07	972	2	1	3086327	3087543	2	1	3086327	3087543	2	1	3086327	3087543	2	1	3132145	3133361	2	1	3627937	3631469
	AK058559	001-017-D08	1706	9	-1	15251009	15255324	9	-1	15905721	15910036	9	-1	15197359	15201674	9	-1	14046845	14051159	9	-1	13758497	13764455
	AK058560	001-017-D09	1208	1	-1	38295820	38297183	1	-1	39724818	39726181	1	-1	37962230	37963593	1	-1	37441062	37442425	1	-1	41568856	41570218
	AK058561	001-017-D10	728
	AK058562	001-017-D11	1388	6	-1	25869260	25875331	6	-1	26747260	26753331	6	-1	25486605	25492676	6	-1	24541394	24547477	6	-1	27050629	27056659
	AK058563	001-017-D12	835	6	1	1511831	1515370	6	1	1511831	1515370	6	1	1511831	1515370	6	1	1454102	1457641	6	1	1677593	1681132
	AK058564	001-017-E01	741	1	-1	42940635	42941470	1	-1	44408633	44409468	1	-1	42606145	42606980	1	-1	42015228	42016063	1	-1	46665654	46666489
	AK058565	001-017-E02	1596	8	1	1044291	1048576	8	1	1049638	1053923	8	1	1044291	1048576	8	1	1052202	1056487	8	1	1203775	1208060
	AK058566	001-017-E03	358
	AK058567	001-017-E04	1133	3	1	15398912	15403324	3	1	15971106	15975518	3	1	15252868	15257280	3	1	15837040	15841451	8	-1	23263281	23267697
	AK058568	001-017-E05	567	4	-1	33744603	33745170	4	-1	34362205	34362772	4	-1	33997470	33998037	4	-1	30750643	30751210	4	-1	33049005	33049572
	AK058569	001-017-E06	1398	4	-1	8287208	8292001	4	-1	8299758	8304551	4	-1	8266234	8271027	4	-1	5652589	5657382	0	-1	6078088	6083141
	AK058570	001-017-E07	1609	1	1	32026365	32027974	1	1	33455363	33456972	1	1	31692775	31694384	1	1	31345789	31347398	1	1	34918166	34919775
	AK058571	001-017-E08	1921	2	-1	32561208	32564173	2	-1	33453938	33456903	2	-1	32585570	32588535	2	-1	32665366	32668354	2	-1	34666738	34669723
	AK058572	001-017-E09	714	7	-1	1787350	1788064	7	-1	1821202	1821916	7	-1	1821202	1821916	7	-1	1767414	1768128	7	-1	1784876	1785590
	AK058573	001-017-E10	2119	4	1	454275	457795	4	1	454311	457831	4	1	454276	457796	4	1	416287	419807	4	1	472275	475871
	AK058574	001-017-E11	1344	1	-1	42561432	42564306	1	-1	44029430	44032304	1	-1	42226942	42229816	1	-1	41651410	41654284	1	-1	46289319	46292193
	AK058575	001-017-F01	1256	3	-1	29995740	29999355	3	-1	30808338	30811953	3	-1	29844292	29847907	3	-1	30736594	30740209	3	-1	34263464	34267070
	AK058576	001-017-F02	1895	11	1	2513384	2517745	11	1	2500692	2505053	11	1	2500290	2504651	11	1	2652108	2656469	11	1	2297184	2301587
	AK058577	001-017-F03	979
	AK058578	001-017-F04	1249	3	-1	4595894	4597143	3	-1	4595113	4596362	3	-1	4598564	4599813	3	-1	4779076	4780325	3	-1	5028952	5030202
	AK058579	001-017-F05	195	7	1	26211951	26212147	7	1	26873803	26873999	7	1	26160066	26160262	7	1	25064089	25064285	7	1	24229275	24229469
	AK058580	001-017-F06	1908	4	1	32396905	32399859	4	1	33014507	33017461	4	1	32649878	32652832	4	1	29516970	29519925	4	1	31587612	31590564
	AK058581	001-017-F07	1479	2	1	24273321	24275123	2	1	25137051	25138853	2	1	24298583	24300385	2	1	24057157	24058959	2	1	26036359	26038161
	AK058582	001-017-F10	1412	1	1	38410294	38411794	1	1	39839292	39840792	1	1	38076704	38078204	1	1	37558072	37559572	1	1	41686374	41687876
	AK058583	001-017-F11	750	10	1	10778871	10779620	10	1	11367314	11368063	10	1	10594958	10595707	10	1	9848092	9848841	10	1	9346348	9347097
	AK058584	001-017-F12	1211	4	1	9663259	9664470	4	1	9734809	9736020	4	1	9739882	9741093	4	-1	11658042	11659253	4	1	7515248	7516459
	AK058585	001-017-G01	919	11	1	2009272	2011213	11	1	1995285	1997226	11	1	1996178	1998119	11	1	2189264	2191205	11	1	1793873	1795789
	AK058586	001-017-G02	334	2	1	32944486	32944821	2	1	33837216	33837551	2	1	32968848	32969183	2	1	33065300	33065635	2	1	35054994	35055329
	AK058587	001-017-G03	1565	3	-1	31982918	31986246	3	-1	32894673	32898001	3	-1	31830570	31833898	3	-1	32672114	32675442	3	-1	36192726	36196045
	AK058588	001-017-G04	1517	10	-1	22411949	22414093	10	-1	23196914	23199058	10	-1	22221659	22223803	10	-1	21095955	21098099	10	-1	21790828	21792964
	AK058589	001-017-G05	1690	6	1	20399349	20402402	6	1	21277349	21280402	6	1	20052526	20055579	6	1	19188472	19191525	6	1	21090673	21093726
	AK058590	001-017-G07	686	8	-1	17685771	17687668	8	-1	17906619	17908516	8	-1	17811372	17813269	8	-1	16654193	16656090	8	-1	19023665	19025416
	AK058591	001-017-G08	2490	10	1	18205725	18210168	10	1	18992532	18996975	10	1	18020150	18024593	10	1	16906384	16910827	10	1	17415365	17419817
	AK058592	001-017-G09	1048	2	-1	32744359	32745407	2	-1	33637089	33638137	2	-1	32768721	32769769	2	-1	32862487	32863535	2	-1	34874296	34875344
	AK058593	001-017-G12	610	1	1	26857126	26858896	1	1	28286124	28287894	1	1	26523536	26525306	1	1	26221920	26223690	1	1	29735723	29737493
	AK058594	001-017-H01	1271	1	-1	34978962	34982302	1	-1	36407960	36411300	1	-1	34645372	34648712	1	-1	34215652	34218992	1	-1	38118885	38122225
	AK058595	001-017-H02	1635	3	1	1306187	1309367	3	1	1306189	1309369	3	1	1307525	1310705	3	1	1513345	1516526	3	1	1544150	1547283
	AK058596	001-017-H03	612	1	1	39328979	39329591	1	1	40757977	40758589	1	1	38995389	38996001	1	1	38463278	38463890	1	1	42658186	42658798
	AK058597	001-017-H04	1027	5	-1	1863178	1865833	5	-1	1863198	1865853	5	-1	1824755	1827410	5	-1	1813904	1816559	5	-1	2092014	2094671
	AK058598	001-017-H05	1142	8	1	20695406	20698417	8	1	20916254	20919265	8	1	20821007	20824018	8	1	19673156	19676167	8	1	22150156	22153160
	AK058599	001-017-H06	1372	6	-1	3800240	3803147	6	-1	3800240	3803147	6	-1	3800231	3803138	6	-1	3684195	3687102	6	-1	4448842	4451749
	AK058600	001-017-H07	1661	6	1	6980669	6985247	6	1	6980669	6985247	6	1	6992485	6997063	6	1	6975500	6980078	6	1	8038102	8042680
	AK058601	001-017-H08	794	2	1	9493415	9494209	2	1	9522415	9523209	2	1	9492515	9493309	2	1	9545391	9546185	2	1	10293828	10294622
	AK058602	001-017-H09	888	4	1	30975869	30977227	4	1	31593471	31594829	4	1	31228854	31230212	4	1	28108454	28109812	4	1	30120652	30122010
	AK058603	001-017-H12	1669	3	1	14895299	14903035	3	1	15467493	15475229	3	1	14749255	14756991	3	1	15436344	15444080	3	1	16707725	16715461
	AK058604	001-018-A01	1313	6	1	2087541	2089992	6	1	2087541	2089992	6	1	2087532	2089983	6	1	2014029	2016480	6	1	2238557	2241008
	AK058605	001-018-A02	1770
	AK058606	001-018-A03	755	6	-1	27658233	27660167	6	-1	28536233	28538167	6	-1	27275578	27277512	6	-1	26340264	26342198	6	-1	29374939	29376873
	AK058607	001-018-A05	575	7	1	27580833	27582404	7	1	28242685	28244256	7	1	27528948	27530519	7	1	26519716	26521287	7	1	25560837	25562407
	AK058608	001-018-A06	1634	3	1	5893687	5896145	3	1	5941908	5944366	3	1	5882066	5884524	3	1	6119348	6121806	3	1	6416897	6419353
	AK058609	001-018-A07	1543	12	-1	523064	525185	12	-1	523064	525185	12	-1	523064	525185	12	-1	512724	514845	12	-1	714682	716803
	AK058610	001-018-A09	311	4	-1	24663750	24664454	4	-1	25281391	25282095	4	-1	24858082	24858786	1	-1	36832028	36832732	4	-1	23448370	23449075
	AK058611	001-018-A10	1357	1	-1	39237861	39242341	1	-1	40666859	40671339	1	-1	38904271	38908751	1	-1	38373025	38377505	1	-1	42569063	42573545
	AK058612	001-018-A11	781	1	1	35009372	35012161	1	1	36438370	36441159	1	1	34675782	34678571	1	1	34246062	34248851	1	1	38153046	38155831
	AK058613	001-018-A12	1080	2	-1	10715070	10716739	2	-1	10744070	10745739	2	-1	10714170	10715839	2	1	10686208	10687877	2	1	11515271	11516940
	AK058614	001-018-B01	1380	6	1	27218566	27221982	6	1	28096566	28099982	6	1	26835911	26839327	6	1	25908108	25911527	6	1	28918065	28921480
	AK058615	001-018-B02	856	3	-1	33721968	33723172	3	-1	34633767	34634971	3	-1	33569620	33570824	3	-1	34487047	34488251	3	-1	38149921	38151125
	AK058616	001-018-B03	741	7	-1	6223188	6226244	7	-1	6257040	6260096	7	-1	6257040	6260096	7	-1	6186334	6188622	7	-1	6328511	6331567
	AK058617	001-018-B04	357	4	1	20297944	20298301	4	1	20507641	20507998	4	1	20494325	20494682	4	1	17665034	17665391	4	1	18323357	18323714
	AK058618	001-018-B05	947	3	1	5565116	5567974	3	1	5613337	5616195	3	1	5553497	5556355	3	1	5782195	5785054	3	1	6062590	6065455
	AK058619	001-018-B06	254	2	1	8876187	8876439	2	1	8905187	8905439	2	1	8875287	8875539	2	1	9021193	9021445	2	1	9880108	9880360
	AK058620	001-018-B07	1587	12	-1	19133288	19136018	12	-1	19306583	19309313	12	-1	19202718	19205984	12	-1	15865358	15868624	12	-1	15408067	15411333
	AK058621	001-018-B08	321	9	-1	21164745	21165066	9	-1	21996868	21997189	9	-1	20863833	20864154	9	-1	19847287	19847608	9	-1	19937966	19938286
	AK058622	001-018-B10	1026	6	-1	13722696	13723722	6	-1	13791696	13792722	6	-1	13566492	13567518	6	-1	13310534	13311560	6	-1	14591887	14592913
	AK058623	001-018-B12	1243													0	1	50849545	50850788
	AK058624	001-018-C01	1203	2	-1	34999044	35000680	2	-1	35891774	35893410	2	-1	35023406	35025042	2	-1	35108183	35109819	2	-1	37146164	37147800
	AK058625	001-018-C02	425
	AK058626	001-018-C03	1393	1	1	32134050	32138027	1	1	33563048	33567025	1	1	31800460	31804437	1	1	31450667	31454644	1	1	35049727	35053706
	AK058627	001-018-C04	554	4	-1	20041660	20043693	4	1	20250987	20253020	4	-1	20238341	20240374	4	-1	17380148	17382181	4	-1	18013761	18015793
	AK058628	001-018-C05	793	3	1	26050180	26050973	3	1	26856424	26857217	3	1	25900970	25901763	3	1	26424459	26425252	3	1	29982001	29982794
	AK058629	001-018-C06	660	2	-1	3362831	3364268	2	-1	3362831	3364268	2	-1	3362831	3364268	2	-1	3433315	3434753	2	-1	3973306	3974744
	AK058630	001-018-C09	604	11	1	2518096	2524017	11	1	2505404	2511325	11	1	2505002	2510923	11	1	2656820	2662745	11	1	2301940	2307826
	AK058631	001-018-C10	1357	11	1	21990094	21991524	11	1	24333957	24335387	11	1	21637382	21638812					11	-1	19679247	19680665
	AK058632	001-018-C12	329	11	1	6645378	6645708	11	1	6632837	6633167	11	1	6572091	6572421	11	1	6298853	6299183
	AK058633	001-018-D01	509	4	-1	29323014	29323678	4	-1	29940613	29941277	4	-1	29515296	29515960	4	-1	26512790	26513454	4	-1	28353770	28354434
	AK058634	001-018-D02	1513	4	1	30186637	30190272	4	1	30804239	30807874	4	1	30439723	30443358	4	1	27340636	27344271	4	1	29247588	29251222
	AK058635	001-018-D03	383	3	1	1697550	1697931	3	1	1697552	1697933	3	1	1698888	1699269	3	1	1910109	1910490	3	1	1953962	1954343
	AK058636	001-018-D05	1226	1	1	507553	508944	1	1	509751	511142	1	1	509751	511142	1	1	508174	509565	1	1	646331	647722
	AK058637	001-018-D06	1119	3	-1	25926487	25927606	3	-1	26732731	26733850	3	-1	25777277	25778396	3	-1	26380642	26381761	3	-1	29860130	29861249
	AK058638	001-018-D08	1230	5	1	14166959	14168285	5	1	14222856	14224182	5	1	14111588	14112914	5	1	13960351	13961677	5	1	15205676	15207003
	AK058639	001-018-D09	1395	8	-1	290625	292020	8	-1	295972	297367	8	-1	290625	292020	8	-1	295288	297322	8	-1	336081	337477
	AK058640	001-018-D12	752	3	-1	35765355	35766457	3	-1	36677154	36678256	3	-1	35612607	35613709	3	-1	36556826	36557928	3	-1	40260016	40261118
	AK058641	001-018-E01	1248	3	1	34279220	34282145	3	1	35191019	35193944	3	1	34126872	34129797	3	1	35005697	35008622	3	1	38689704	38692633
	AK058642	001-018-E05	1353	4	-1	29890894	29894503	4	-1	30508496	30512105					4	-1	27048750	27052359	4	-1	28956242	28959884
	AK058643	001-018-E06	665	3	1	18040603	18042190	3	1	18721663	18723250	3	1	17891493	17893080	3	1	18719975	18721563	3	1	20344799	20346388
	AK058644	001-018-E07	1422	4	1	33486623	33488123	4	1	34104225	34105725	4	1	33739489	33740989	4	1	30511393	30512893	4	1	32787939	32789439
	AK058645	001-018-E08	1525	2	1	35799146	35800671	2	1	36691876	36693401	2	1	35823508	35825033	2	1	35910651	35912175
	AK058646	001-018-E09	694	1	1	9884435	9885901	1	1	9886613	9888079	1	1	9886633	9888099	1	1	9999208	10000674	1	1	10835183	10836650
	AK058647	001-018-E10	354	3	1	1736200	1736554	3	1	1736202	1736556	3	1	1737538	1737892	3	1	1948394	1948748	3	1	1988375	1988729
	AK058648	001-018-E11	1341	4	1	28424244	28425988	4	1	29041843	29043587	4	1	28616616	28618360	4	1	25607232	25608979	4	1	27464887	27466633
	AK058649	001-018-E12	648	5	1	9174327	9177616	5	1	9206085	9209374	5	1	9094661	9097949	5	1	10136383	10139671	5	1	11042825	11046113
	AK058650	001-018-F01	1434	11	1	14476193	14479501	11	1	16800123	16803431	11	1	14398466	14401774	4	1	3527857	3531165	4	1	3114817	3118125
	AK058651	001-018-F02	1923	8	1	21845225	21848714	8	1	22066073	22069562	8	1	21970826	21974315	8	1	20830291	20860353	8	1	23333518	23337026
	AK058652	001-018-F03	1974	3	-1	28680133	28682108	3	-1	29491388	29493363	3	-1	28527354	28529329	3	-1	29512688	29514663	3	-1	32891052	32893027
	AK058653	001-018-F04	666	4	1	19097444	19099431	4	1	19305810	19307797	4	1	19295696	19297683	4	1	16362640	16364627	4	1	16889638	16891625
	AK058654	001-018-F05	1605	1	1	42219559	42223084	1	1	43687557	43691082	1	1	41885069	41888594	1	1	41301149	41304674	1	1	45906732	45910269
	AK058655	001-018-F07	1166	3	-1	8929079	8931135	3	-1	9000689	9002745	3	-1	8920134	8922190	3	-1	9083801	9085855	3	-1	9568971	9571032
	AK058656	001-018-F08	1119	10	-1	19086001	19089076	10	-1	19870894	19873969	10	-1	18896511	18899586	10	-1	17859497	17862300	10	-1	18392366	18395318
	AK058657	001-018-F09	732	7	-1	10372681	10373402	7	-1	10406533	10407254	7	-1	10406533	10407254	7	-1	10272720	10273441	7	-1	10138238	10138962
	AK058658	001-018-F10	1383
	AK058659	001-018-F11	1616	3	1	26628428	26631218	3	1	27439683	27442473	3	1	26479218	26482008	3	1	27487055	27489845	3	1	30641954	30644748
	AK058660	001-018-G01	435	4	1	22809441	22809876	4	1	23427044	23427479	4	1	23003165	23003600	4	1	20061912	20062347	4	1	21197349	21197784
	AK058661	001-018-G04	451	9	1	21396990	21397441	9	1	22229113	22229564	9	1	21096078	21096529	9	1	20106683	20107134	9	1	20197883	20198334
	AK058662	001-018-G05	1762	9	1	19710547	19712391	9	1	20364670	20366514	9	1	19415962	19417806	9	1	18475602	18477448	9	1	18411851	18413686
	AK058663	001-018-G06	799	3	1	11072408	11073207	3	1	11144238	11145037	3	1	11063463	11064262	3	1	11346731	11347530	3	1	12281407	12282206
	AK058664	001-018-G07	1610	6	-1	6207419	6213435	6	-1	6207419	6213435	6	-1	6219235	6225251	6	-1	6141421	6147437	6	-1	7187149	7193174
	AK058665	001-018-G08	1886	9	1	1161883	1166363	9	1	1109595	1114075	9	1	1109595	1114075	9	1	802843	807323	9	1	868863	873344
	AK058666	001-018-G09	1525	1	1	9228366	9233759	1	1	9230544	9235937	1	1	9230564	9235957	1	1	9251898	9257291	1	1	10151632	10157025
	AK058667	001-018-G11	1114	6	1	6033233	6034345	6	1	6033233	6034345	6	1	6045049	6046161					6	1	6975606	6976719
	AK058668	001-018-G12	165	3	1	4393731	4393896	3	1	4392950	4393115	3	1	4396401	4396566	3	1	4576044	4576209	3	1	4811753	4811918
	AK058669	001-018-H01	1376	12	1	11136598	11138921	12	1	11138295	11140618	12	1	11138253	11140576	12	1	8861802	8864125	12	1	8971620	8973947
	AK058670	001-018-H02	239	6	1	7668759	7668997	6	1	7668759	7668997	6	1	7680575	7680813	6	1	7662468	7662706	6	1	8697995	8698233
	AK058671	001-018-H03	212	4	1	31604192	31604404	4	1	32221794	32222006	4	1	31857175	31857387	4	1	28791094	28791306
	AK058672	001-018-H04	2175	11	1	16427798	16435393	11	1	18755965	18763560	11	1	16340071	16347666	11	1	13166322	13174009	11	1	13464576	13472272
	AK058673	001-018-H05	1189	1	-1	20626629	20629314	1	-1	21956627	21959312	1	-1	20295892	20298577	1	-1	19969420	19972104
	AK058674	001-018-H06	2055	6	-1	24205699	24208752	6	-1	25083699	25086752	6	-1	23823044	23826097	6	-1	22875412	22878466	6	-1	25272595	25275648
	AK058675	001-018-H07	629	5	-1	5256180	5257111	5	-1	5258884	5259815	5	-1	5220442	5221373	5	-1	5069074	5070005	5	-1	5616982	5617913
	AK058676	001-018-H08	1406	3	-1	7413112	7417135	3	-1	7483384	7487407	3	-1	7401491	7405514	3	-1	7625256	7629279	3	-1	7966336	7970354
	AK058677	001-018-H09	364	3	-1	4123136	4123500	3	-1	4122355	4122719	3	-1	4125806	4126170	3	-1	4302023	4302379	3	-1	4549822	4550186
	AK058678	001-018-H10	2023	11	-1	18853270	18855293	11	-1	21182576	21184599	11	-1	18688853	18690876	11	-1	15595469	15597492	11	-1	16195486	16197509
	AK058679	001-018-H12	1766	1	1	3044257	3048923	1	1	3046455	3051121	1	1	3046455	3051121	1	1	3112160	3116826	1	1	3518167	3522874
	AK058680	001-019-A01	730	7	1	2612237	2614623	7	1	2646089	2648475	7	1	2646089	2648475	7	1	2609256	2611642	7	1	2587736	2590138
	AK058681	001-019-A04	1532	7	1	578410	580491	7	1	579111	581192	7	1	579111	581192	7	1	565017	567099	7	1	649391	651472
	AK058682	001-019-A05	1562	9	1	881782	888542	9	1	829494	836254	9	1	829494	836254	9	1	518075	524835	9	1	591319	598083
	AK058683	001-019-A06	1809	1	-1	245629	253373	1	-1	247827	255571	1	-1	247827	255571	1	-1	228540	236290	1	-1	288007	295723
	AK058684	001-019-A07	463	3	1	5751058	5751521	3	1	5799279	5799742	3	1	5739437	5739900	3	1	5972195	5972658	3	1	6246341	6246804
	AK058685	001-019-A09	1293	8	-1	2570242	2575403	8	-1	2575589	2580750	8	-1	2570242	2575403	8	-1	2469251	2474412
	AK058686	001-019-A10	469	9	1	15915009	15915478	9	1	16569721	16570190	9	1	15861359	15861828	9	1	14700038	14700507	9	1	14445695	14446164
	AK058687	001-019-A11	1180	9	1	22762454	22766471	9	1	23594575	23598592	9	1	22461540	22465557	9	1	21417700	21421717	9	1	21577715	21581732
	AK058688	001-019-A12	881	5	-1	20995249	20996201	5	-1	21085245	21086197	5	-1	20934189	20935141	5	-1	20663685	20664639	5	-1	22373494	22374409
	AK058689	001-019-B02	643	5	1	27612042	27613936	5	1	27776894	27778788	5	1	27474988	27476882	5	1	27280059	27281953	5	1	28969107	28971005
	AK058690	001-019-B03	1080	3	1	2052628	2054102	3	1	2051853	2053327	3	1	2055304	2056778	3	1	2261005	2262479	3	1	2454490	2455962
	AK058691	001-019-B04	265	6	-1	27427892	27428157	6	-1	28305892	28306157	6	-1	27045237	27045502	6	-1	26111874	26112139	6	-1	29128597	29128862
	AK058692	001-019-B05	1522	3	-1	31622479	31623992	3	-1	32534234	32535747	3	-1	31470131	31471644	3	-1	32315942	32317456	3	-1	35881925	35883438
	AK058693	001-019-B06	316	1	-1	26728549	26728865	1	-1	28157547	28157863	1	-1	26394959	26395275	1	-1	26100392	26100709	1	-1	29582499	29582815
	AK058694	001-019-B07	1199	7	-1	5612124	5621960	7	-1	5645976	5655812	7	-1	5645976	5655812	7	-1	5563061	5571328	7	-1	5649599	5655025
	AK058695	001-019-B08	999	4	1	29790175	29792297	4	1	30407777	30409899	4	1	29982460	29984582	4	1	26953000	26955122	4	1	28870490	28872612
	AK058696	001-019-B09	1275	3	1	16949261	16952696	3	1	17630228	17633663	3	1	16800151	16803586	3	1	17574629	17578064	3	1	18973234	18976669
	AK058697	001-019-B10	723	12	-1	1168734	1169457	12	-1	1168733	1169456	12	-1	1168733	1169456	11	-1	1285422	1286119	12	-1	1496603	1497326
	AK058698	001-019-C01	1315	8	1	12060526	12062115	8	1	12154873	12156462	8	1	12059626	12061215	8	1	11488454	11490044	0	1	3511075	3512646
	AK058699	001-019-C02	242	5	-1	18238049	18238291	5	-1	18326002	18326244	5	-1	18174937	18175179	5	-1	17967407	17967649	5	-1	19359079	19359321
	AK058700	001-019-C03	338	12	1	7431714	7432052	12	1	7433359	7433697	12	1	7433328	7433666	12	1	6655855	6656193	12	1	6923073	6923411
	AK058701	001-019-C04	285	1	-1	21057975	21058260	1	-1	22387973	22388258	1	-1	20727238	20727523	1	-1	20372485	20372770
	AK058702	001-019-C06	415	5	-1	29174545	29174960	5	-1	29339397	29339812	5	-1	29037492	29037907	5	-1	28807305	28807720	5	-1	30625990	30626405
	AK058703	001-019-C07	1360	10	1	15452686	15458608	10	1	16239289	16245211	10	1	15267911	15273833	10	1	14130683	14136605	10	1	14233305	14239226
	AK058704	001-019-C08	1268	6	-1	6176896	6178164	6	-1	6176896	6178164	6	-1	6188712	6189980	6	-1	6110249	6111518	6	-1	7137479	7138747
	AK058705	001-019-C09	365	8	-1	6237785	6238769	8	-1	6243132	6244116	8	-1	6237785	6238769	8	-1	6056218	6057203	8	-1	6775446	6776430
	AK058706	001-019-C11	298	1	1	35011863	35012161	1	1	36440861	36441159	1	1	34678273	34678571	1	1	34248553	34248851	1	1	38155538	38155831
	AK058707	001-019-C12	700	1	-1	37606535	37607235	1	-1	39035533	39036233	1	-1	37272945	37273645	1	-1	36687864	36688564	1	-1	40749299	40749999
	AK058708	001-019-D03	1178	1	-1	413068	415599	1	-1	415266	417797	1	-1	415266	417797	1	-1	418760	421291	1	-1	524921	527451
	AK058709	001-019-D04	1105	2	1	13122299	13127033	2	1	13151299	13156033	2	1	13121399	13126133	2	1	13075141	13079875	2	1	14089195	14093426
	AK058710	001-019-D05	1524	3	1	9851351	9855627	3	1	9922963	9927239	3	1	9842406	9846682	3	1	10087921	10092201	3	1	10769840	10774102
	AK058711	001-019-D07	1362	3	-1	33866573	33870888	3	-1	34778372	34782687	3	-1	33714225	33718540	3	-1	34607083	34611397	3	-1	38269790	38274101
	AK058712	001-019-D08	1291	9	-1	21032629	21035914	9	-1	21864752	21868037	9	-1	20731717	20735002	9	-1	19743545	19746799	9	-1	19808374	19811638
	AK058713	001-019-D09	1323	3	-1	28804978	28806844	3	-1	29616233	29618099	3	-1	28652199	28654065	3	-1	29634403	29636269	3	-1	33038079	33039945
	AK058714	001-019-D11	1418	8	-1	25939410	25941797	8	-1	26160258	26162645	8	-1	26065011	26067398	8	-1	24899868	24902257	8	-1	27793267	27795652
	AK058715	001-019-D12	1437	4	1	33542779	33545397	4	1	34160381	34162999	4	1	33795645	33798263	4	1	30568636	30571254	4	1	32850317	32852903
	AK058716	001-019-E01	513	11	1	23478018	23478531	11	1	25821881	25822394	11	1	23125306	23125819	11	1	20585617	20586130	11	1	20596946	20597459
	AK058717	001-019-E02	650	12	1	18318627	18320675	12	1	18491922	18493970	12	1	18388073	18390121	12	1	15147398	15149446	12	1	14720783	14722900
	AK058718	001-019-E06	1269	4	-1	785498	787872	4	-1	785534	787908	4	-1	785500	787874	4	-1	744853	747227	4	-1	879388	881762
	AK058719	001-019-E07	2082	5	1	28572850	28578077	5	1	28737702	28742929	5	1	28435796	28441023	10	-1	3610537	3615764
	AK058720	001-019-E08	1121
	AK058721	001-019-E09	1160
	AK058722	001-019-E10	596	4	-1	21274835	21275707	4	-1	21484437	21485309	4	-1	21470561	21471433	4	-1	18623295	18624167	4	-1	19405795	19406669
	AK058723	001-019-E11	1924	1	1	175453	177377	1	1	177651	179575	1	1	177651	179575	1	1	157162	159086	1	1	209686	211610
	AK058724	001-019-F02	738	7	1	22120579	22121435	7	1	22782431	22783287	7	1	22068694	22069550	7	1	20945964	20946820	7	1	20179895	20180751
	AK058725	001-019-F03	592	2	-1	25140815	25141407	2	-1	26033545	26034137	2	-1	25165177	25165769	2	-1	24959927	24960519	2	-1	26855168	26855760
	AK058726	001-019-F04	1153	2	-1	30356038	30357659	2	-1	31248768	31250389	2	-1	30380400	30382021	2	-1	30331663	30333285	2	-1	32297867	32299491
	AK058727	001-019-F06	1358	1	1	38656027	38659444	1	1	40085025	40088442	1	1	38322437	38325854	1	1	37813525	37816942	1	1	41960338	41963756
	AK058728	001-019-F07	1461	5	-1	19025859	19029642	5	-1	19115815	19119598	5	-1	18964757	18968540	5	-1	18748889	18752671	5	-1	20307661	20311439
	AK058729	001-019-F08	1192	9	1	16092496	16095482	9	1	16747208	16750194	9	1	16038846	16041832	9	1	14879517	14882503	9	1	14598315	14601303
	AK058730	001-019-F09	460	5	1	21753522	21754351	5	1	21882518	21883347	5	1	21691562	21692391					5	1	23159916	23160743
	AK058731	001-019-F10	1783	1	1	7504384	7508474	1	1	7506562	7510652	1	1	7506582	7510672	1	1	7586148	7590238	1	1	8136827	8140915
	AK058732	001-019-F11	278	5	1	27559165	27559443	5	1	27724017	27724295	5	1	27422111	27422389	5	1	27227133	27227411	5	1	28916672	28916950
	AK058733	001-019-F12	1187	4	1	32944171	32945443	4	1	33561773	33563045	4	1	33197137	33198409	4	1	30021354	30022626	4	1	29534624	29535896
	AK058734	001-019-G01	1117	2	1	7493004	7497649	2	1	7522004	7526649	2	1	7492104	7496749	2	1	7578764	7583409	2	1	8425807	8430455
	AK058735	001-019-G02	1507	12	-1	23760789	23763332	12	-1	23998044	24000587	12	-1	23827963	23830506	12	-1	20028207	20030750	12	-1	19295138	19297682
	AK058736	001-019-G03	1464	6	-1	12445444	12447248	6	-1	12514444	12516248	6	-1	12289240	12291044	6	-1	12045651	12047456	6	-1	13192322	13194109
	AK058737	001-019-G04	612	3	-1	12777162	12778553	3	-1	12850328	12851719	3	-1	12769553	12770944	3	-1	13056419	13057964	3	-1	14317088	14318481
	AK058738	001-019-G05	2269	2	-1	19918551	19922472	2	-1	20782281	20786202	2	-1	19943813	19947734	2	-1	19837601	19841522	2	-1	21588728	21592665
	AK058739	001-019-G06	451	12	-1	22169249	22169700	12	-1	22406387	22406838	12	-1	22236451	22236902	12	-1	18487150	18487601	0	-1	89182229	89182671
	AK058740	001-019-G07	513	1	1	28643344	28644111	1	1	30072342	30073109	1	1	28309754	28310521	1	1	27992156	27992923	1	1	31591152	31591922
	AK058741	001-019-G08	526	3	1	1059145	1059671	3	1	1059147	1059673	3	1	1060483	1061009	3	1	1260823	1261349	3	1	1304562	1305088
	AK058742	001-019-G09	996	2	-1	16098822	16102306	2	-1	16883552	16887036	2	-1	16204474	16207958	2	-1	15871631	15875115	2	-1	17284403	17287888
	AK058743	001-019-G10	1308	6	-1	30356732	30360173	6	-1	31234732	31238173	6	-1	29841829	29845270	6	-1	29007716	29011157	6	-1	32090865	32094295
	AK058744	001-019-G12	1830	1	1	29221109	29224019	1	1	30650107	30653017	1	1	28887519	28890429	1	1	28576761	28579671	1	1	32192001	32194911
	AK058745	001-019-H02	1984	1	1	2292741	2294910	1	1	2294939	2297108	1	1	2294939	2297108	1	1	2342155	2344324	1	1	2700126	2702293
	AK058746	001-019-H03	1391	9	-1	20146716	20151385	9	-1	20800839	20805508	9	-1	19852131	19856800	9	-1	18883149	18887818	9	-1	18922682	18927392
	AK058747	001-019-H04	1151	2	1	2549212	2551005	2	1	2549212	2551005	2	1	2549212	2551005	2	1	2595189	2596982	2	1	2989667	2991460
	AK058748	001-019-H05	1129	5	-1	28876952	28879334	5	-1	29041804	29044186	5	-1	28739898	28742280	5	-1	28529618	28531999	5	-1	30329547	30331932
	AK058749	001-019-H07	1331	6	1	28651794	28653125	6	1	29529794	29531125	6	1	28269139	28270470	6	1	27405971	27407302	6	1	30544226	30545548
	AK058750	001-019-H08	1915	3	-1	4804813	4808650	3	-1	4804032	4807869	3	-1	4807483	4811320	3	-1	4986509	4990346	3	-1	5248815	5252647
	AK058751	001-019-H09	778	5	-1	20029846	20030624	5	-1	20119810	20120588	5	-1	19968752	19969530	5	-1	19716910	19717688	5	-1	21328557	21329335
	AK058752	001-019-H10	377	2	-1	7323915	7324292	2	-1	7352915	7353292	2	-1	7323015	7323392	2	-1	7397420	7397797	2	-1	8250677	8251054
	AK058753	001-019-H12	1623	1	1	35825984	35828594	1	1	37254982	37257592	1	1	35492394	35495004	1	1	34974143	34976753	1	1	38909398	38911994
	AK058754	001-001-A01	267	9	-1	8131368	8131617	9	-1	8698080	8698329	9	-1	8078180	8078429	9	-1	7173552	7173801	9	-1	7345358	7345608
	AK058755	001-001-A11	156	4	1	34758510	34758666	4	1	35377441	35377597	4	1	35012714	35012870	4	1	31785121	31785277	4	1	34180334	34180490
	AK058756	001-001-B01	433	2	-1	31222528	31222961	2	-1	32115258	32115691	2	-1	31246890	31247323	2	-1	31261015	31261448	2	-1	33268818	33269251
	AK058757	001-001-B04	610	1	-1	18389097	18389707	1	-1	19719095	19719705	1	-1	18058360	18058970	1	-1	17757651	17758261	1	-1	20049083	20049693
	AK058758	001-001-B06	224	4	-1	13979477	13979701	4	-1	14054318	14054542	4	-1	14056561	14056785	4	-1	11658428	11658652	4	1	7515849	7516073
	AK058759	001-001-B09	759	6	-1	2678054	2679273	6	-1	2678054	2679273	6	-1	2678045	2679264	6	-1	2570249	2571468	6	-1	3217158	3218378
	AK058760	001-001-B10	602	12	-1	14012933	14013523	12	-1	14163655	14164245	12	-1	14059908	14060498	12	-1	11449452	11450042	12	-1	11217474	11218064
	AK058761	001-001-B11	1210	8	-1	21300755	21303893	8	-1	21521603	21524741	8	-1	21426356	21429494	8	-1	20307267	20310379	8	-1	22763069	22766209
	AK058762	001-001-C06	407	1	1	9913636	9914043	1	1	9915814	9916221	1	1	9915834	9916241	1	1	10029457	10029864	1	1	10864452	10864859
	AK058763	001-001-C10	1359	5	1	15480933	15482292	5	1	15536831	15538190	5	1	15425659	15427018	5	1	15113732	15115091	5	1	16204112	16205471
	AK058764	001-001-C11	457	8	1	5258539	5258996	8	1	5263886	5264343	8	1	5258539	5258996	8	1	5034889	5035346	8	1	5556259	5556716
	AK058765	001-001-D08	497	8	-1	5931934	5933447	8	-1	5937281	5938794	8	-1	5931934	5933447	8	-1	5733409	5734926
	AK058766	001-001-D09	273	4	1	24059031	24059304	4	1	24676672	24676945	4	1	24253363	24253636	4	1	21320842	21321115	4	1	22705046	22705319
	AK058767	001-001-D11	492	1	1	2748945	2758356	1	1	2751143	2760554	1	1	2751143	2760554	1	1	2806745	2816157	1	1	3214428	3230799
	AK058768	001-001-E11	288	7	1	4534792	4535080	7	1	4568644	4568932	7	1	4568644	4568932	7	1	4470200	4470488	7	1	4428062	4428350
	AK058769	001-001-F11	282	7	-1	17408346	17408628	7	-1	18070198	18070480	7	-1	17356461	17356743	7	-1	16496794	16497076	7	-1	15809437	15809719
	AK058770	001-001-G05	319	4	-1	33196248	33196567	4	-1	33813850	33814169	4	-1	33449214	33449533	4	-1	30220756	30221075	4	-1	32478379	32478698
	AK058771	001-001-H05	1510	3	-1	1087586	1091318	3	-1	1087588	1091320	3	-1	1088924	1092656	3	-1	1289270	1293002	3	-1	1332684	1336425
	AK058772	001-001-H10	563
	AK058773	001-002-A01	536	2	1	4544302	4544838	2	1	4544302	4544838	2	1	4544302	4544838	2	1	4626397	4626933	2	1	5274613	5275150
	AK058774	001-002-A07	591
	AK058775	001-002-A09	1018	3	-1	8306336	8307634	3	-1	8377946	8379244	3	-1	8296053	8297351	3	-1	8457951	8459249	3	-1	8868354	8869651
	AK058776	001-002-B02	325	9	-1	17851396	17852103	9	-1	18506108	18506815	9	-1	17797746	17798453	9	-1	16626742	16627449	9	-1	16501513	16502220
	AK058777	001-002-B06	456	10	1	22609470	22611217	10	1	23394435	23396182	10	1	22419180	22420927	10	1	21274555	21276302	10	1	21992153	21993899
	AK058778	001-002-B12	1373	4	-1	26698826	26700658	4	-1	27316460	27318292	4	-1	26891340	26893172	4	-1	23895896	23897729	4	-1	25680227	25682059
	AK058779	001-002-C01	651	3	1	10444267	10445180	3	1	10515899	10516812	3	1	10435322	10436235	3	1	10723150	10724063	3	1	11504713	11505626
	AK058780	001-002-C06	415	10	-1	19699154	19699680	10	-1	20484103	20484629	10	-1	19509664	19510190	10	-1	18439290	18439816	10	-1	18981119	18981645
	AK058781	001-002-C10	967	6	-1	28393283	28395003	6	-1	29271283	29273003	6	-1	28010628	28012348	6	-1	27152399	27154119
	AK058782	001-002-C11	897	2	-1	32082247	32084219	2	-1	32974977	32976949	2	-1	32106609	32108581	2	-1	32154622	32156594	2	-1	34134195	34136152
	AK058783	001-002-D04	293	1	-1	38539706	38539999	1	-1	39968704	39968997	1	-1	38206116	38206409	1	-1	37692217	37692510	1	-1	41834086	41834380
	AK058784	001-002-D09	259	11	-1	1555485	1556037	11	-1	1538355	1538907	11	-1	1557765	1558317	11	-1	1600122	1600674	11	-1	1238471	1239023
	AK058785	001-002-D10	1154	8	1	27640808	27641953	8	1	27861656	27862801	8	1	27766409	27767554	8	1	26508775	26509918	8	-1	29599241	29602271
	AK058786	001-002-E01	706	3	1	36049070	36050990	3	1	36960869	36962789	3	1	35896322	35898242	3	1	36843338	36845258	3	1	40530021	40531910
	AK058787	001-002-E05	1293	8	-1	25520029	25523529	8	-1	25740877	25744377	8	-1	25645630	25649130	8	-1	24491173	24494673	8	-1	27391472	27394971
	AK058788	001-002-E09	599	7	1	2544764	2545598	7	1	2578616	2579450	7	1	2578616	2579450	7	1	2539971	2540805	7	1	2518325	2519159
	AK058789	001-002-E12	675	2	-1	1576027	1576702	2	-1	1576027	1576702	2	-1	1576027	1576702	2	-1	1584946	1585621	2	-1	1730429	1731104
	AK058790	001-002-F03	1133	5	-1	19424492	19425819	5	-1	19514448	19515775	5	-1	19363390	19364717	5	-1	19149680	19151009	5	-1	20744770	20746097
	AK058791	001-002-F06	1298	12	-1	10960756	10969652	12	-1	10962453	10971349	12	-1	10962411	10971307	12	-1	8694623	8703525	12	-1	8788052	8796911
	AK058792	001-002-G02	427	6	-1	5772657	5773239	6	-1	5772657	5773239	6	-1	5784473	5785055	6	-1	5699578	5700160	6	-1	6650624	6651208
	AK058793	001-002-G03	688
	AK058794	001-002-H04	582	9	-1	20645934	20646626	9	-1	21478057	21478749	9	-1	20345022	20345714	9	-1	19362613	19363305	9	-1	19427442	19428134
	AK058795	001-002-H05	886	3	-1	30706239	30707865	3	-1	31518987	31520613	3	-1	30554791	30556417	3	-1	31418213	31419839	3	-1	34969468	34970993
	AK058796	001-002-H08	1024
	AK058797	001-002-H09	1484	9	1	22749512	22751688	9	1	23581633	23583809	9	1	22448598	22450774	9	1	21404751	21406934	9	1	21564745	21566922
	AK058798	001-002-H10	775	6	1	2689219	2692032	6	1	2689219	2692032	6	1	2689210	2692023	6	1	2598638	2601451	6	1	3238445	3241258
	AK058799	001-002-H12	661	8	-1	16012255	16013390	8	-1	16233103	16234238	8	-1	16137856	16138991	8	1	14937858	14938993	8	-1	17085951	17087123
	AK058800	001-003-A02	217	5	-1	15107	15324	5	-1	15107	15324	5	-1	5878	6095	5	-1	10910	11127	5	-1	1280	1497
	AK058801	001-003-A09	527	3	-1	15802869	15803941	3	-1	16375063	16376135	3	-1	15656825	15657897	3	-1	16321825	16322897	3	-1	17566144	17566880
	AK058802	001-003-B01	901	1	1	42145230	42146131	1	1	43613228	43614129	1	1	41810740	41811641	1	1	41226781	41227682	1	1	45836985	45837887
	AK058803	001-003-B05	599	3	1	8767731	8768330	3	1	8839341	8839940	3	1	8758786	8759385	3	1	8919086	8919685	3	1	9337766	9338365
	AK058804	001-003-B07	1284	1	1	31430918	31433649	1	1	32859916	32862647	1	1	31097328	31100059	1	1	30740994	30743725	1	1	34313418	34316222
	AK058805	001-003-B09	551
	AK058806	001-003-C02	537	3	1	8866762	8868686	3	1	8938372	8940296	3	1	8857817	8859741	3	1	9020317	9022241	3	1	9500561	9502484
	AK058807	001-003-C04	790	4	1	337264	338054	4	1	337300	338090	4	1	337264	338054	4	1	298203	298993	4	1	353906	354696
	AK058808	001-003-C05	251	7	-1	29434189	29434440	7	-1	30096041	30096292	7	-1	29382304	29382555	7	-1	28419608	28419859	4	1	27711291	27711542
	AK058809	001-003-C09	1343	10	1	11684488	11686279	10	1	12272936	12274727	10	1	11500175	11501966	10	1	10738928	10740719	10	1	10395837	10400412
	AK058810	001-003-C11	657	5	-1	21131647	21133611	5	-1	21221643	21223607	5	-1	21070587	21072551	5	-1	20795005	20796968	5	-1	22566091	22568054
	AK058811	001-003-D02	236	5	-1	23412622	23412858	5	-1	23542987	23543223	5	-1	23352031	23352267	5	-1	23101848	23102084	5	-1	24922198	24922434
	AK058812	001-003-E04	825	3	-1	32961949	32962876	3	-1	33873710	33874637	3	-1	32809601	32810528	3	-1	33717169	33718096	3	-1	37294673	37295600
	AK058813	001-003-E09	416	3	-1	17302282	17303353	3	-1	17983313	17984384	3	-1	17153172	17154243	3	-1	17906776	17907847	3	-1	19445249	19446321
	AK058814	001-003-E10	261	8	-1	20226754	20227015	8	-1	20447602	20447863	8	-1	20352355	20352616	8	-1	19192481	19192742	8	-1	21653591	21653849
	AK058815	001-003-F04	693	1	1	4849236	4851189	1	1	4851434	4853387	1	1	4851434	4853387	9	1	9782279	9784232	1	1	5248685	5250642
	AK058816	001-003-F06	398	2	-1	12009029	12009415	2	-1	12038029	12038415	2	-1	12008129	12008515	2	-1	12009523	12009909	2	-1	12755083	12755469
	AK058817	001-003-F07	1146	10	1	10952279	10953530	10	1	11540722	11541973	10	1	10768366	10769617	10	1	10027733	10028984	10	1	9498301	9499551
	AK058818	001-003-G03	306	11	-1	17961026	17961332	11	-1	20290210	20290516	11	-1	17862908	17863214	11	-1	14752057	14752363	11	-1	15213006	15213312
	AK058819	001-003-G04	1283	7	-1	28725264	28726560	7	-1	29387116	29388412	7	-1	28673379	28674675	7	-1	27695630	27696926	7	-1	26813418	26814714
	AK058820	001-003-G08	1174	10	-1	5361976	5365236	10	-1	5276497	5279757	10	-1	5246597	5249857	10	-1	5246870	5250130	10	-1	4845046	4848311
	AK058821	001-003-G09	485	1	1	11953232	11954780	1	1	12113410	12114958	1	1	11953630	11955178	1	1	11990309	11991857	1	1	13040741	13042289
	AK058822	001-003-G11	663	8	-1	956505	958182	8	-1	961852	963529	8	-1	956505	958182	8	-1	959811	961488	8	-1	1096392	1098064
	AK058823	001-003-G12	636	6	-1	2150949	2151585	6	-1	2150949	2151585	6	-1	2150940	2151576	6	-1	2087623	2088259	6	-1	2312107	2312743
	AK058824	001-003-H02	309	4	-1	23410961	23411270	4	-1	24028602	24028911	4	-1	23605392	23605701	4	-1	20688108	20688415	4	-1	22037319	22037628
	AK058825	001-003-H04	263	12	1	22599094	22599357	12	1	22836341	22836604	12	1	22666296	22666559	12	1	18921061	18921324	12	1	18163509	18163772
	AK058826	001-003-H05	896	2	-1	35806769	35808569	2	-1	36699499	36701299	2	-1	35831131	35832931	2	-1	35918273	35920073	2	-1	37998541	38000340
	AK058827	001-003-H08	1346	8	1	18133963	18136599	8	1	18354811	18357447	8	1	18259564	18262200	8	1	17070378	17073014	8	1	19494684	19497320
	AK058828	001-003-H09	1534
	AK058829	001-004-A03	747	1	-1	36086919	36088457	1	-1	37515917	37517455	1	-1	35753329	35754867	1	-1	35229739	35231277	1	-1	39196278	39197824
	AK058830	001-004-A07	355													7	1	19200072	19200527	7	1	18418892	18419347
	AK058831	001-004-A10	1151	8	1	20718838	20720097	8	1	20939686	20940945	8	1	20844439	20845698	8	1	19696803	19698062	8	1	22173718	22174978
	AK058832	001-004-B05	467	2	-1	31489419	31489886	2	-1	32382149	32382616	2	-1	31513781	31514248	2	-1	31534802	31535269
	AK058833	001-004-B07	522	6	-1	859908	861567	6	-1	859908	861567	6	-1	859908	861567	6	-1	796098	797757	6	-1	1033373	1035032
	AK058834	001-004-B10	434	8	1	5343578	5343999	8	1	5348925	5349346	8	1	5343578	5343999	8	1	5152411	5152832	8	1	5611983	5612404
	AK058835	001-004-B11	813	5	1	18369873	18370774	5	1	18457826	18458727	5	1	18306761	18307662	5	1	18092251	18093152	5	1	19475015	19475916
	AK058836	001-004-C09	1102	5	1	27968485	27969587	5	1	28133337	28134439	5	1	27831431	27832533	5	1	27654953	27656934	5	1	29327688	29328789
	AK058837	001-004-D02	726	1	-1	8393352	8395386	1	-1	8395530	8397564	1	-1	8395550	8397584	1	-1	8447099	8449133	1	-1	9234192	9236215
	AK058838	001-004-D06	290	2	1	3318062	3318352	2	1	3318062	3318352	2	1	3318062	3318352	2	1	3388518	3388808	2	1	3913069	3913359
	AK058839	001-004-D09	603	6	-1	30909099	30912488	6	-1	31787099	31790488	6	-1	30394196	30397585	6	-1	29459060	29462452	6	-1	32607338	32610871
	AK058840	001-004-D10	652	9	1	14792740	14793392	9	1	15447452	15448104	9	1	14739090	14739742	9	1	13617232	13617884	9	1	13309983	13310635
	AK058841	001-004-D12	417	4	1	1307685	1308377	4	1	1307725	1308417	4	1	1307678	1308370	4	1	1238520	1239212
	AK058842	001-004-E02	851	5	-1	22550000	22552923	5	-1	22678996	22681919	5	-1	22488040	22490963	5	-1	22242395	22245318	5	-1	24024826	24027749
	AK058843	001-004-F02	329	6	-1	5043982	5044311	6	-1	5043982	5044311	6	-1	5055798	5056127	6	-1	4868245	4868574	6	-1	5856359	5856688
	AK058844	001-004-F11	1005	3	1	7253713	7256535	3	1	7323925	7326747	3	1	7242092	7244914					3	1	7790094	7792868
	AK058845	001-004-G04	1056	11	-1	19608327	19612124	11	-1	21978290	21982087	11	-1	19405419	19409216	11	-1	16363091	16366888	11	-1	16922163	16925963
	AK058846	001-004-G05	799	1	1	23317901	23318787	1	1	24647899	24648785	1	1	22987164	22988050	1	1	22563077	22563963	1	1	25666726	25667613
	AK058847	001-004-G07	695	3	1	6734101	6734796	3	1	6782322	6783017	3	1	6722480	6723175	3	1	6939603	6940298	3	1	7220161	7220862
	AK058848	001-004-G12	645	4	1	20308665	20309621	4	1	20518362	20519318	4	1	20505046	20506002	4	1	17675757	17676713	4	1	18340966	18341922
	AK058849	001-004-H04	656	2	-1	27078498	27079247	2	-1	27971228	27971977	2	-1	27102860	27103609	2	-1	26975338	26976086	2	-1	28841877	28842625
	AK058850	001-004-H10	571	5	-1	19441996	19442567	5	-1	19531952	19532523	5	-1	19380894	19381465	5	-1	19167188	19167759	5	-1	20769601	20770172
	AK058851	001-005-A09	1100	2	-1	19297527	19298752	2	-1	20161257	20162482	2	-1	19322789	19324014	2	-1	19144586	19145811	2	-1	20676851	20678076
	AK058852	001-005-A11	1179	5	-1	3326878	3328415	5	-1	3326906	3328443	5	-1	3288464	3290001	5	-1	3290921	3292458	5	-1	3578508	3580077
	AK058853	001-005-A12	762	2	1	24670596	24671455	2	1	25534326	25535185	2	1	24695858	24696717	2	1	24470679	24471539	2	1	26420077	26420936
	AK058854	001-005-B01	1007	3	-1	8875334	8876524	3	-1	8946944	8948134	3	-1	8866389	8867579	3	-1	9028890	9030080	3	-1	9508896	9510086
	AK058855	001-005-B10	582	12	1	23499069	23499651	12	1	23736316	23736898	12	1	23566251	23566833	12	1	19799835	19800417
	AK058856	001-005-B12	689	10	1	5554546	5555413	10	1	5469067	5469934	10	1	5439167	5440034	10	1	5441099	5441966	10	1	5040002	5040869
	AK058857	001-005-C10	614	6	1	30126200	30126916	6	1	31004200	31004916	6	1	29611297	29612013	6	1	28775592	28776308	6	1	31921226	31921940
	AK058858	001-005-E04	583	3	1	31664132	31664798	3	1	32575887	32576553	3	1	31511784	31512450	3	1	32358001	32358667	3	1	35928175	35928841
	AK058859	001-005-E08	660
	AK058860	001-005-E11	573	5	1	26768838	26772505	5	1	26913351	26917018	5	1	26645317	26648984	5	1	26438802	26442469	5	1	28230707	28234374
	AK058861	001-005-F02	425																	0	-1	58648542	58648963
	AK058862	001-005-G05	983													11	1	98675	100094	12	1	57165	58582
	AK058863	001-005-G11	1275	7	-1	9568312	9569587	7	-1	9602164	9603439	7	-1	9602164	9603439	7	-1	9562824	9564099	7	-1	9565232	9566506
	AK058864	001-005-H10	350	7	-1	20816568	20816918	7	-1	21478420	21478770	7	-1	20764683	20765033	7	-1	19699780	19700130	7	-1	18942012	18942363
	AK058865	001-006-A02	790	5	1	5728917	5730248	5	1	5731661	5732992	5	1	5667689	5669020	5	1	5502310	5503641
	AK058866	001-006-A08	357	11	1	24715015	24715371	11	1	27058996	27059352	11	1	24360657	24361013					11	1	20385246	20385602
	AK058867	001-006-A10	1017	5	1	1093891	1096088	5	1	1093909	1096106	5	1	1055466	1057663	5	1	1082861	1085058	5	1	1180889	1183082
	AK058868	001-006-A11	499	1	1	2134601	2135341	1	1	2136799	2137539	1	1	2136799	2137539	1	1	2194421	2195164	1	1	2523070	2523810
	AK058869	001-006-C03	642	1	-1	40391256	40393224	1	-1	41820254	41822222	1	-1	40057666	40059634	1	-1	39566625	39568593	1	-1	43873467	43875419
	AK058870	001-006-E05	715	9	-1	12442391	12444865	9	-1	13048103	13050577	9	-1	12389641	12392115	9	-1	11318795	11321269	9	-1	10954963	10957425
	AK058871	001-006-E09	1353	11	-1	19543741	19547669	11	-1	21913704	21917632	11	-1	19340833	19344761	11	-1	16299642	16303569	11	-1	16856307	16860214
	AK058872	001-006-F04	743	5	1	16228363	16232203	5	1	16284321	16288161	5	1	16170937	16174777	5	-1	15923746	15927586	5	1	17006904	17010744
	AK058873	001-006-F06	1371	10	-1	20449910	20452046	10	-1	21234875	21237011	10	-1	20260420	20262556	10	-1	19142690	19144826	10	-1	19753079	19755216
	AK058874	001-006-F08	659	6	1	9262486	9264323	6	1	9262486	9264323	6	1	9274302	9276139	6	1	9299686	9301525	6	1	10136742	10138579
	AK058875	001-006-F10	418	12	1	11260554	11260972	12	1	11262279	11262697	12	1	11262237	11262655	12	1	8980571	8980989	12	1	9093451	9093870
	AK058876	001-006-G01	304	3	-1	34106868	34107503	3	-1	35018667	35019302	3	-1	33954520	33955155	3	-1	34823697	34824332	3	-1	38507255	38507890
	AK058877	001-006-H12	1110	2	1	3080549	3082826	2	1	3080549	3082826	2	1	3080549	3082826	2	1	3124256	3126533	2	1	3662787	3665035
	AK058878	001-007-A04	1193	1	1	37566431	37567624	1	1	38995429	38996622	1	1	37232841	37234034	1	1	36657842	36659035	1	1	40720521	40721714
	AK058879	001-007-A05	1183	3	1	32900249	32903489	3	1	33812010	33815250	3	1	32747901	32751141	3	1	33628768	33632008	3	1	37223820	37227058
	AK058880	001-007-B05	1363	2	1	10758964	10762458	2	1	10787964	10791458	2	1	10758064	10761558	2	1	10752437	10756796	2	1	11545703	11549197
	AK058881	001-007-B06	1013	3	-1	32984457	32986342	3	-1	33896218	33898103	3	-1	32832109	32833994	3	-1	33739854	33741739	3	-1	37318643	37320551
	AK058882	001-007-B10	1019	11	1	28181612	28182631	11	1	30548177	30549196	11	1	28108508	28109527	0	1	7052339	7053358	11	1	22752432	22753461
	AK058883	001-007-B11	1144	1	1	12500473	12501719	1	1	12660651	12661897	1	1	12500871	12502117	1	1	12462984	12464230	1	1	13771991	13788086
	AK058884	001-007-C04	1104	3	1	31465815	31467190	3	1	32377570	32378945	3	1	31313467	31314842	3	1	32160204	32161579	3	1	35727711	35729088
	AK058885	001-007-C05	1040	7	-1	25288113	25292029	7	-1	25949965	25953881	7	-1	25236228	25240144	7	-1	24155847	24159763	7	-1	23355800	23359646
	AK058886	001-007-C06	1316	4	-1	33280935	33287041	4	-1	33898537	33904643	4	-1	33533801	33539907	4	-1	30309694	30315724	4	-1	32586933	32593039
	AK058887	001-007-C09	1011	10	1	3001036	3002195	10	1	2995897	2997056	10	1	2995897	2997056	10	1	3094974	3096133	10	1	2776468	2777616
	AK058888	001-007-C11	1405	4	-1	28122673	28124168	4	-1	28740272	28741767	4	-1	28315045	28316540	4	-1	25319409	25320904	4	-1	27154052	27155519
	AK058889	001-007-D03	1116	7	-1	21465163	21468163	7	-1	22127015	22130015	7	-1	21413278	21416278	7	-1	20329012	20332012	7	-1	19546058	19549085
	AK058890	001-007-D10	985	2	-1	3677521	3679263	2	-1	3677521	3679263	2	-1	3677521	3679263	2	-1	3772179	3773921	2	-1	4345759	4347501
	AK058891	001-007-D11	1060	1	-1	41866606	41867666	1	-1	43334604	43335664	1	-1	41532116	41533176	1	-1	40951504	40952565	1	-1	45446041	45447099
	AK058892	001-007-E08	1098	6	-1	1444613	1447649	6	-1	1444613	1447649	6	-1	1444613	1447649	6	-1	1385050	1388085	6	-1	1609663	1612696
	AK058893	001-007-E10	1007	12	-1	4555178	4557021	12	-1	4555244	4557087	12	-1	4555203	4557046	12	-1	4482924	4484767	12	-1	4714093	4715936
	AK058894	001-007-E12	963	1	-1	32475006	32478775	1	-1	33904004	33907773	1	-1	32141416	32145185	1	-1	31797442	31801317	1	-1	35454847	35458639
	AK058895	001-007-F11	1026	10	-1	21506473	21507957	10	-1	22291438	22292922	10	-1	21316983	21318467	10	-1	20212030	20213514	10	-1	20843768	20845252
	AK058896	001-007-G08	840	11	1	692328	693257	11	1	692328	693257	11	1	692327	693256	11	1	732209	733138	11	1	377525	378454
	AK058897	001-007-H02	997	12	-1	18884733	18887088	12	-1	19058028	19060383	12	-1	18954178	18956533	12	-1	15655636	15657991	12	-1	15206149	15208526
	AK058898	001-007-H03	927	10	1	3422621	3423545	10	1	3417482	3418406	10	1	3417482	3418406	10	1	3499659	3500585	10	1	3076100	3077016
	AK058899	001-008-A04	902	9	1	12216434	12217333	9	1	12822146	12823045	9	1	12163684	12164583	9	1	11081043	11081943	9	1	10678483	10679378
	AK058900	001-008-A07	972	1	-1	15608035	15609939	1	-1	15512828	15514732	1	-1	15263148	15265052	1	-1	15160979	15162883	1	-1	16866486	16868370
	AK058901	001-008-A08	1383	11	1	1893738	1897887	11	1	1876608	1880757	11	1	1887561	1891710	11	1	2067859	2072008	11	1	1624472	1628630
	AK058902	001-008-B03	1013	1	1	18952966	18953981	1	1	20282964	20283979	1	1	18622229	18623244	1	1	18333867	18335621	1	1	20857725	20858748
	AK058903	001-008-B10	414	9	-1	21253854	21254627	9	-1	22085977	22086750	9	-1	20952942	20953715	9	-1	19960842	19961615	9	-1	20044915	20045688
	AK058904	001-008-C06	721	1	1	41323184	41324157	1	1	42791182	42792155	1	1	40988694	40989667	1	1	40493530	40494503	1	1	44945332	44946306
	AK058905	001-008-C09	804	2	-1	19219509	19220901	2	-1	20083239	20084631	2	-1	19244771	19246163	2	-1	19066185	19067577	2	-1	20600864	20602251
	AK058906	001-008-D09	930	5	1	17931160	17933078	5	1	18019113	18021031	5	1	17868048	17869966	5	1	17610409	17612327	5	1	19035345	19037262
	AK058907	001-008-D11	762	2	-1	3358930	3360708	2	-1	3358930	3360708	2	-1	3358930	3360708	2	-1	3429414	3431192	2	-1	3959715	3961512
	AK058908	001-008-E02	872	10	1	15585307	15586527	10	1	16371910	16373130	10	1	15400532	15401752	10	1	14266686	14267906	10	1	14410873	14412115
	AK058909	001-008-F11	929	1	-1	2380354	2382393	1	-1	2382552	2384591	1	-1	2382552	2384591	1	-1	2429022	2431061
	AK058910	001-008-G06	1287	12	-1	13771313	13772601	12	-1	13922035	13923323	12	-1	13818290	13819578	12	-1	11220914	11222202	12	-1	10930253	10931553
	AK058911	001-008-G10	1083	6	-1	9256417	9261241	6	-1	9256417	9261241	6	-1	9268233	9273057	6	-1	9293590	9298441	6	-1	10129559	10135497
	AK058912	001-008-H01	925	2	1	3827874	3830118	2	1	3827874	3830118	2	1	3827874	3830118	2	1	3913686	3915930	2	1	4508037	4510287
	AK058913	001-009-A01	733	12	-1	14421295	14422231	12	-1	14572017	14572953	12	-1	14468268	14469204	12	-1	11906134	11907071	12	-1	11551228	11552168
	AK058914	001-009-A02	1050	6	1	2029482	2030619	6	1	2029482	2030619	6	1	2029473	2030610	6	1	1971982	1973123	6	1	2200677	2201814
	AK058915	001-009-A07	1011	12	-1	25887094	25888517	12	-1	26147147	26148570	12	-1	25954256	25955679	12	-1	22209217	22210640	12	-1	21551066	21552488
	AK058916	001-009-A09	409	10	1	18702244	18703936	10	1	19489051	19490743	10	1	18515869	18517561	10	1	17436368	17438060	10	1	17966530	17968224
	AK058917	001-009-A11	630	1	-1	9654951	9658053	1	-1	9657129	9660231	1	-1	9657149	9660251	1	-1	9692842	9695944	1	-1	10582980	10586082
	AK058918	001-009-B04	579	5	1	22513242	22515166	5	1	22642238	22644162	5	1	22451282	22453206	5	1	22208764	22210688	5	1	23994242	23995967
	AK058919	001-009-B07	846	12	-1	24594280	24595528	12	-1	24831535	24832783	12	-1	24661453	24662701	12	-1	20889880	20891128	12	-1	20122352	20123600
	AK058920	001-009-B09	319	1	-1	7102305	7103432	1	-1	7104483	7105610	1	-1	7104503	7105630	1	-1	7181447	7182574	1	-1	7620168	7621252
	AK058921	001-009-B10	286	12	1	732810	733096	12	1	732810	733096	12	1	732810	733096	12	1	667493	667779	12	1	912550	912836
	AK058922	001-009-B11	532	12	1	20809164	20809784	12	-1	21035032	21035652	12	1	20878502	20879122	12	1	17211697	17212317	12	1	16606793	16607413
	AK058923	001-009-B12	759	12	-1	21197135	21199052	12	-1	21414935	21416852	12	-1	21266473	21268390	12	-1	17592342	17594259	12	-1	16879028	16880945
	AK058924	001-009-C01	676													7	1	19199710	19200673
	AK058925	001-009-C02	701	4	-1	21279119	21281231	4	-1	21488721	21490833	4	-1	21474845	21476957	4	-1	18627579	18629692	4	-1	19410304	19443416
	AK058926	001-009-C03	1080	2	-1	35173301	35175036	2	-1	36066031	36067766	2	-1	35197663	35199398	2	-1	35285309	35287044	2	-1	37371937	37373679
	AK058927	001-009-C04	236	6	1	28697168	28697396	6	1	29575168	29575396	6	1	28314513	28314741	6	1	27451505	27451733	6	1	30592560	30592788
	AK058928	001-009-C06	588	6	-1	16306603	16307191	6	-1	17184603	17185191	6	-1	16089456	16090044	6	-1	15620421	15621009	6	-1	17141745	17142333
	AK058929	001-009-C09	723	1	-1	11199386	11200109	1	-1	11250564	11251287	1	-1	11200684	11201407	1	-1	11369564	11370287	1	-1	12277026	12277749
	AK058930	001-009-D01	347	1	-1	41412879	41413225	1	-1	42880877	42881223	1	-1	41078389	41078735	1	-1	40582191	40582537	1	-1	45029949	45030295
	AK058931	001-009-D04	529	4	1	27620639	27621608	4	1	28238238	28239207	4	1	27813011	27813980	4	1	24826116	24827085	4	1	26654315	26655283
	AK058932	001-009-D09	1488	2	-1	29053530	29056261	2	-1	29946260	29948991	2	-1	29077892	29080623	2	-1	29050938	29053669	2	-1	30914209	30916937
	AK058933	001-009-D12	287	3	-1	27938711	27938998	3	-1	28749967	28750254	3	-1	27789501	27789788	3	-1	28767349	28767636	3	-1	32100602	32100889
	AK058934	001-009-E09	260	3	1	6877208	6877468	3	1	6947420	6947680	3	1	6865587	6865847	3	1	7082615	7082875	3	1	7361377	7361637
	AK058935	001-009-E12	523	2	1	35541283	35542373	2	1	36434013	36435103	2	1	35565645	35566735	2	1	35655916	35657006	2	1	37703367	37704457
	AK058936	001-009-F03	323	12	1	4502567	4502890	12	1	4502633	4502956	12	1	4502592	4502915	12	1	4426307	4426630	12	1	4645104	4645419
	AK058937	001-009-F07	848	12	-1	4215570	4216758	12	-1	4215636	4216824	12	-1	4215589	4216777	12	-1	4092041	4093229	12	-1	4532200	4533389
	AK058938	001-009-F08	1401	1	1	26694759	26696285	1	1	28123757	28125283	1	1	26361169	26362695	1	1	26067350	26068876	1	1	29548039	29549565
	AK058939	001-009-G05	795	3	-1	20513406	20516325	3	-1	21318928	21321847	3	-1	20359268	20362187	3	-1	20884956	20887875	3	-1	23098287	23101223
	AK058940	001-009-G07	499	2	-1	26509034	26509533	2	-1	27401764	27402263	2	-1	26533396	26533895	2	-1	26449192	26449691	2	-1	28317892	28318391
	AK058941	001-009-H02	758	3	1	34370633	34373121	3	1	35282432	35284920	3	1	34218285	34220773	3	1	35100277	35102765	3	1	38779293	38781791
	AK058942	001-009-H06	1103	2	1	33091466	33092899	2	1	33984196	33985629	2	1	33115828	33117261	2	1	33217177	33218610	2	1	35203916	35205350
	AK058943	001-009-H08	956	7	1	26236396	26239095	7	1	26898248	26900947	7	1	26184511	26187210	7	1	25088487	25091186	7	1	24284631	24287331
	AK058944	001-009-H09	972	11	-1	19469772	19470740	11	-1	21839735	21840703	11	-1	19266864	19267832	11	-1	16223130	16224098	11	-1	16781459	16782396
	AK058945	001-009-H10	1313	12	-1	558282	561829	12	-1	558282	561829	12	-1	558282	561829	12	-1	547887	551434	11	-1	21237294	21240836
	AK058946	001-009-H11	1373	7	1	28554955	28557222	7	1	29216807	29219074	7	1	28503070	28505337	7	1	27516695	27518962	7	1	26575680	26577947
	AK058947	001-020-A03	730	2	-1	18586756	18590521	2	-1	19371486	19375251	2	-1	18692408	18696173	2	-1	18378231	18381996	2	-1	19947123	19950886
	AK058948	001-020-A05	1100	8	1	4688596	4690218	8	1	4693943	4695565	8	1	4688596	4690218	8	1	4554200	4555822	8	1	5060679	5062301
	AK058949	001-020-A06	160	4	-1	19414068	19414228	4	-1	19622436	19622596	4	-1	19610021	19610181	4	-1	16690367	16690527	4	-1	17332850	17333010
	AK058950	001-020-A07	1344	5	-1	19878261	19879897	5	-1	19968225	19969861	5	-1	19817167	19818803	5	-1	19569377	19571013	5	-1	21200503	21202145
	AK058951	001-020-A09	325	1	-1	35845526	35845957	1	-1	37274524	37274955	1	-1	35511936	35512367	1	-1	34993041	34993472	1	-1	38928940	38929371
	AK058952	001-020-A10	263	1	1	24668728	24668991	1	1	25998726	25998989	1	1	24337991	24338254	1	1	23923661	23923924	1	1	27358889	27359152
	AK058953	001-020-A11	1133	5	-1	17633491	17635002	5	-1	17721289	17722800	5	-1	17570224	17571735	5	-1	17298261	17299774	5	-1	18749559	18751070
	AK058954	001-020-B01	483	7	1	27038315	27040127	7	1	27700167	27701979	7	1	26986430	26988242	7	1	25963597	25965409	7	1	25100091	25101904
	AK058955	001-020-B02	685	4	1	24184912	24185597	4	1	24802553	24803238	4	1	24379244	24379929	4	1	21448650	21449335	4	1	22832502	22833187
	AK058956	001-020-B04	115	1	-1	5546452	5546561	1	-1	5548630	5548739	1	-1	5548650	5548759					1	-1	5946924	5947029
	AK058957	001-020-B05	516	8	-1	18926843	18927764	8	-1	19147691	19148612	8	-1	19052444	19053365	8	-1	17906706	17907627	8	-1	20252553	20253475
	AK058958	001-020-B07	1259	5	-1	19134124	19135953	5	-1	19224080	19225909	5	-1	19073022	19074851	5	-1	18860485	18862314	5	-1	20418249	20419666
	AK058959	001-020-B08	1601	3	1	33249348	33253795	3	1	34161109	34165556	3	1	33097000	33101447	3	1	34004929	34011569	3	1	37602301	37606768
	AK058960	001-020-B11	874	7	1	20877420	20879413	7	1	21539272	21541265	7	1	20825535	20827528	7	1	19751356	19753347
	AK058961	001-020-B12	850	3	-1	14829418	14830869	3	-1	15401612	15403063	3	-1	14683774	14685225	3	-1	15373220	15374671	3	-1	16625670	16627133
	AK058962	001-020-C03	231	8	1	8064233	8064461	8	1	8069580	8069808	8	1	8064233	8064461	8	1	7506375	7506603	8	1	8726505	8726785
	AK058963	001-020-C04	352	2	1	18231970	18232322	2	1	19016700	19017052	2	1	18337622	18337974	2	1	18025140	18025492	2	1	19534325	19534677
	AK058964	001-020-C05	1168	4	1	9173502	9174670	4	1	9245052	9246220					3	1	37361615	37362783
	AK058965	001-020-C07	1480	2	1	25453650	25456717	2	1	26346380	26349447	2	1	25478012	25481079	2	1	25274464	25277532
	AK058966	001-020-C08	1495	7	1	9970671	9974492	7	1	10004523	10008344	7	1	10004523	10008344	7	1	9909531	9913352	7	1	9815484	9819307
	AK058967	001-020-C09	1736	7	1	27716827	27720965	7	1	28378679	28382817	7	1	27664942	27669080	7	1	26655405	26659543	7	1	25709390	25713460
	AK058968	001-020-C10	1393	6	-1	16792653	16794665	6	-1	17670653	17672665	6	-1	16575506	16577518	6	-1	16137372	16139384	6	-1	17706155	17708168
	AK058969	001-020-C11	1566	3	1	12963911	12966888	3	1	13037077	13040054	3	1	12956302	12959279	3	1	13234752	13237729	3	1	14558736	14561713
	AK058970	001-020-C12	306	2	1	26259400	26259706	2	1	27152130	27152436	2	1	26283762	26284068	2	1	26193947	26194253	2	1	28087568	28087874
	AK058971	001-020-D01	1849	3	1	8635496	8639070	3	1	8707106	8710680	3	1	8626551	8630125	3	1	8769556	8773130	3	1	9151715	9155706
	AK058972	001-020-D02	2129	3	-1	34513268	34515907	3	-1	35425067	35427706	3	-1	34360920	34363559	3	-1	35262822	35265461	3	-1	38922977	38925621
	AK058973	001-020-D03	1175
	AK058974	001-020-D04	1195	12	1	3548168	3551553	12	1	3548221	3551606	12	1	3548216	3551601	12	1	3411688	3415073	12	1	3841028	3844423
	AK058975	001-020-D05	1550	4	1	22226250	22228352	4	1	22843852	22845954	4	1	22419972	22422074	4	1	19573004	19575106	4	1	20665005	20667110
	AK058976	001-020-D06	302	2	-1	5297694	5297996	2	-1	5297694	5297996	2	-1	5297694	5297996	2	-1	5392562	5392864	2	-1	6160672	6160974
	AK058977	001-020-D07	599
	AK058978	001-020-D08	414	2	-1	23460359	23461364	2	-1	24324089	24325094	2	-1	23485621	23486626	8	-1	1505644	1506649	2	-1	25082750	25083755
	AK058979	001-020-D09	1607	1	-1	40473677	40477649	1	-1	41902675	41906647	1	-1	40140087	40144059	1	-1	39651694	39655667	1	-1	43951040	43954988
	AK058980	001-020-D11	1462	5	1	27583057	27586077	5	1	27747909	27750929	5	1	27446003	27449023	5	1	27251070	27254091	5	1	28939099	28942140
	AK058981	001-020-D12	1547	1	-1	24402040	24404164	1	-1	25732038	25734162	1	-1	24071303	24073427	1	-1	23643245	23645369	1	-1	27052519	27068038
	AK058982	001-020-E01	1839	5	1	27454377	27456216	5	1	27619229	27621068	5	1	27317323	27319162	5	1	27119634	27121473	8	1	5986080	5987765
	AK058983	001-020-E02	1125	1	1	24761748	24762873	1	1	26091746	26092871	1	1	24431011	24432136	1	1	24026545	24027670	1	1	27468160	27469284
	AK058984	001-020-E04	1244	1	-1	8061661	8065815	1	-1	8063839	8067993	1	-1	8063859	8068013	1	-1	8113892	8118046	1	-1	8769546	8773701
	AK058985	001-020-E06	1681	6	-1	926344	931584	6	-1	926344	931584	6	-1	926344	931584	7	-1	27384018	27389258	6	-1	1099177	1104417
	AK058986	001-020-E07	1315	1	1	13999190	14001917	1	1	14159368	14162095	1	1	13999588	14002315	1	1	13952842	13955570	1	1	15519580	15522327
	AK058987	001-020-E10	655	7	1	605983	606901	7	1	606684	607602	7	1	606684	607602	7	1	592823	593741	7	1	677743	678661
	AK058988	001-020-F01	1528	6	-1	25962880	25966331	6	-1	26840880	26844331	6	-1	25580225	25583676	6	-1	24641392	24644844	6	-1	27164849	27168300
	AK058989	001-020-F03	1791	3	1	29249959	29252644	3	1	30061226	30063911	3	1	29097180	29099865	3	1	30090254	30092939	3	1	33555700	33558385
	AK058990	001-020-F07	474	3	-1	34572573	34574178	3	-1	35484372	35485977	3	-1	34420225	34421830	3	-1	35322463	35324068	3	-1	38985200	38986787
	AK058991	001-020-F08	290	2	-1	3166614	3166904	2	-1	3166614	3166904	2	-1	3166614	3166904	2	-1	3211759	3212049	2	-1	3712478	3712768
	AK058992	001-020-F09	1002	3	1	9383178	9384180	3	1	9454790	9455792	3	1	9374233	9375235	3	1	9564790	9565792	3	1	10127070	10128072
	AK058993	001-020-F11	413	8	1	20741111	20741522	8	1	20961959	20962370	8	1	20866712	20867123	8	1	19719072	19719483	8	1	22200801	22201213
	AK058994	001-020-F12	1290	12	1	7429620	7432066	12	1	7431265	7433711	12	1	7431234	7433680	12	1	6653760	6656207	12	1	6920978	6923425
	AK058995	001-020-G02	566	4	1	19775596	19776160	4	1	19983964	19984528	4	1	19971549	19972113	4	1	17068263	17068828
	AK058996	001-020-G03	1574	7	1	5880372	5882657	7	1	5914224	5916509	7	1	5914224	5916509	7	1	5834387	5836672	7	1	5971454	5973739
	AK058997	001-020-G05	1202	2	-1	24525430	24527775	2	-1	25389160	25391505	2	-1	24550692	24553037	2	-1	24325646	24327991	2	-1	26292528	26294870
	AK058998	001-020-G06	1489	6	1	11692031	11694276	6	1	11761031	11763276	6	1	11535787	11538032	6	1	11387602	11389847	6	1	12525209	12527446
	AK058999	001-020-G08	1629	2	-1	29318904	29322503	2	-1	30211634	30215233	2	-1	29343266	29346865	2	-1	29252015	29255617	2	-1	31182692	31186291
	AK059000	001-020-G09	1085	8	1	24053829	24056052	8	1	24274677	24276900	8	1	24179430	24181653	8	1	23012827	23015050	8	1	25834793	25837016
	AK059001	001-020-G10	1340	11	1	21023494	21025802	11	1	23367351	23369659	11	1	20670782	20673090	11	1	17704030	17706337	11	1	12455519	12457830
	AK059002	001-020-H01	764	3	-1	4563797	4564561	3	-1	4563016	4563780	3	-1	4566467	4567231	3	-1	4747451	4748215	3	-1	4978908	4979672
	AK059003	001-020-H02	572	7	-1	3286777	3288348	7	-1	3320629	3322200	7	-1	3320629	3322200	7	-1	3210875	3212446	7	-1	3178002	3179575
	AK059004	001-020-H03	858	9	1	6242179	6244883	9	1	6808891	6811595	9	1	6188991	6191695	9	1	5310943	5313647	9	1	5781790	5784506
	AK059005	001-020-H04	681	2	1	3871643	3872861	2	1	3871643	3872861	2	1	3871643	3872861	2	1	3960097	3961315	2	1	4551952	4553170
	AK059006	001-020-H05	1361	12	-1	26392006	26396477	12	-1	26652059	26656530	12	-1	26459168	26463639	12	-1	22690515	22695276	12	-1	22049632	22054097
	AK059007	001-020-H07	480	2	1	21412176	21414169	2	1	22275906	22277899	2	1	21437438	21439431	2	1	21216618	21218613	2	1	23091853	23093847
	AK059008	001-020-H08	400	7	1	22807285	22807685	7	1	23469137	23469537	7	1	22755400	22755800	7	1	21645576	21645976	7	1	20848318	20848718
	AK059009	001-020-H09	725	8	1	22250652	22251377	8	1	22471500	22472225	8	1	22376253	22376978	8	1	21242059	21242784	8	1	23771802	23772527
	AK059010	001-020-H10	1669	2	1	21656738	21658407	2	1	22520468	22522137	2	1	21682000	21683669	2	1	21474285	21475938	2	1	23403375	23405044
	AK059011	001-020-H11	323	3	-1	7081295	7083401	3	-1	7151507	7153613	3	-1	7069674	7071780	3	-1	7287545	7289651	3	-1	7591617	7593722
	AK059012	001-021-A04	703	2	1	31713856	31715500	2	1	32606586	32608230	2	1	31738218	31739862	2	1	31759797	31761442	2	1	33752815	33754458
	AK059013	001-021-A06	1167	3	-1	22805550	22806717	3	-1	23611125	23612292	3	-1	22651823	22652990	3	-1	23293482	23294649	3	-1	26442290	26443457
	AK059014	001-021-A08	892	3	1	1642588	1643789	3	1	1642590	1643791	3	1	1643926	1645127	3	1	1854025	1855226	3	1	1888125	1889326
	AK059015	001-021-A09	437	9	1	1166435	1166873	9	1	1114147	1114585	9	1	1114147	1114585	9	1	807395	807833	9	1	873415	873856
	AK059016	001-021-A10	1501	7	1	19044136	19045637	7	1	19705988	19707489	7	1	18992251	18993752	7	1	17991763	17993264	0	1	5167494	5168998
	AK059017	001-021-A11	1019	9	-1	21338461	21339708	9	-1	22170584	22171831	9	-1	21037549	21038796	9	-1	20047068	20048315	9	-1	20139810	20141057
	AK059018	001-021-B01	1480	7	-1	22633065	22635596	7	-1	23294917	23297448	7	-1	22581180	22583711	7	-1	21453536	21456067	4	1	30013154	30015685
	AK059019	001-021-B02	594	4	-1	29269874	29270468	4	-1	29887473	29888067	4	-1	29462156	29462750	4	-1	26459460	26460054	4	-1	28300918	28301499
	AK059020	001-021-B03	724	3	-1	29745304	29747471	3	-1	30557902	30560069	3	-1	29593856	29596023	3	-1	30502751	30504919	3	-1	33981830	33983997
	AK059021	001-021-B04	354	9	-1	22513045	22513399	9	-1	23345166	23345520	9	-1	22212131	22212485	9	-1	21178488	21178842	9	-1	21338069	21338423
	AK059022	001-021-B05	1579	9	-1	1502777	1504356	9	-1	1450489	1452068	9	-1	1450489	1452068	9	-1	1096350	1097929	7	1	5679496	5681068
	AK059023	001-021-B06	1572	8	-1	16813801	16825040	8	-1	17034649	17045888	8	-1	16939402	16950641	8	-1	15794137	15805376
	AK059024	001-021-B07	1462
	AK059025	001-021-B09	1536	1	-1	33175150	33177649	1	-1	34604148	34606647	1	-1	32841560	32844059	1	-1	32514208	32516707	1	-1	36158578	36161074
	AK059026	001-021-B10	471	3	-1	13201483	13201948	3	-1	13274649	13275114	3	-1	13193874	13194339	3	-1	13503333	13503798	3	-1	14849798	14850263
	AK059027	001-021-B11	651
	AK059028	001-021-B12	1618	1	1	40459957	40464985	1	1	41888955	41893983	1	1	40126367	40131395	1	1	39638069	39643100	1	1	43937416	43942449
	AK059029	001-021-C01	1481
	AK059030	001-021-C02	753	2	1	27559291	27561172	2	1	28452021	28453902	2	1	27583653	27585534	2	1	27477704	27479585	2	1	29367551	29369448
	AK059031	001-021-C03	1776	4	-1	11350826	11352588	4	-1	11422376	11424138	4	-1	11428030	11429792	0	-1	5486046	5487808	4	-1	8900022	8902917
	AK059032	001-021-C05	652	4	-1	30155622	30157974	4	-1	30773224	30775576	4	-1	30408707	30411059	4	-1	27308345	27310697	4	-1	29216163	29218495
	AK059033	001-021-C06	1276	3	1	35413914	35415190	3	1	36325713	36326989	3	1	35261166	35262442	3	1	36194870	36196146	3	1	39855556	39856832
	AK059034	001-021-C07	1798
	AK059035	001-021-C09	1058	6	1	23938263	23941146	6	1	24816263	24819146	6	1	23555608	23558491	6	1	22624662	22627545	6	1	24871833	24874717
	AK059036	001-021-C10	1554	9	-1	19405801	19407978	9	-1	20059924	20062101	9	-1	19114452	19116629	9	-1	18170050	18172227	9	-1	18047463	18049639
	AK059037	001-021-C11	657	12	1	4505766	4506704	12	1	4505832	4506770	12	1	4505791	4506729	12	1	4429511	4430441	12	1	4665383	4666317
	AK059038	001-021-C12	544	4	1	31931193	31931737	4	1	32548795	32549339	4	1	32184176	32184720	4	1	29073472	29074016	4	1	31188934	31189478
	AK059039	001-021-D01	1505	6	-1	21342412	21344115	6	-1	22220412	22222115	6	-1	20995589	20997292	6	-1	20167109	20168812	6	-1	22107651	22109351
	AK059040	001-021-D03	1185	1	1	33921126	33924187	1	1	35350124	35353185	1	1	33587536	33590597	1	1	33212544	33215605	1	1	36977759	36980821
	AK059041	001-021-D04	1313	8	-1	26708222	26710457	8	-1	26929070	26931305	8	-1	26833823	26836058	8	-1	25627668	25629903	8	-1	28557336	28559571
	AK059042	001-021-D05	422	1	-1	18342194	18343250	1	-1	19672192	19673248	1	-1	18011457	18012513	1	-1	17710252	17711308	1	-1	19995932	19996988
	AK059043	001-021-D06	1364	10	-1	22657189	22660186	10	-1	23442154	23445151	10	-1	22466499	22469496	10	-1	21315848	21318845	10	-1	22051041	22054028
	AK059044	001-021-D07	843	9	1	16846788	16847631	9	1	17501500	17502343	9	1	16793138	16793981	9	1	15662297	15663140	9	1	15438546	15439389
	AK059045	001-021-D08	1741
	AK059046	001-021-D09	685	8	-1	24564271	24566056	8	-1	24785119	24786904	8	-1	24689872	24691657	8	-1	23546722	23548507	8	-1	26334289	26336074
	AK059047	001-021-D10	1417	6	1	545504	549376	6	1	545504	549376	6	1	545504	549376	6	1	428812	432684	6	1	622971	626858
	AK059048	001-021-D12	1174	4	-1	34197069	34200444	4	-1	34816000	34819375	4	-1	34451266	34454641	4	-1	31211244	31214616	4	-1	33519733	33523128
	AK059049	001-021-E01	430	8	-1	8662880	8664173	8	-1	8668227	8669520	8	-1	8662880	8664173	8	-1	8067891	8069184	8	-1	9357564	9358856
	AK059050	001-021-E08	1728	5	1	27559843	27564383	5	1	27724695	27729235	5	1	27422789	27427329	5	1	27227811	27232351	5	1	28917341	28921877
	AK059051	001-021-E09	1553	7	-1	28213447	28220246	7	-1	28875299	28882098	7	-1	28161562	28168361	7	-1	27168525	27175322	7	-1	26210560	26217361
	AK059052	001-021-E11	1443	8	-1	15100067	15103520	8	-1	15320915	15324368	8	-1	15225668	15229121	8	-1	14060310	14063763	8	-1	16300200	16303663
	AK059053	001-021-E12	532	4	-1	25034818	25035521	4	-1	25652452	25653155	4	-1	25229143	25229846	4	-1	22289953	22290656	4	-1	23912531	23913234
	AK059054	001-021-F01	594	2	-1	127168	127967	2	-1	127168	127967	2	-1	127168	127967	2	-1	139915	140714
	AK059055	001-021-F02	1418	10	-1	19599660	19601212	10	-1	20384609	20386161	10	-1	19410170	19411722	10	-1	18342978	18344531	10	-1	18884033	18885587
	AK059056	001-021-F04	1616	1	1	30916714	30919365	1	1	32345712	32348363	1	1	30583124	30585775	1	1	30241543	30244194	1	1	33812033	33814698
	AK059057	001-021-F06	1232	6	-1	19782447	19784261	6	-1	20660447	20662261	6	-1	19435624	19437438	6	-1	18590999	18593234	6	-1	20544177	20545988
	AK059058	001-021-F10	468	12	1	23703690	23706087	12	1	23940945	23943342	12	1	23770864	23773261	12	1	20014133	20016531	12	1	19274916	19277317
	AK059059	001-021-F12	1631	2	-1	6656265	6659388	2	-1	6685265	6688388	2	-1	6655365	6658488	2	-1	6770612	6773711	2	-1	7608909	7612051
	AK059060	001-021-G01	678	11	1	22731551	22732752	11	1	25075414	25076615	11	1	22378839	22380040	11	-1	18433548	18434749	11	-1	18918783	18919988
	AK059061	001-021-G02	1052
	AK059062	001-021-G03	1638	1	1	38106360	38109678	1	1	39535358	39538676	1	1	37772770	37776088	1	1	37249533	37252851	1	1	41341941	41345260
	AK059063	001-021-G05	833	10	1	12640654	12642693	10	1	13328102	13330141	10	1	12455441	12457480	10	1	11611212	11613251	10	1	11310510	11312551
	AK059064	001-021-G08	337	4	1	33126994	33127330	4	1	33744596	33744932	4	1	33379960	33380296	4	1	30155963	30156299	4	1	32405774	32406102
	AK059065	001-021-G09	1565	2	1	7624301	7627247	2	1	7653301	7656247	2	1	7623401	7626347	2	1	7710050	7712996	2	1	8559741	8562686
	AK059066	001-021-G10	1535	12	-1	3401729	3403863	12	-1	3401777	3403911	12	-1	3401776	3403910	12	-1	3265139	3267273	1	1	8909607	8911741
	AK059067	001-021-G11	639	2	-1	22596548	22599868	2	-1	23460278	23463598	2	-1	22621810	22625130	2	-1	22428029	22431349	2	-1	24328820	24332140
	AK059068	001-021-H01	603	3	-1	17127407	17129107	3	-1	17808438	17810138	3	-1	16978297	16979997	3	-1	17757592	17759292	3	-1	19175089	19176468
	AK059069	001-021-H02	1385	1	-1	36695094	36698934	1	-1	38124092	38127932	1	-1	36361504	36365344	1	-1	35862810	35866650	1	-1	39827754	39831643
	AK059070	001-021-H03	514	8	-1	5321319	5321963	8	-1	5326666	5327310	8	-1	5321319	5321963	8	-1	5130143	5130787	8	-1	5585159	5585796
	AK059071	001-021-H06	685	5	-1	14976635	14977658	5	-1	15032533	15033556	5	-1	14921264	14922287	5	-1	14729781	14730804	5	-1	15948623	15949646
	AK059072	001-021-H08	1476	2	-1	6070765	6072501	2	-1	6099765	6101501	2	-1	6069865	6071601	2	-1	6177679	6179415	2	-1	6974130	6975865
	AK059073	001-021-H09	697	9	1	14827979	14829514	9	1	15482691	15484226	9	1	14774329	14775864					9	1	13346524	13348026
	AK059074	001-022-A01	668	11	-1	1471913	1472989	11	-1	1454783	1455859	11	-1	1474193	1475269	11	-1	1479432	1480508	11	-1	1178264	1179340
	AK059075	001-022-A04	2055	10	1	17045067	17049557	10	1	17831669	17836159	10	1	16859492	16863982	10	1	15693464	15697959	10	1	16087503	16134763
	AK059076	001-022-A05	392	6	-1	1484977	1485359	6	-1	1484977	1485359	6	-1	1484977	1485359	6	-1	1427246	1427628	6	-1	1649048	1649430
	AK059077	001-022-A07	834	3	-1	13565647	13566698	3	-1	14137813	14138864	3	-1	13557138	13558189	3	-1	14096004	14097055	3	-1	15015196	15016247
	AK059078	001-022-A08	1276	2	1	34981049	34984000	2	1	35873779	35876730	2	1	35005411	35008362	2	1	35090244	35093195	2	1	37128260	37131211
	AK059079	001-022-A09	664	6	1	27796839	27797503	6	1	28674839	28675503	6	1	27414184	27414848	6	1	26544382	26545046	6	1	29515630	29516294
	AK059080	001-022-A10	315	3	1	7893006	7893321	3	1	7964616	7964931	3	1	7882723	7883038	3	1	8113687	8114002	3	1	8462216	8462531
	AK059081	001-022-A11	886	12	1	22918163	22920278	12	1	23155410	23157525	12	1	22985346	22987461	12	1	19200010	19202125	12	1	18448895	18451012
	AK059082	001-022-A12	1562	2	1	5485063	5489299	2	1	5485063	5489299	2	1	5485063	5489299	2	1	5588111	5592347	2	1	6362946	6367186
	AK059083	001-022-B01	1617	5	-1	1845409	1849406	5	-1	1845429	1849426	5	-1	1806986	1810983	5	-1	1796132	1800130	5	-1	2072889	2076885
	AK059084	001-022-B02	594	6	-1	26781834	26783853	6	-1	27659834	27661853	6	-1	26399179	26401198	6	-1	25472815	25474834	6	-1	28362412	28364431
	AK059085	001-022-B03	821	7	-1	18501556	18503075	7	-1	19163408	19164927	7	-1	18449671	18451190	7	-1	17499882	17501401	7	-1	16702417	16703975
	AK059086	001-022-B04	1122	5	1	681363	682881	5	1	681363	682881	5	1	671976	673494	5	1	665517	667035	5	1	722437	723947
	AK059087	001-022-B06	1472	1	1	30482526	30484489	1	1	31911524	31913487	1	1	30148936	30150899	1	1	29838499	29840462	1	1	33382931	33384885
	AK059088	001-022-B07	1691	1	1	6315931	6319109	1	1	6318109	6321287	1	1	6318129	6321307	1	1	6383020	6386201	1	1	6765240	6768405
	AK059089	001-022-B08	1743	6	-1	10843016	10844982	6	-1	10912016	10913982	6	-1	10686772	10688738	6	-1	10598644	10600611	6	-1	11653906	11655872
	AK059090	001-022-B10	751	7	-1	7231461	7233501	7	-1	7265313	7267353	7	-1	7265313	7267353	7	-1	7161693	7163733	7	-1	7306604	7308658
	AK059091	001-022-B12	1225	8	-1	25451994	25454642	8	-1	25672842	25675490	8	-1	25577595	25580243	8	-1	24425375	24428023	8	-1	27227186	27229834
	AK059092	001-022-C01	1051	6	-1	5522839	5525170	6	-1	5522839	5525170	6	-1	5534655	5536986	6	-1	5431627	5433958	6	-1	6353150	6355481
	AK059093	001-022-C02	1302	5	1	14964970	14966579	5	1	15020868	15022477	5	1	14909599	14911208	5	1	14717477	14719086	5	1	15936515	15938124
	AK059094	001-022-C03	1041	6	1	24424810	24425992	6	1	25302810	25303992	6	1	24042155	24043337	6	1	23091910	23093092
	AK059095	001-022-C04	1312	8	-1	11881596	11888104	8	-1	11975943	11982451	8	-1	11880696	11887204	8	-1	11327079	11333587	8	-1	13298028	13311289
	AK059096	001-022-C05	576	9	1	20659230	20659806	9	1	21491353	21491929	9	1	20358318	20358894	9	1	19375908	19376484	9	1	19444216	19444792
	AK059097	001-022-C06	1421	1	1	1012866	1016237	1	1	1015064	1018435	1	1	1015064	1018435	1	1	1033346	1036717	1	1	1088157	1091527
	AK059098	001-022-C07	531	10	-1	20689684	20690215	10	-1	21474649	21475180	10	-1	20500194	20500725	10	-1	19380714	19381245	10	-1	20011165	20011692
	AK059099	001-022-C08	1256	10	1	18669192	18671300	10	1	19455999	19458107	10	1	18482817	18484925	10	1	17403129	17405241
	AK059100	001-022-C12	1601	4	-1	28444789	28446390	4	-1	29062388	29063989	4	-1	28637161	28638762	4	-1	25627900	25629501	4	-1	27481028	27482630
	AK059101	001-022-D01	644	1	-1	36492777	36493526	1	-1	37921775	37922524	1	-1	36159187	36159936	1	-1	35657919	35658668	1	-1	39588128	39588877
	AK059102	001-022-D02	1212	12	-1	25668471	25672910	12	-1	25928524	25932963	12	-1	25735633	25740072	12	-1	22002082	22006521	12	-1	21294008	21298446
	AK059103	001-022-D03	1448	9	-1	3757163	3761400	9	-1	4323875	4328112	9	-1	3703975	3708212	9	-1	3162673	3166912	9	-1	3406738	3410983
	AK059104	001-022-D05	678	12	1	23246398	23249056	12	1	23483645	23486303	12	1	23313581	23316239					12	1	18773928	18776578
	AK059105	001-022-D06	1485	3	-1	35807630	35813016	3	-1	36719429	36724815	3	-1	35654882	35660268	3	-1	36615384	36620770	3	-1	40299232	40304620
	AK059106	001-022-D07	779	7	-1	17849520	17850466	7	-1	18511372	18512318	7	-1	17797635	17798581	7	-1	16985820	16986766	7	-1	16216143	16217088
	AK059107	001-022-D09	925	10	1	16716123	16718168	10	1	17502726	17504771	10	1	16531348	16533393	10	1	15368252	15370297	10	1	15626253	15628298
	AK059108	001-022-D10	1147	1	1	40442757	40447838	1	1	41871755	41876836	1	1	40109167	40114248	1	1	39620865	39625950	1	1	43919937	43925013
	AK059109	001-022-D12	1389	3	1	5701938	5707621	3	1	5750159	5755842	3	1	5690317	5696000	3	1	5923073	5928756	3	1	6197229	6202904
	AK059110	001-022-E01	305
	AK059111	001-022-E02	1648	7	1	5883649	5888110	7	1	5917501	5921962	7	1	5917501	5921962	7	1	5838342	5842804	7	1	5974734	5979206
	AK059112	001-022-E03	640	4	1	14069655	14070376	4	1	14144438	14145159	4	1	14146739	14147460	4	1	11736399	11737120	4	1	12194413	12195134
	AK059113	001-022-E04	994	1	-1	38775142	38776136	1	-1	40204140	40205134	1	-1	38441552	38442546	1	-1	37928041	37929035	1	-1	42069004	42069998
	AK059114	001-022-E06	1590	3	-1	24575658	24583701	3	-1	25381761	25389804	3	-1	24426370	24434413	3	-1	25002961	25011004
	AK059115	001-022-E07	655	5	-1	29469400	29470747	5	-1	29634252	29635599	5	-1	29332347	29333694	5	-1	29111145	29112492	5	-1	30893780	30895128
	AK059116	001-022-E09	1075	6	1	2122595	2123782	6	1	2122595	2123782	6	1	2122586	2123773	6	1	2049018	2050205	6	1	2274308	2275495
	AK059117	001-022-E10	1146	6	1	3382620	3385419	6	1	3382620	3385419	6	1	3382611	3385410	6	1	3280101	3282900	6	1	4007516	4010332
	AK059118	001-022-E11	404	2	1	28230518	28230921	2	1	29123248	29123651	2	1	28254880	28255283	2	1	28132907	28133310	2	1	30042968	30043371
	AK059119	001-022-E12	1367	1	1	18035673	18040198	1	1	19365671	19370196	1	1	17704936	17709461	1	1	17340732	17345258	1	1	19528541	19533070
	AK059120	001-022-F02	680
	AK059121	001-022-F03	795	9	-1	10769267	10771860	9	-1	11335979	11338572	9	-1	10717417	10720010	9	-1	9700385	9703542	9	-1	9269443	9274059
	AK059122	001-022-F07	582	5	-1	22836221	22836888	5	-1	22965217	22965884	5	-1	22774261	22774928	5	-1	22524684	22525830	5	-1	24398608	24399267
	AK059123	001-022-F08	457	12	1	19508108	19509765	12	1	19681403	19683060	12	1	19577419	19579076	12	1	16248487	16250144	12	1	15749128	15750786
	AK059124	001-022-F09	541	7	1	18682783	18686058	7	1	19344635	19347910	7	1	18630898	18634173	7	1	17679771	17683152	7	1	16880284	16883567
	AK059125	001-022-F10	1463	12	1	21187343	21192128	12	1	21405143	21409928	12	1	21256681	21261466	12	1	17582564	17587335	12	1	16869240	16874024
	AK059126	001-022-F12	1256	11	1	5774028	5775284	11	1	5761487	5762743	11	1	5700741	5701997	11	1	5541298	5542554
	AK059127	001-022-G01	1252	10	1	5359090	5361632	10	1	5273611	5276153	10	1	5243711	5246253	10	1	5241691	5246526	10	1	4842157	4844702
	AK059128	001-022-G02	1406	2	1	30872437	30876182	2	1	31765167	31768912	2	1	30896799	30900544	2	1	30844163	30847908	2	1	32881275	32884993
	AK059129	001-022-G03	547	7	-1	5069422	5069969	7	-1	5103274	5103821	7	-1	5103274	5103821	7	-1	4995369	4995916	7	-1	5078082	5078629
	AK059130	001-022-G07	2438	8	-1	1334442	1337052	8	-1	1339789	1342399	8	-1	1334442	1337052	0	-1	12696932	12699541	8	-1	1485476	1506857
	AK059131	001-022-G08	790	7	1	23947808	23948661	7	1	24609660	24610513	7	1	23895923	23896776	7	1	22802250	22803103	7	1	22048488	22049341
	AK059132	001-022-G10	684	3	1	34724406	34726106	3	1	35636205	35637905	3	1	34571658	34573358	3	1	35492907	35494607	3	1	39133013	39134732
	AK059133	001-022-H01	481	7	1	8075936	8076504	7	1	8109788	8110356	7	1	8109788	8110356	7	1	7990087	7990655	7	1	8103959	8104527
	AK059134	001-022-H04	980	2	1	31525003	31525984	2	1	32417733	32418714	2	1	31549365	31550346	2	1	31571705	31572686	2	1	33564954	33565935
	AK059135	001-022-H05	1592	4	1	30054365	30057157	4	1	30671967	30674759	4	1	30307450	30310242	4	1	27211864	27214656	4	1	29144759	29147551
	AK059136	001-022-H06	429	4	1	19494080	19494509	4	1	19702448	19702877	4	1	19690033	19690462	4	1	16770913	16771342	4	1	17419097	17419526
	AK059137	001-022-H07	750	3	1	35609069	35611542	3	1	36520868	36523341	3	1	35456321	35458794	3	1	36400917	36403390	3	1	40072300	40074751
	AK059138	001-022-H09	518	3	-1	11600759	11601785	3	-1	11672589	11673615	3	-1	11591814	11592840	3	-1	11920512	11921538	3	-1	12981109	12982135
	AK059139	001-022-H10	382	2	-1	9391323	9391715	2	-1	9420323	9420715	2	-1	9390423	9390815	2	-1	9452325	9452717	2	-1	10185965	10186357
	AK059140	001-023-A03	1329	6	1	28961639	28964456	6	1	29839639	29842456	6	1	28578984	28581801	6	1	27710663	27713480	6	1	30924502	30927354
	AK059141	001-023-A05	613	11	-1	12153033	12156100	11	-1	14426626	14429693	11	-1	12074288	12077355	8	-1	7417614	7420681	9	1	5648241	5651326
	AK059142	001-023-A07	307	5	-1	29198379	29198686	5	-1	29363231	29363538	5	-1	29061326	29061633	5	-1	28836339	28836647	5	-1	30643359	30643666
	AK059143	001-023-A09	556
	AK059144	001-023-A10	482	4	-1	26150066	26150805	4	-1	26767700	26768439	4	-1	26342591	26343330	4	-1	23360840	23361579	4	-1	25089194	25089933
	AK059145	001-023-A12	1655	3	1	17994004	17996501	3	1	18675064	18677561	3	1	17844894	17847391	3	1	18673054	18675551	3	1	20214390	20216885
	AK059146	001-023-B01	517	4	-1	9271179	9271697	4	-1	9342729	9343247	4	-1	9347799	9348317	4	-1	7420397	7420915	4	-1	7024114	7024631
	AK059147	001-023-B02	1619	3	1	299940	302085	3	1	299942	302087	3	1	299940	302085	3	1	519891	522036
	AK059148	001-023-B06	1413	10	-1	22614020	22615433	10	-1	23398985	23400398	10	-1	22423730	22425143	10	-1	21279105	21280519	10	-1	21996706	21998103
	AK059149	001-023-B07	1437	3	1	7580500	7582090	3	1	7650772	7652362	3	1	7568879	7570469	3	1	7796430	7798020	3	1	8127653	8129243
	AK059150	001-023-B08	619	3	1	25517797	25518569	3	1	26323963	26324735	3	1	25368509	25369281	3	1	25930789	25931561
	AK059151	001-023-B10	469	6	-1	1732988	1733457	6	-1	1732988	1733457	6	-1	1732979	1733448	6	-1	1670185	1670654	6	-1	1898467	1898936
	AK059152	001-023-B11	1069	12	-1	5739524	5746575	12	-1	5739594	5746645	12	-1	5739541	5746592	12	-1	5432767	5439818	12	-1	5645693	5653532
	AK059153	001-023-B12	1462	8	-1	3454420	3455882	8	-1	3459767	3461229	8	-1	3454420	3455882	8	-1	3382916	3384378	8	-1	3754814	3756282
	AK059154	001-023-C02	353	7	1	26704938	26706147	7	1	27366790	27367999	7	1	26653053	26654262	7	1	25547911	25549120	7	1	24715140	24716355
	AK059155	001-023-C05	1527	3	1	3969795	3976923	3	1	3969020	3976148	3	1	3972471	3979599	3	1	4105313	4112438	3	1	4399974	4407126
	AK059156	001-023-C11	1346	1	1	1874814	1876160	1	1	1877012	1878358	1	1	1877012	1878358	1	1	1909594	1910940	1	1	2230685	2233496
	AK059157	001-023-D01	275	7	-1	4458854	4459129	7	-1	4492706	4492981	7	-1	4492706	4492981	7	-1	4392111	4392386	7	-1	4351880	4352155
	AK059158	001-023-D02	1502
	AK059159	001-023-D03	288	1	-1	2834693	2834973	1	-1	2836891	2837171	1	-1	2836891	2837171	1	-1	2894683	2894963	1	-1	3310535	3310815
	AK059160	001-023-D05	526	6	1	851464	853571	6	1	851464	853571	6	1	851464	853571	6	1	752081	754188	6	1	1025319	1027426
	AK059161	001-023-D06	1291	9	-1	22156446	22159119	9	-1	22988569	22991242	9	-1	21855534	21858207	9	-1	20823864	20826539	9	-1	20965845	20968500
	AK059162	001-023-D08	1026	9	-1	3458268	3463862	9	-1	4024980	4030574	9	-1	3405080	3410674	9	-1	2868570	2874164	9	-1	3101980	3107473
	AK059163	001-023-D09	638	3	-1	34607938	34610075	3	-1	35519737	35521874	3	-1	34455590	34457727	3	-1	35357900	35360037	3	-1	39024565	39026681
	AK059164	001-023-D11	779	3	1	26409270	26410356	3	1	27220485	27221571	3	1	26260060	26261146	0	1	803118	804204	3	1	30422315	30423407
	AK059165	001-023-E01	588	1	-1	42746255	42748224	1	-1	44214253	44216222	1	-1	42411765	42413734	1	-1	41835175	41837141	1	-1	46493754	46495723
	AK059166	001-023-E02	850	3	-1	13979505	13982757	3	-1	14551671	14554923	3	-1	13833862	13837114	3	-1	14508453	14511705	3	-1	15493624	15496868
	AK059167	001-023-E03	547	4	-1	1835884	1836417	4	-1	1835924	1836457	4	-1	1835877	1836410	4	-1	1652796	1653329	4	-1	1806559	1807092
	AK059168	001-023-E06	1425	3	-1	35442475	35445756	3	-1	36354274	36357555	3	-1	35289727	35293008	3	-1	36223887	36227169	3	-1	39884888	39888210
	AK059169	001-023-E07	1396	1	1	28063989	28066567	1	1	29492987	29495565	1	1	27730399	27732977	1	1	27422437	27425015	1	1	31018029	31020602
	AK059170	001-023-E12	1384
	AK059171	001-023-F01	1605	9	1	10327859	10329464	9	1	10894571	10896176	9	1	10276009	10277614	9	1	9265850	9267455	9	1	9051964	9053573
	AK059172	001-023-F02	446	10	1	17103328	17103774	10	1	17889930	17890376	10	1	16917753	16918199	10	1	15749156	15749602	10	1	16179219	16179665
	AK059173	001-023-F03	316	2	1	28820385	28820701	2	1	29713115	29713431	2	1	28844747	28845063	2	1	28814355	28814671	2	1	30679077	30679393
	AK059174	001-023-F04	1789	7	1	29657304	29660769	7	1	30319156	30322621	7	1	29605419	29608884	0	-1	1035337	1038802	0	-1	9625541	9629006
	AK059175	001-023-F05	1504	7	-1	331574	333078	7	-1	332275	333779	7	-1	332275	333779	7	-1	336968	338473	7	-1	342692	344196
	AK059176	001-023-F06	655	5	1	16483740	16484368	5	1	16539698	16540326	5	1	16425042	16426942	5	1	16155147	16155775	5	1	17317632	17318252
	AK059177	001-023-F08	1562	1	-1	31397030	31403123	1	-1	32826028	32832121	1	-1	31063440	31069533	1	-1	30706271	30712701	1	-1	34276913	34282890
	AK059178	001-023-F10	605	2	1	23571745	23572350	2	1	24435475	24436080	2	1	23597007	23597612	2	1	23346575	23347180	2	1	25273695	25274300
	AK059179	001-023-F11	1046	11	-1	6060778	6062265	11	-1	6048237	6049724	11	-1	5987491	5988978	11	-1	5798895	5800382	11	-1	5555235	5556739
	AK059180	001-023-F12	733	9	-1	1316065	1316796	9	-1	1263777	1264508	9	-1	1263777	1264508	9	-1	952073	952804	9	-1	1039349	1040081
	AK059181	001-023-G01	1323	3	-1	24169439	24173624	3	-1	24975542	24979727	3	-1	24018969	24023154	3	-1	24605823	24610008	3	-1	28055024	28059209
	AK059182	001-023-G02	1353
	AK059183	001-023-G06	806	1	-1	18414448	18419676	1	-1	19744446	19749674	1	-1	18083711	18088939	1	-1	17782919	17788146	1	-1	20074339	20079568
	AK059184	001-023-G07	499
	AK059185	001-023-G08	897	3	-1	11862663	11863722	3	-1	11934493	11935552	3	-1	11853718	11854777	3	-1	12173307	12174366	3	-1	13258869	13259928
	AK059186	001-023-G09	611	3	1	32616617	32617902	3	1	33528378	33529663	3	1	32464269	32465554	3	1	33308230	33309515	3	1	36895789	36897074
	AK059187	001-023-G11	923	4	1	13815558	13816481	4	1	13890395	13891318	4	1	13892642	13893565	4	1	11501889	11502812	4	1	11939975	11940898
	AK059188	001-023-G12	1158	2	-1	24935000	24940625	2	-1	25827730	25833355	2	-1	24959362	24964987	2	-1	24749868	24755493	2	-1	26693253	26698875
	AK059189	001-023-H02	889	5	-1	22558556	22561135	5	-1	22687552	22690131	5	-1	22496596	22499175	5	-1	22251492	22254071	5	-1	24033177	24035761
	AK059190	001-023-H03	681	5	-1	18755231	18757611	5	-1	18845187	18847567	5	-1	18694129	18696509	2	1	3466436	3468816	5	-1	20005546	20007912
	AK059191	001-023-H04	1752	6	-1	30769746	30772809	6	-1	31647746	31650809	6	-1	30254843	30257906	6	-1	29321465	29324528	6	-1	32449689	32452752
	AK059192	001-023-H09	830	3	1	10372687	10374714	3	1	10444319	10446346	3	1	10363742	10365769	3	1	10648879	10650906	3	1	11369978	11372005
	AK059193	001-023-H10	672	11	-1	1945098	1945770	11	-1	1927969	1928641	11	-1	1928862	1929534	11	-1	2128915	2129587	11	-1	1740184	1740895
	AK059194	001-023-H12	638	11	1	6644670	6645639	11	1	6632129	6633098	11	1	6571383	6572352	11	1	6298145	6299114	11	-1	6043702	6044653
	AK059195	001-024-A01	1462	8	-1	22644298	22648424	8	-1	22865146	22869272	8	-1	22769899	22774025	8	-1	21639312	21643438	8	-1	24172177	24176291
	AK059196	001-024-A03	600	7	-1	4572748	4574529	7	-1	4606600	4608381	7	-1	4606600	4608381	7	-1	4508421	4510202	7	-1	4465851	4467634
	AK059197	001-024-A05	775	6	1	27415719	27416495	6	1	28293719	28294495	6	1	27033064	27033840	6	1	26099701	26100477	6	1	29116422	29117198
	AK059198	001-024-A06	1280	1	-1	43197379	43199482	1	-1	44665377	44667480	1	-1	42862889	42864992	1	-1	42251430	42253533	1	-1	46904048	46906151
	AK059199	001-024-A07	1111	9	1	22755808	22757022	9	1	23587929	23589143	9	1	22454894	22456108	9	1	21411054	21412268	9	1	21571043	21572256
	AK059200	001-024-A08	410	6	1	5588287	5593729	6	1	5588287	5593729	6	1	5600103	5605545	6	1	5497103	5502545	6	1	6422068	6427513
	AK059201	001-024-A09	525	3	1	21332778	21336713	3	1	22138300	22142235	3	1	21179051	21182986	3	1	21727865	21731800	3	1	24219591	24223525
	AK059202	001-024-A10	714	11	1	5804181	5804895	11	1	5791640	5792354	11	1	5730894	5731608	11	1	5572552	5573266
	AK059203	001-024-A11	1234	4	-1	30301275	30304475	4	-1	30918877	30922077	4	-1	30554364	30557564	4	-1	27453700	27456901	4	-1	29347879	29351080
	AK059204	001-024-A12	293	6	1	2516562	2516856	6	1	2516562	2516856	6	1	2516553	2516847	6	1	2435774	2436068	6	1	3012505	3012799
	AK059205	001-024-B01	792	2	-1	23992312	23994932	2	-1	24856042	24858662	2	-1	24017574	24020194	2	-1	23769953	23772573	2	-1	25698361	25700985
	AK059206	001-024-B04	1223
	AK059207	001-024-B05	345	2	1	10094218	10094563	2	1	10123218	10123563	2	1	10093318	10093663	2	1	10100825	10101170	2	1	10934602	10934947
	AK059208	001-024-B06	1896
	AK059209	001-024-B08	1703
	AK059210	001-024-B10	1803	8	-1	25127306	25134092	8	-1	25348154	25354940	8	-1	25252907	25259693					8	-1	26912602	26919379
	AK059211	001-024-B12	1719	6	-1	11695923	11700291	6	-1	11764923	11769291	6	-1	11539679	11544047	6	-1	11391493	11395786	6	-1	12529078	12533481
	AK059212	001-024-C01	334	1	-1	26414431	26414765	1	-1	27843429	27843763	1	-1	26081291	26081625
	AK059213	001-024-C05	1645	1	-1	41185423	41188524	1	-1	42653421	42656522	1	-1	40850933	40854034	1	-1	40350815	40353918	1	-1	44734471	44737575
	AK059214	001-024-C06	584	6	1	28704835	28705419	6	1	29582835	29583419	6	1	28322180	28322764	6	1	27459175	27459759	6	1	30600204	30600792
	AK059215	001-024-C07	1201	1	1	23404526	23406624	1	1	24734524	24736622	1	1	23073789	23075887	1	1	22632476	22634574
	AK059216	001-024-C08	435	4	1	33335764	33336297	4	1	33953366	33953899	4	1	33588630	33589163	4	1	30363245	30363778	4	1	32625245	32625778
	AK059217	001-024-C09	1088	8	1	23904211	23906417	8	1	24125059	24127265	8	1	24029812	24032018	8	1	22840452	22842658	8	1	25675064	25677270
	AK059218	001-024-C10	1032	3	-1	28668861	28669881	3	-1	29480116	29481136	3	-1	28516082	28517102	3	-1	29501416	29502436	3	-1	32879732	32881653
	AK059219	001-024-C12	1634
	AK059220	001-024-D01	1170	5	-1	26196337	26199588	5	-1	26340846	26344097	5	-1	26072812	26076063	5	-1	25832665	25835916	5	-1	27692187	27695431
	AK059221	001-024-D03	1704	5	1	2706043	2711745	5	1	2706767	2711773	5	1	2667628	2673330	5	1	2708801	2713807	5	1	2970142	2975845
	AK059222	001-024-D04	1985	5	-1	27892405	27897313	5	-1	28057257	28062165	5	-1	27755351	27760259	5	-1	27576600	27581508	5	-1	29263185	29268099
	AK059223	001-024-D05	1314	3	1	9181592	9183706	3	1	9253204	9255318	3	1	9172647	9174761	3	1	9363395	9365509	3	1	9857209	9859323
	AK059224	001-024-D06	1269	7	1	3394786	3398476	7	1	3428638	3432328	7	1	3428638	3432328	7	1	3319786	3323476	7	1	3288612	3292302
	AK059225	001-024-D07	1271	6	1	21819175	21821448	6	1	22697175	22699448	6	1	21472352	21474625	6	1	20639401	20641674	6	1	22563047	22565320
	AK059226	001-024-D08	631	3	-1	1931412	1932043	3	-1	1930637	1931268	3	-1	1932750	1933381	3	-1	2130707	2131338	3	-1	2225416	2226047
	AK059227	001-024-D10	1671	1	1	35270656	35272557	1	1	36699654	36701555	1	1	34937066	34938967
	AK059228	001-024-D11	830	7	1	21590798	21591863	7	1	22252650	22253715	7	1	21538913	21539978	7	1	20422066	20423131	7	1	19653413	19654478
	AK059229	001-024-E02	1738	1	-1	34330539	34333308	1	-1	35759537	35762306	1	-1	33996949	33999718	1	-1	33589897	33592664	1	-1	37417700	37420469
	AK059230	001-024-E03	1961	2	-1	32826962	32828925	2	-1	33719692	33721655	2	-1	32851324	32853287	2	-1	32946189	32948152	2	-1	34938520	34940483
	AK059231	001-024-E05	753	4	1	23059375	23060272	4	1	23677016	23677913	4	1	23253128	23254025	4	1	20331637	20332534	4	1	21674009	21674905
	AK059232	001-024-E07	1389	3	-1	8526025	8531167	3	-1	8597635	8602777	3	-1	8517080	8522222	3	-1	8664607	8669749	3	-1	9053168	9058309
	AK059233	001-024-E10	2043	12	-1	2938742	2944066	12	-1	2938790	2944114	12	-1	2938790	2944114	12	-1	2801555	2806879	12	-1	3170666	3175990
	AK059234	001-024-E11	510	9	-1	22701325	22702623	9	-1	23533446	23534744	9	-1	22400411	22401709	9	-1	21357505	21358805	9	-1	21516581	21517879
	AK059235	001-024-E12	1001	1	1	42533856	42535359	1	1	44001854	44003357	1	1	42199366	42200869	1	1	41623833	41625336	1	1	46261819	46263322
	AK059236	001-024-F01	1325	11	-1	19071035	19073322	11	-1	21400341	21402628	11	-1	18906785	18909072	11	-1	15808778	15811065	11	-1	16402434	16404729
	AK059237	001-024-F02	1293	2	1	13059393	13063755	2	1	13088393	13092755	2	1	13058493	13062855	2	1	13035968	13040330	2	1	13998848	14003210
	AK059238	001-024-F03	1085	7	-1	22815516	22817542	7	-1	23477368	23479394	7	-1	22763631	22765657	7	-1	21655122	21657148	7	-1	20856544	20858570
	AK059239	001-024-F05	564	1	-1	1757111	1757867	1	-1	1759309	1760065	1	-1	1759309	1760065	1	-1	1796822	1797578	1	-1	2116867	2117623
	AK059240	001-024-F07	1062	7	-1	14518554	14520880	7	-1	15180406	15182732	7	-1	14466669	14468995	7	-1	13587050	13589376	7	-1	13087582	13089916
	AK059241	001-024-F09	1276	1	1	31435164	31436922	1	1	32864162	32865920	1	1	31101574	31103332	1	1	30745240	30746999	1	1	34317579	34319338
	AK059242	001-024-F10	1517
	AK059243	001-024-F11	524	5	-1	4643368	4645872	5	-1	4644734	4647238	5	-1	4606292	4608796	5	-1	4494237	4496741	5	-1	4862527	4864989
	AK059244	001-024-G02	1164	1	1	4250701	4252289	1	1	4252899	4254487	1	1	4252899	4254487	1	1	4317887	4319475	1	1	4719743	4721328
	AK059245	001-024-G03	1332	12	-1	27306775	27308874	12	-1	27566839	27568938	12	-1	27376512	27378611	12	-1	23580173	23582272	12	-1	22889970	22892069
	AK059246	001-024-G05	1150	2	-1	22038029	22041015	2	-1	22901759	22904745	2	-1	22063291	22066277	2	-1	21862370	21865356	2	-1	23778689	23782411
	AK059247	001-024-G06	1635	3	1	15583016	15587458	3	1	16155210	16159652	3	1	15436972	15441414	3	1	16102587	16107029
	AK059248	001-024-G07	1445	4	1	27386070	27389223	4	1	28003669	28006822	4	1	27578443	27581596	4	1	24575132	24578285	4	1	26399686	26402866
	AK059249	001-024-G10	1611	5	1	23210727	23213954	5	1	23339743	23342970	5	1	23148787	23152014	5	1	22898082	22901309	5	1	24742238	24745465
	AK059250	001-024-G12	1226	6	1	3427704	3432379	6	1	3427704	3432379	6	1	3427695	3432370	6	1	3317821	3322498	6	1	4051004	4055679
	AK059251	001-024-H03	1328	9	1	19631197	19634153	9	1	20285320	20288276	9	1	19336612	19339568	9	1	18396653	18399610	9	1	18320234	18323184
	AK059252	001-024-H04	1146	12	-1	24053652	24054798	12	-1	24290907	24292053	12	-1	24120825	24121971	12	-1	20374379	20375526	12	-1	19626664	19627810
	AK059253	001-024-H05	1352	9	1	10839860	10842924	9	1	11406572	11409636	9	1	10788010	10791074	9	1	9769814	9772876	9	1	9344473	9347537
	AK059254	001-024-H06	1261																	1	-1	37003144	37004405
	AK059255	001-024-H08	2177	11	-1	24647387	24652097	11	-1	26991368	26996078	11	-1	24293029	24297739	11	-1	19731221	19735931	11	-1	20313647	20318338
	AK059256	001-024-H09	1534	7	1	29362074	29368448	7	1	30023926	30030300	7	1	29310189	29316563	7	1	28347732	28354107	7	1	27490380	27499908
	AK059257	001-024-H11	1374
	AK059258	001-025-A02	1434
	AK059259	001-025-A05	1640	3	1	581916	587567	3	1	581918	587569	3	1	581916	587567	3	1	791709	797360	3	1	839861	845513
	AK059260	001-025-A07	1384	12	-1	3722690	3725841	12	-1	3722743	3725894	12	-1	3722709	3725860	12	-1	3588501	3591652	12	-1	4021032	4024374
	AK059261	001-025-A08	975	5	-1	12986514	12987612	5	-1	13042032	13043130	5	-1	12930760	12931858	5	-1	12831441	12832539
	AK059262	001-025-A09	573	2	1	17840424	17841951	2	1	18625154	18626681	2	1	17946076	17947603	2	1	17635834	17637361	2	1	19046775	19048291
	AK059263	001-025-A10	1349	8	-1	25550774	25553679	8	-1	25771622	25774527	8	-1	25676375	25679280	8	-1	24522793	24525698	8	-1	27420066	27422971
	AK059264	001-025-A11	1189	10	1	10208547	10213421	10	1	10796990	10801864	10	1	10024634	10029508	10	1	9409836	9414710
	AK059265	001-025-A12	386	11	1	23731733	23732119	11	1	26075596	26075982	11	1	23379021	23379407	11	1	20837999	20838385	11	1	20906784	20907170
	AK059266	001-025-B02	1478	1	1	15971844	15976258	1	1	15876637	15881051	1	1	15626957	15631371	1	1	15648256	15652675	1	1	17440721	17445095
	AK059267	001-025-B05	1369	8	-1	3515135	3517751	8	-1	3520482	3523098	8	-1	3515135	3517751	8	-1	3422077	3424693	8	-1	3801711	3804333
	AK059268	001-025-B06	582	1	1	25268291	25269647	1	1	26598289	26599645	1	1	24937554	24938910	1	1	24564184	24565540	1	1	28024892	28026266
	AK059269	001-025-B07	640	2	1	30652570	30653210	2	1	31545300	31545940	2	1	30676932	30677572					2	1	32641769	32642409
	AK059270	001-025-B08	994	4	1	31482361	31484526	4	1	32099963	32102128	4	1	31735344	31737509	4	1	28673584	28675749	4	1	30736754	30738927
	AK059271	001-025-B11	1704	11	-1	28280941	28284685	11	-1	30647506	30651250	11	-1	28207856	28211600	11	-1	22526153	22531817	11	-1	22878248	22881989
	AK059272	001-025-B12	569	8	1	3607057	3609418	8	1	3612404	3614765	8	1	3607057	3609418	8	1	3513797	3516517	8	1	3893503	3895850
	AK059273	001-025-C01	1181	4	-1	24436083	24440973	4	-1	25053724	25058614	4	-1	24630415	24635305	4	-1	21708342	21713200	4	-1	23268009	23272910
	AK059274	001-025-C02	565													10	-1	15289829	15291462	10	-1	15552200	15553833
	AK059275	001-025-C03	800	7	1	26635853	26638122	7	1	27297705	27299974	7	1	26583968	26586237	7	1	25490517	25492786	7	1	24655769	24658041
	AK059276	001-025-C05	533	9	-1	18239925	18242372	9	-1	18894637	18897084	9	-1	18186275	18188722	9	-1	17009858	17012306	9	-1	16889587	16892069
	AK059277	001-025-C07	1279	4	1	31926615	31928381	4	1	32544217	32545983	4	1	32179598	32181364	4	1	29068894	29070660	4	1	34678055	34679820
	AK059278	001-025-C08	1104	12	-1	1793435	1796340	12	-1	1793456	1796361	12	-1	1793456	1796361	12	-1	1658348	1661254	12	-1	2068110	2071017
	AK059279	001-025-C10	968	10	1	15763304	15767447	10	1	16549907	16554050	10	1	15578529	15582672	10	1	14398634	14402777	10	1	14606453	14610619
	AK059280	001-025-C11	1285	3	-1	5820043	5823946	3	-1	5868264	5872167	3	-1	5808422	5812325	3	-1	6044178	6048083	3	-1	6340380	6344317
	AK059281	001-025-D02	1651	3	-1	33949851	33954576	3	-1	34861650	34866375	3	-1	33797503	33802228	3	-1	34690388	34695113	3	-1	38364870	38369594
	AK059282	001-025-D05	1671	5	-1	2091610	2095126	5	-1	2091638	2095154	5	-1	2053195	2056711	5	-1	2063886	2067402	5	-1	2309801	2326803
	AK059283	001-025-D06	1253	5	1	21327149	21331164	5	1	21417145	21421160	5	1	21266089	21270104	5	1	20977231	20981197	5	1	22705770	22709776
	AK059284	001-025-D07	566	7	1	3197436	3200109	7	1	3231288	3233961	7	1	3231288	3233961	7	1	3105499	3108172	7	1	3092799	3095472
	AK059285	001-025-D09	313	6	-1	6891683	6891996	6	-1	6891683	6891996	6	-1	6903499	6903812	6	-1	6826285	6826598	6	-1	7917158	7917471
	AK059286	001-025-D10	1396	3	1	33704645	33706634	3	1	34616406	34618395	3	1	33552297	33554286	3	1	34468809	34470798	3	1	38132460	38134519
	AK059287	001-025-D11	994	2	1	2668553	2671034	2	1	2668553	2671034	2	1	2668553	2671034	2	1	2696508	2698989	2	1	3101351	3103832
	AK059288	001-025-D12	834	3	1	33937746	33938580	3	1	34849545	34850379	3	1	33785398	33786232	3	1	34677543	34678377	3	1	38346606	38347440
	AK059289	001-025-E01	1419	3	-1	35321678	35324125	3	-1	36233477	36235924	3	-1	35168930	35171377	3	-1	36092429	36094876	3	-1	38456335	38458796
	AK059290	001-025-E02	1181	9	-1	15211404	15214466	9	-1	15866116	15869178	9	-1	15157754	15160816	9	-1	14007221	14010283	9	-1	13718531	13721595
	AK059291	001-025-E03	1704	8	-1	27144927	27147727	8	-1	27365775	27368575	8	-1	27270528	27273328	8	-1	26028515	26031315	8	-1	29068753	29071551
	AK059292	001-025-E05	750	3	1	7428874	7431932	3	1	7499146	7502204	3	1	7417253	7420311	3	1	7641028	7644086	3	1	7981974	7985032
	AK059293	001-025-E07	1926	11	1	18330363	18334093	11	1	20659548	20663278					11	1	15104314	15108047	11	1	15599987	15603717
	AK059294	001-025-E08	901	3	1	29413528	29416252	3	1	30224795	30227519	3	1	29260749	29263473	3	1	30229578	30232302	3	1	33723507	33726231
	AK059295	001-025-E09	459	2	-1	21511234	21511693	2	-1	22374964	22375423	2	-1	21536496	21536955	2	-1	21316874	21317333	2	-1	23184911	23185370
	AK059296	001-025-E10	1440	8	1	26902151	26905995	8	1	27122999	27126843	8	1	27027752	27031596	8	1	25792101	25795944	8	1	28746700	28750513
	AK059297	001-025-E11	1029	3	-1	35545608	35546799	3	-1	36457407	36458598	3	-1	35392860	35394051	3	-1	36342878	36344069	3	-1	40014471	40015589
	AK059298	001-025-E12	1139	2	1	26943200	26945462	2	1	27835930	27838192	2	1	26967562	26969824	2	1	26840230	26842492	2	1	28703971	28706233
	AK059299	001-025-F01	752	1	1	37642165	37643099	1	1	39071163	39072097	1	1	37308575	37309509	1	1	36723714	36724648	1	1	40777729	40778663
	AK059300	001-025-F02	721	1	1	368632	371214	1	1	370830	373412	1	1	370830	373412	1	1	373259	375841
	AK059301	001-025-F05	1828	1	-1	32197780	32204387	1	-1	33626778	33633385	1	-1	31864190	31870797	1	-1	31520183	31526792	1	-1	35128027	35134635
	AK059302	001-025-F07	1265	4	-1	33430619	33434781	4	-1	34048221	34052383	4	-1	33683485	33687647	4	-1	30455310	30459478	4	-1	32723588	32727751
	AK059303	001-025-F10	1054	2	1	8801328	8805349	2	1	8830328	8834349	2	1	8800428	8804449	2	1	8946806	8950830	2	1	9776777	9780827
	AK059304	001-025-F11	1631	6	-1	30375362	30380305	6	-1	31253362	31258305	6	-1	29860459	29865402	6	-1	29037745	29042688	6	-1	32109425	32114374
	AK059305	001-025-F12	1322	1	1	19336554	19340983	1	1	20666552	20670981	1	1	19005817	19010246	1	1	18729387	18733816	1	1	21374459	21378655
	AK059306	001-025-G01	1800	4	1	24891982	24896074	4	1	25509616	25513708	4	1	25086307	25090399	4	1	22148769	22152825	4	1	23746659	23750752
	AK059307	001-025-G02	1235	7	-1	28847180	28848415	7	-1	29509032	29510267	7	-1	28795295	28796530	7	-1	27831398	27832639	7	-1	26926680	26927915
	AK059308	001-025-G05	435	2	1	15447616	15448078	2	1	16232346	16232808	2	1	15553268	15553730	2	1	15220180	15220642	2	1	16647942	16648404
	AK059309	001-025-G06	1121	3	-1	12521017	12523523	3	-1	12594183	12596689	3	-1	12513408	12515914	3	-1	12804276	12806782	3	-1	14018700	14021207
	AK059310	001-025-G07	1098
	AK059311	001-025-G08	2105
	AK059312	001-025-G10	527	1	1	620888	621415	1	1	623086	623613	1	1	623086	623613	1	1	625609	626136	1	1	760084	760611
	AK059313	001-025-G11	1629	4	1	18335623	18343055	4	1	18543989	18551421	4	1	18533905	18541337	4	1	15571062	15578981	4	1	15986289	15993374
	AK059314	001-025-G12	834	1	1	6965752	6966880	1	1	6967930	6969058	1	1	6967950	6969078	1	1	7045487	7046615	1	1	7423413	7424541
	AK059315	001-025-H02	293	9	1	16556642	16556935	9	1	17211354	17211647	9	1	16502992	16503285	9	1	15355898	15356191	9	1	15058291	15058584
	AK059316	001-025-H03	1334	12	1	21422874	21426441	12	-1	21790664	21794231	12	1	21490100	21493667	12	1	17752299	17755866
	AK059317	001-025-H04	408	7	1	5640639	5641047	7	1	5674491	5674899	7	1	5674491	5674899	7	1	5591572	5591980	7	1	5712151	5712559
	AK059318	001-025-H05	1622	1	1	6301603	6303407	1	1	6303781	6305585	1	1	6303801	6305605	1	1	6368525	6370329	1	1	6750312	6752030
	AK059319	001-025-H06	839	5	1	18649208	18651730	5	1	18739164	18741686	5	1	18588106	18590628	5	1	18393908	18396429	5	1	19857542	19860066
	AK059320	001-025-H07	573	8	-1	1993681	1994405	8	-1	1999028	1999752	8	-1	1993681	1994405	8	-1	1917899	1918623	8	-1	2091586	2092317
	AK059321	001-025-H08	974	12	1	1155777	1157369	12	1	1155776	1157368	12	1	1155776	1157368	12	1	1083874	1085466	12	1	1483645	1485237
	AK059322	001-025-H09	1474	5	-1	618492	620591	5	-1	618492	620591	5	-1	609105	611204	5	-1	596114	598213	5	-1	628188	639169
	AK059323	001-025-H10	842	8	-1	18088958	18091172	8	-1	18309806	18312020	8	-1	18214559	18216773	8	-1	17025548	17027762	0	-1	1653428	1655642
	AK059324	001-025-H11	1236	5	1	18730445	18734541	5	1	18820401	18824497	5	1	18669343	18673439	5	1	18475184	18479280	5	1	19988843	19992939
	AK059325	001-026-A01	1858	1	-1	38637436	38640480	1	-1	40066434	40069478	1	-1	38303846	38306890	1	-1	37794984	37798028	1	-1	41941568	41944616
	AK059326	001-026-A02	673	8	1	10565657	10571541	8	1	10571004	10576888	8	1	10565657	10571541	8	1	9962543	9968387
	AK059327	001-026-A03	1760	9	1	877144	888161	9	1	824856	835873	9	1	824856	835873					9	1	587261	597700
	AK059328	001-026-A04	376	3	-1	22368221	22368597	3	-1	23173774	23174150	3	-1	22214494	22214870	3	-1	22884175	22884551	3	-1	25776842	25777217
	AK059329	001-026-A05	1237	7	-1	12651669	12653323	7	-1	13313521	13315175	7	-1	12599784	12601438	7	-1	11804718	11806372
	AK059330	001-026-A06	423													12	1	8714	9132	12	1	114701	115119
	AK059331	001-026-A07	623	3	-1	22493976	22494847	3	-1	23299529	23300400	3	-1	22340249	22341120	3	-1	23000296	23001167	3	-1	25939361	25940228
	AK059332	001-026-A08	1250	1	-1	1568280	1570252	1	-1	1570478	1572450	1	-1	1570478	1572450	1	-1	1594672	1596644	1	-1	1888630	1890602
	AK059333	001-026-A09	1144	3	1	32759539	32761912	3	1	33671300	33673673	3	1	32607191	32609564	3	1	33483230	33485605	3	1	37054552	37056928
	AK059334	001-026-A10	1476	5	1	28956547	28958636	5	-1	29098925	29101014	5	1	28819493	28821582	5	1	28600862	28602951	5	1	30411456	30413545
	AK059335	001-026-A11	1555	1	-1	3355475	3357476	1	-1	3357673	3359674	1	-1	3357673	3359674	1	-1	3419336	3421337	1	-1	3783638	3785640
	AK059336	001-026-A12	1858	11	1	22660108	22662904	11	1	25003971	25006767	11	1	22307396	22310192	11	-1	18504073	18506869	11	-1	19010209	19013002
	AK059337	001-026-B01	328	11	-1	1841373	1841701	11	-1	1824243	1824571	11	-1	1835196	1835524	11	-1	2015317	2015645	11	-1	1567075	1567403
	AK059338	001-026-B02	893	8	1	5222482	5223605	8	1	5227829	5228952	8	1	5222482	5223605	8	1	5067849	5068972	8	1	5515285	5516406
	AK059339	001-026-B03	1897	2	1	11670435	11673576	2	1	11699435	11702576	2	1	11669535	11672676	2	1	11700289	11703429	2	1	12475903	12479028
	AK059340	001-026-B04	1448	2	1	2614244	2618991	2	1	2614244	2618991	2	1	2614244	2618991	2	1	2636763	2641509	2	1	3047049	3051800
	AK059341	001-026-B05	1371
	AK059342	001-026-B06	323	4	1	35210169	35210490	4	1	35829100	35829421	4	1	35464369	35464690	4	1	32274346	32274666
	AK059343	001-026-B07	597	10	1	18765261	18766052	10	1	19552068	19552859	10	1	18578486	18579277	10	1	17499578	17500369	10	1	18050680	18051473
	AK059344	001-026-B09	1035	10	-1	19586186	19587221	10	-1	20371135	20372170	10	-1	19396696	19397731	10	-1	18329349	18330384	10	-1	18862377	18863480
	AK059345	001-026-B10	815	7	1	26960214	26961029	7	1	27622066	27622881	7	1	26908329	26909144	7	1	25887468	25888283	7	1	25037217	25038036
	AK059346	001-026-C01	1371	3	1	7650660	7654595	3	1	7720932	7724867	3	1	7639039	7642974	3	1	7867678	7871613	3	1	8197933	8201868
	AK059347	001-026-C03	1410	1	-1	37994185	37998672	1	-1	39423183	39427670	1	-1	37660595	37665082	1	-1	37139779	37144266	1	-1	41229901	41234393
	AK059348	001-026-C07	635	3	1	11153155	11156838	3	1	11224985	11228668	3	1	11144210	11147893	3	1	11427472	11431155	3	1	12350758	12354438
	AK059349	001-026-C08	1309	2	1	33799149	33800616	2	1	34691879	34693346	2	1	33823511	33824978	2	1	33946461	33947928	2	1	35914494	35915952
	AK059350	001-026-C09	1976	8	1	1578791	1582545	8	1	1584138	1587892	8	1	1578791	1582545	8	1	1550981	1554735	8	1	1633257	1637006
	AK059351	001-026-C10	694	8	1	27769478	27770278	8	1	27990326	27991126	8	1	27895079	27895879	8	1	26616200	26617001	8	1	29792969	29793769
	AK059352	001-026-C12	788	4	-1	32890650	32891407	4	-1	33508252	33509009	4	-1	33143615	33144372	4	-1	29967514	29968272	4	-1	32114920	32115680
	AK059353	001-026-D01	623	6	-1	831537	833902	6	-1	831537	833902	6	-1	831537	833902	6	-1	731174	733539	6	-1	1005392	1007757
	AK059354	001-026-D04	1216	11	-1	304051	306727	11	-1	304051	306727	11	-1	304051	306727					11	-1	38430	41339
	AK059355	001-026-D05	795	11	-1	13471440	13474438	11	-1	15795362	15798360	11	-1	13392774	13395772	11	-1	11422078	11425076	11	-1	11330268	11333264
	AK059356	001-026-D06	1675	7	-1	450094	452009	7	-1	450795	452710	7	-1	450795	452710	7	-1	444187	446102	7	-1	453391	455306
	AK059357	001-026-D07	1453	9	-1	22106870	22111218	9	-1	22938993	22943341	9	-1	21805958	21810306	9	-1	20773732	20778081	9	-1	20921017	20925430
	AK059358	001-026-D08	1270	9	-1	4200660	4203423	9	-1	4767372	4770135	9	-1	4147472	4150235	9	-1	3629143	3631906	9	-1	3931962	3934705
	AK059359	001-026-D11	528	9	1	17883856	17884623	9	1	18538568	18539335	9	1	17830206	17830973	9	1	16659201	16659968	9	1	16537619	16538386
	AK059360	001-026-D12	303	6	1	10373591	10373894	6	1	10373591	10373894	6	1	10218247	10218550	6	1	10191920	10192223	6	1	11256679	11256982
	AK059361	001-026-E01	382	3	-1	9738803	9739185	3	-1	9810415	9810797	3	-1	9729858	9730240	3	-1	9930804	9931186	3	-1	10637922	10638306
	AK059362	001-026-E02	1302	5	-1	23171796	23173098	5	-1	23300812	23302114	5	-1	23109856	23111158	5	-1	22858114	22859416	5	-1	24701949	24703251
	AK059363	001-026-E03	1236	2	1	34632017	34635151	2	1	35524747	35527881	2	1	34656379	34659513	2	1	34755629	34758763	2	1	36761950	36765082
	AK059364	001-026-E04	1889	11	-1	450779	452819	11	-1	450779	452819	11	-1	450777	452817	11	-1	447042	449082	11	-1	157701	159741
	AK059365	001-026-E05	1104	1	-1	12240737	12243407	1	-1	12400915	12403585	1	-1	12241135	12243805	1	-1	12243076	12245746	1	-1	13321303	13323972
	AK059366	001-026-E07	741	4	-1	27241762	27242503	4	-1	27860732	27861473	4	-1	27435606	27436347	4	-1	24433804	24434545	4	-1	26257556	26258297
	AK059367	001-026-E08	927	7	1	11641658	11642585	7	1	12004510	12005437	7	1	11674610	11675537	3	1	68169	69096	7	-1	18160655	18162951
	AK059368	001-026-E10	1826	4	-1	31532535	31536259	4	-1	32150137	32153861	4	-1	31785518	31789242	4	-1	28719429	28723153	4	-1	30784270	30787996
	AK059369	001-026-E11	1198	5	1	23559559	23563463	5	1	23689924	23693828	5	1	23498970	23502874	5	1	23251355	23255259	5	1	25081331	25085238
	AK059370	001-026-E12	1741
	AK059371	001-026-F01	614	10	-1	22232553	22233379	10	-1	23017518	23018344	10	-1	22042663	22043489	10	-1	20942183	20943009	10	-1	21629386	21630212
	AK059372	001-026-F02	310	5	1	13110205	13110515	5	1	13165723	13166033	5	1	13054451	13054761	5	1	12801337	12801647	5	1	14165610	14165920
	AK059373	001-026-F03	1245	3	1	1050863	1053887	3	1	1050865	1053889	3	1	1052201	1055225	3	1	1252542	1255565	3	1	1296198	1299216
	AK059374	001-026-F05	1389	1	-1	727951	729340	1	-1	730149	731538	1	-1	730149	731538	1	-1	748562	749951
	AK059375	001-026-F06	1081	7	-1	11512349	11516434	7	-1	11546201	11550286	7	-1	11546201	11550286	7	-1	11366051	11370138	7	-1	11252666	11256730
	AK059376	001-026-F09	783	1	1	34953105	34955128	1	1	36382103	36384126	1	1	34619515	34621538	1	1	34189797	34191820	1	1	38083954	38085179
	AK059377	001-026-F10	1335	6	-1	26484900	26486235	6	-1	27362900	27364235	6	-1	26102245	26103580	6	-1	25181271	25182605	6	-1	27907936	27909271
	AK059378	001-026-F11	1629	6	-1	15760156	15764560	6	-1	16638156	16642560	6	-1	15543009	15547413	6	-1	15073882	15078286	6	-1	16491606	16496004
	AK059379	001-026-F12	374	9	1	3929165	3929539	9	1	4495877	4496251	9	1	3875977	3876351	9	1	3365367	3365741	9	1	3587684	3588058
	AK059380	001-026-G01	451	9	-1	20862161	20862612	9	-1	21694284	21694735	9	-1	20561249	20561700	9	-1	19571246	19571697	9	-1	19639710	19640161
	AK059381	001-026-G02	1182	1	1	12310884	12314094	1	1	12471062	12474272	1	1	12311282	12314492	1	1	12312720	12315930	1	1	13443514	13446720
	AK059382	001-026-G04	631	7	1	3443256	3444751	7	1	3477108	3478603	7	1	3477108	3478603	7	1	3368963	3370458	7	1	3339727	3341222
	AK059383	001-026-G06	585	6	1	21162417	21166134	6	1	22040417	22044134	6	1	20815594	20819311	6	1	19988319	19992036	6	1	21925526	21929300
	AK059384	001-026-G07	636	7	-1	25312207	25313651	7	-1	25974059	25975503	7	-1	25260322	25261766	7	-1	24179943	24181387	7	-1	23381187	23382632
	AK059385	001-026-G10	682	5	1	25081159	25083059	5	1	25225600	25227500	5	1	24964053	24965953	5	1	24786409	24788309	5	1	26631885	26633715
	AK059386	001-026-G12	587	9	1	22693383	22694333	9	1	23525504	23526454	9	1	22392469	22393419	9	1	21349562	21350513	9	1	21510968	21511918
	AK059387	001-026-H02	1274	1	-1	22952103	22954885	1	-1	24282101	24284883	1	-1	22621366	22624148	1	-1	22156897	22159679	1	-1	25112291	25115071
	AK059388	001-026-H03	1012	8	-1	26750282	26752983	8	-1	26971130	26973831	8	-1	26875883	26878584	8	-1	25669099	25671800	8	-1	28610718	28613419
	AK059389	001-026-H05	315	6	1	10449781	10450096	6	1	10449781	10450096	6	1	10294437	10294752	6	1	10277309	10277624
	AK059390	001-026-H06	1336	2	-1	26761737	26764062	2	-1	27654467	27656792	2	-1	26786099	26788424	2	-1	26686928	26689253	2	-1	28524721	28527047
	AK059391	001-026-H07	512	5	1	22343782	22344294	5	1	22472778	22473290	5	1	22281822	22282334	5	1	22040808	22041320	5	1	23786095	23786607
	AK059392	001-026-H08	515	1	1	43374194	43374709	1	1	44842192	44842707	1	1	43039704	43040219	1	1	42413789	42414304	1	1	47070116	47070635
	AK059393	001-026-H11	1122
	AK059394	001-026-H12	1755	9	-1	3750130	3752140	9	-1	4316842	4318852	9	-1	3696942	3698952	9	-1	3155640	3157650	9	-1	3399677	3401683
	AK059395	001-027-A05	547	5	1	27616480	27618523	5	1	27781332	27783375	5	1	27479426	27481469	5	1	27284497	27286540	5	1	28973506	28975544
	AK059396	001-027-A08	1616	2	1	22420364	22423010	2	1	23284094	23286740	2	1	22445626	22448272	2	1	22245046	22247691	2	1	24172277	24174927
	AK059397	001-027-A10	837	3	1	22785311	22787445	3	1	23590886	23593020	3	1	22631584	22633718	3	1	23274265	23276399	3	1	26360491	26362656
	AK059398	001-027-B01	695	10	-1	18906760	18907619	10	-1	19693567	19694426	10	-1	18719585	18720444	10	-1	17675257	17676216	10	-1	18209898	18210757
	AK059399	001-027-B02	1131	1	-1	21592658	21595820	1	-1	22922656	22925818	1	-1	21261921	21265083	1	-1	20826218	20829380	1	-1	23516584	23519746
	AK059400	001-027-B03	353	9	-1	3585693	3586046	9	-1	4152405	4152758	9	-1	3532505	3532858	9	-1	2993437	2993790	9	-1	3211122	3211475
	AK059401	001-027-B04	303	9	-1	14690185	14690488	9	-1	15344897	15345200	9	-1	14636535	14636838	9	-1	13522254	13522557	9	-1	13225915	13226217
	AK059402	001-027-B05	795	5	1	26299983	26301037	5	1	26444492	26445546	5	1	26176458	26177512	5	1	25948720	25949774	5	1	27805227	27806281
	AK059403	001-027-B07	1028	3	-1	31298388	31299416	3	-1	32210136	32211164	3	-1	31146040	31147068	3	-1	31990368	31991396	3	-1	35557902	35558937
	AK059404	001-027-B09	694	4	-1	30220525	30221606	4	-1	30838127	30839208	4	-1	30473611	30474692	4	-1	27374526	27375607	4	-1	29281479	29282560
	AK059405	001-027-B12	1404	2	1	1041812	1045698	2	1	1041812	1045698	2	1	1041812	1045698	2	1	1055327	1059213	2	1	1101650	1105538
	AK059406	001-027-C02	595	8	-1	3691985	3694152	8	-1	3697332	3699499	8	-1	3691985	3694152	8	-1	3599202	3601369	8	-1	3991932	3994150
	AK059407	001-027-C03	611	9	1	12579291	12581417	9	1	13185003	13187129	9	1	12526541	12528667	9	1	11443909	11446298	9	1	11048709	11050842
	AK059408	001-027-C04	1152	8	1	20326855	20328657	8	1	20547703	20549505	8	1	20452456	20454258	8	1	19304261	19306065	8	1	21779872	21781675
	AK059409	001-027-C05	1026	3	-1	7656745	7658183	3	-1	7727017	7728455	3	-1	7645124	7646562	3	-1	7873763	7875201	3	-1	8204018	8205456
	AK059410	001-027-C06	1133	4	-1	8566331	8568068	4	-1	8637881	8639618	4	-1	8544457	8546194	3	-1	37536600	37538337	3	-1	41470022	41471759
	AK059411	001-027-C09	1619	6	-1	29883565	29885305	6	-1	30761565	30763305	6	-1	29368662	29370402	6	-1	28556206	28557947	6	-1	31728593	31730324
	AK059412	001-027-C11	1370	4	1	26476698	26481435					4	1	26669216	26673949	4	1	23685333	23690068	4	1	25423684	25428417
	AK059413	001-027-D02	836	2	-1	13560889	13564829	2	-1	13589889	13593829	2	-1	13559989	13563929	7	-1	10893518	10897458	8	1	19510118	19514059
	AK059414	001-027-D04	1315	3	-1	6755577	6757711	3	1	6879314	6881448	3	-1	6743956	6746090	3	-1	6961603	6963737	3	-1	7241194	7243328
	AK059415	001-027-D05	1595	4	-1	24663680	24667614	4	-1	25281321	25285255	4	-1	24858012	24861946	1	-1	36831958	36835892	4	-1	23448300	23452235
	AK059416	001-027-D06	638	5	-1	18659707	18660345	5	-1	18749663	18750301	5	-1	18598605	18599243	5	-1	18404404	18405042	5	-1	19926511	19927167
	AK059417	001-027-D07	699	7	1	27103463	27104162	7	1	27765315	27766014	7	1	27051578	27052277	7	1	26043429	26044128
	AK059418	001-027-D08	1229	7	-1	28725198	28726511	7	-1	29387050	29388363	7	-1	28673313	28674626	7	-1	27695564	27696877	7	-1	26813352	26814665
	AK059419	001-027-D10	1354	4	1	26273141	26275498	4	1	26890775	26893132	4	1	26465659	26468016	4	1	23478794	23482696	4	1	25233595	25235952
	AK059420	001-027-D11	1235	5	1	21032537	21034212	5	1	21122533	21124208	5	1	20971477	20973152	5	1	20700979	20702654	5	1	22425010	22426685
	AK059421	001-027-D12	1543	4	-1	34053597	34055140	4	-1	34671199	34672742	4	-1	34306465	34308008	4	-1	31066596	31068139	4	-1	33372722	33374265
	AK059422	001-027-E01	596	4	1	35162481	35163072	4	1	35781412	35782003	4	1	35416681	35417272	4	1	32201200	32201791	4	1	34550324	34550917
	AK059423	001-027-E03	1962	7	1	23580575	23582636	7	1	24242427	24244488	7	1	23528690	23530751	7	1	22428194	22430255	7	1	21651287	21653348
	AK059424	001-027-E06	326	3	1	1697645	1697971	3	1	1697647	1697973	3	1	1698983	1699309	3	1	1910204	1910530	3	1	1954057	1954383
	AK059425	001-027-E07	864	3	1	35769296	35771430	3	1	36681095	36683229	3	1	35616548	35618682	3	1	36560766	36562900	3	1	40263948	40266083
	AK059426	001-027-E09	308	2	1	26256871	26257179	2	1	27149601	27149909	2	1	26281233	26281541	2	1	26191416	26191725	2	1	28085030	28085338
	AK059427	001-027-E11	871	1	1	27471937	27475851	1	1	28900935	28904849	1	1	27138347	27142261	1	1	26804347	26808261	1	1	30352060	30355956
	AK059428	001-027-E12	1120	6	1	15723841	15726432	6	1	16601841	16604432	6	1	15506694	15509285	6	1	15037438	15040029	4	1	24677812	24680402
	AK059429	001-027-F01	1696	2	-1	34928690	34931108	2	-1	35821420	35823838	2	-1	34953052	34955470	2	-1	35038153	35040586
	AK059430	001-027-F02	779	5	-1	23856752	23859927	5	-1	23987117	23990292	5	-1	23794767	23797942	5	-1	23556211	23559386	5	-1	25396370	25399543
	AK059431	001-027-F03	590	7	1	25191779	25193206	7	1	25853631	25855058	7	1	25139894	25141321	7	1	24052446	24053873
	AK059432	001-027-F04	910	3	-1	13201375	13202574	3	-1	13274541	13275740	3	-1	13193766	13194965	3	-1	13503225	13504424	3	-1	14849690	14850889
	AK059433	001-027-F07	376	6	-1	18144796	18145265	6	-1	19022796	19023265	6	-1	17927649	17928118	6	-1	17485146	17485615	6	-1	19361552	19362021
	AK059434	001-027-F09	736	10	1	13999255	13999991	10	1	14688087	14688823	10	1	13815380	13816116	10	1	12879357	12880094	10	1	12568004	12568746
	AK059435	001-027-F10	1944	1	1	9871162	9873721	1	1	9873340	9875899	1	1	9873360	9875919	1	1	9984725	9988488	1	1	10818552	10821111
	AK059436	001-027-F11	484	4	1	33036687	33037467	4	1	33654289	33655069	4	1	33289653	33290433	4	1	30077221	30078001	4	1	32242393	32243173
	AK059437	001-027-G10	873	1	1	41541181	41543811	1	1	43009179	43011809	1	1	41206691	41209321	1	1	40719388	40722018
	AK059438	001-027-G11	551	3	-1	2541977	2542528	3	-1	2541202	2541753	3	-1	2544653	2545204	3	-1	2758778	2759329	3	-1	3009961	3010512
	AK059439	001-027-H02	923	8	-1	6135819	6136742	8	-1	6141166	6142089	8	-1	6135819	6136742	8	-1	5948456	5949379
	AK059440	001-027-H06	463	8	1	2959337	2961444	8	1	2964684	2966791	8	1	2959337	2961444	8	1	2862333	2864440	8	1	2971145	2973252
	AK059441	001-027-H07	881	4	1	33087601	33091052	4	1	33705203	33708654	4	1	33340567	33344018	4	1	30103914	30107365	4	1	32365739	32370044
	AK059442	001-027-H09	482	9	1	22704367	22705105	9	1	23536488	23537226	9	1	22403453	22404191	9	1	21360548	21361286	9	1	21519623	21520360
	AK059443	001-027-H11	478	4	1	24670888	24672388	4	1	25288529	25290029	4	1	24865220	24866720	1	1	36839166	36840668	4	1	23455510	23457014
	AK059444	001-028-A03	1599	12	1	23808893	23811671	12	1	24046148	24048926	12	1	23876067	23878845	12	1	20105512	20108290	12	1	19342975	19345752
	AK059445	001-028-A06	1290	9	1	13594420	13600888	9	1	14200132	14206600	9	1	13541670	13548138	9	1	12473401	12479869	9	1	12214132	12220596
	AK059446	001-028-A07	874	1	1	40281447	40283342	1	1	41710445	41712340	1	1	39947857	39949752	1	1	39444183	39446078	1	1	43682561	43684461
	AK059447	001-028-A08	1506	1	1	11408953	11417760	1	1	11460131	11468938	1	1	11410251	11419058	1	1	11548515	11558402	1	1	12490062	12498868
	AK059448	001-028-A10	1504	2	1	28803050	28806091	2	1	29695780	29698821	2	1	28827412	28830453	2	1	28795421	28798369	2	1	30661763	30664806
	AK059449	001-028-B01	1402	11	1	1807129	1808531	11	1	1789999	1791401	11	1	1800952	1802354	12	1	1603856	1605258	11	1	1513350	1514752
	AK059450	001-028-B03	436	6	1	25932566	25933926	6	1	26810566	26811926	6	1	25549911	25551271	6	1	24608526	24609886	6	1	27129112	27130438
	AK059451	001-028-B07	744	7	-1	16205899	16206643	7	-1	16867751	16868495	7	-1	16154014	16154758	7	-1	15327862	15328606	7	-1	14717921	14718665
	AK059452	001-028-B08	2100	9	1	22192956	22196700	9	1	23025079	23028823	9	1	21892044	21895788	9	1	20860376	20864120	9	1	21011105	21014849
	AK059453	001-028-B11	735	11	1	1223900	1225554	11	1	1206770	1208424	11	1	1226180	1227834	12	1	1057292	1058946	11	1	962303	963958
	AK059454	001-028-B12	1331	1	1	2874448	2879325	1	1	2876646	2881523	1	1	2876646	2881523	1	1	2934385	2939263	1	1	3360152	3365087
	AK059455	001-028-C02	964	12	1	20851995	20852959					12	1	20921333	20922297	12	1	17253939	17254881	12	1	16654658	16655621
	AK059456	001-028-C04	1602	6	-1	28190194	28195185	6	-1	29068194	29073185	6	-1	27807539	27812530	6	-1	26947174	26952164	6	-1	30018774	30023767
	AK059457	001-028-C05	1431	4	-1	21802358	21805742	4	-1	22011960	22015344	4	-1	21997984	22001368	4	-1	19121561	19124945	4	-1	20151575	20154959
	AK059458	001-028-C06	1025	11	-1	1389586	1390713	11	-1	1372456	1373583	11	-1	1391866	1392993	11	-1	1396341	1397468	11	-1	1096813	1097940
	AK059459	001-028-C07	352
	AK059460	001-028-C09	496	1	-1	388884	389380	1	-1	391082	391578	1	-1	391082	391578	1	-1	392117	392613	1	-1	478900	479396
	AK059461	001-028-C11	1580	1	1	18231679	18236883	1	1	19561677	19566881	1	1	17900942	17906146	1	1	17597843	17603076	1	1	19881771	19886974
	AK059462	001-028-D01	1400
	AK059463	001-028-D03	890	11	-1	728515	731757	11	-1	728516	731758	11	-1	728514	731756	11	-1	769356	772599	11	-1	423451	426693
	AK059464	001-028-D04	1253	1	1	20208903	20212370	1	1	21538901	21542368	1	1	19878166	19881633	1	1	19541559	19545026
	AK059465	001-028-D07	837	12	1	19780058	19781126	12	1	19953353	19954421	12	1	19849368	19850436	12	-1	16514738	16515806	12	-1	15973702	15974757
	AK059466	001-028-D08	1149	3	1	14300096	14302006	3	1	14872290	14874200	3	1	14154453	14156363	3	1	14816403	14818314	3	1	15937411	15939321
	AK059467	001-028-D09	671	5	-1	22409613	22411793	5	-1	22538609	22540789	5	-1	22347653	22349833	5	-1	22106814	22108994	5	-1	23860654	23862848
	AK059468	001-028-D10	1723	8	-1	20886703	20888519	8	-1	21107551	21109367	8	-1	21012304	21014120	8	-1	19864703	19866519	8	-1	22344007	22345822
	AK059469	001-028-D11	1117	3	1	11985378	11986613	3	1	12057208	12058443	3	1	11976433	11977668	3	-1	17430543	17431778	3	1	13391431	13404451
	AK059470	001-028-D12	562	9	-1	14690185	14692113	9	-1	15344897	15346825	9	-1	14636535	14638463	9	-1	13522254	13524182	9	-1	13225915	13227837
	AK059471	001-028-E02	1160	8	-1	5415989	5418405	8	-1	5421336	5423752	8	-1	5415989	5418405	8	-1	5224776	5227192	8	-1	5682777	5685210
	AK059472	001-028-E04	1361	3	1	26398868	26400655	3	1	27210083	27211870	3	1	26249658	26251445	0	1	792713	794500	3	1	30412075	30413861
	AK059473	001-028-E05	1575	3	1	12430912	12435043	3	1	12502742	12508209	3	1	12421967	12427434	3	1	12702603	12706736	3	1	13885262	13889395
	AK059474	001-028-E07	600	4	-1	32159640	32160240	4	-1	32777242	32777842	4	-1	32412613	32413213	4	-1	29293138	29293741	4	-1	31325660	31326260
	AK059475	001-028-E09	1382	2	1	28663176	28666435	2	1	29555906	29559165	2	1	28687538	28690797	2	1	28660573	28663832	2	1	30526766	30530025
	AK059476	001-028-E10	367	4	1	19424940	19425292	4	1	19633308	19633660	4	1	19620893	19621245	4	1	16701253	16701605	4	1	17347161	17347512
	AK059477	001-028-F01	1123
	AK059478	001-028-F02	593	8	-1	10285610	10286478	8	-1	10290957	10291825	8	-1	10285610	10286478	8	-1	9701355	9702223	8	-1	11452229	11453097
	AK059479	001-028-F03	1515	9	1	16957657	16961048	9	1	17612369	17615760	9	1	16904007	16907398	9	1	15762964	15766355	9	1	15615422	15618813
	AK059480	001-028-F04	527	8	1	21226830	21227875	8	1	21447678	21448723	8	1	21352431	21353476	8	1	20224628	20225673	8	1	22694706	22695749
	AK059481	001-028-F05	1098	11	-1	20999271	21002103	11	-1	23343128	23345960	11	-1	20646559	20649391	11	-1	17679807	17682639	11	-1	18259954	18262784
	AK059482	001-028-F06	1287	10	1	19263320	19264606	10	1	20048269	20049555	10	1	19073830	19075116	10	1	18014366	18015652	10	1	18547474	18548762
	AK059483	001-028-F08	679	4	-1	22897662	22898341	4	-1	23515303	23515982	4	-1	23091425	23092104	4	-1	20165238	20165917	4	-1	21392591	21393271
	AK059484	001-028-F09	1326	9	1	2500674	2503379	9	1	2448386	2451091	9	1	2448386	2451091	9	1	2025118	2027823	9	1	2221921	2224629
	AK059485	001-028-F12	1233
	AK059486	001-028-G01	1062	12	1	25042951	25044013	12	-1	25367089	25368151	12	1	25110154	25111216	12	1	21352306	21353368	12	1	20606675	20607736
	AK059487	001-028-G02	1348	6	-1	13301562	13305224	6	-1	13370562	13374224	6	-1	13145358	13149020	6	-1	12872534	12876197	6	-1	14088086	14091746
	AK059488	001-028-G07	514	7	-1	17408368	17409092	7	-1	18070220	18070944	7	-1	17356483	17357207	7	-1	16496816	16497540	7	-1	15809459	15810182
	AK059489	001-028-G10	1492	5	1	24503937	24505713	5	1	24634303	24636079	5	1	24441954	24443730	5	1	24235893	24237669	5	1	26051632	26053408
	AK059490	001-028-G11	1890	8	1	5411930	5414026	8	1	5417277	5419373	8	1	5411930	5414026	8	1	5220717	5222813	8	1	5678697	5680794
	AK059491	001-028-H01	854	8	1	4811622	4814349	8	1	4816969	4819696	8	1	4811622	4814349	8	1	4801327	4804053	8	-1	5206259	5208928
	AK059492	001-028-H02	1433	6	1	29416422	29417952	6	1	30294422	30295952	6	1	28901519	28903049	6	1	28068258	28069788	6	1	31262764	31264294
	AK059493	001-028-H04	741	8	1	23442723	23443464	8	1	23663571	23664312	8	1	23568324	23569065	8	1	22383573	22384314	8	1	25165938	25166681
	AK059494	001-028-H05	1809	3	-1	7284383	7287611	3	-1	7354595	7357823	3	-1	7272762	7275990	3	-1	7508313	7511550	3	-1	7842113	7845338
	AK059495	001-028-H08	1551	1	1	36066095	36070472	1	1	37495093	37499470	1	1	35732505	35736882	1	1	35209042	35213419	1	1	39176158	39180536
	AK059496	001-028-H09	1677	7	1	2005969	2011228	7	1	2039821	2045080	7	1	2039821	2045080	7	1	1988805	1994961	7	1	2013819	2019078
	AK059497	001-028-H10	1243	1	-1	3082427	3084616	1	-1	3084625	3086814	1	-1	3084625	3086814	1	-1	3157041	3159231	1	-1	3582787	3584985
	AK059498	001-028-H11	1573	3	1	532408	536215	3	1	532410	536217	3	1	532408	536215	3	1	748398	752205	3	1	793180	796993
	AK059499	001-028-H12	1200	2	-1	187519	189391	2	-1	187519	189391	2	-1	187519	189391	2	-1	196585	198457	2	-1	190882	192754
	AK059500	001-029-A02	1150	1	-1	41444111	41446039	1	-1	42912109	42914037	1	-1	41109621	41111549	1	-1	40613421	40615349	1	-1	45061132	45063060
	AK059501	001-029-A03	886	5	1	13454102	13456211	5	1	13509995	13512104	5	1	13398727	13400836	5	1	13267356	13269465	5	1	14518111	14520220
	AK059502	001-029-A05	709	6	1	31081753	31082642	6	1	31959753	31960642	6	1	30566850	30567739	6	1	29630380	29631269	6	1	32770245	32771113
	AK059503	001-029-A07	1232	2	1	24041193	24042425	2	1	24904923	24906155	2	1	24066455	24067687	2	1	23830760	23831992	2	1	25744030	25745262
	AK059504	001-029-A09	1796	10	-1	991811	997053	10	-1	986672	991914	10	-1	986672	991914	10	-1	1119846	1125088	10	-1	940011	945288
	AK059505	001-029-A10	940	8	-1	956241	958186	8	-1	961588	963533	8	-1	956241	958186	8	-1	959547	961492	8	-1	1096176	1098068
	AK059506	001-029-A11	563	7	-1	9529306	9529870	7	-1	9563158	9563722	7	-1	9563158	9563722	7	-1	9498154	9498718	7	-1	9504713	9505597
	AK059507	001-029-A12	1198	2	1	29063591	29066254	2	1	29956321	29958984	2	1	29087953	29090616	2	1	29060949	29063612	2	1	30924494	30927157
	AK059508	001-029-B01	979	3	1	7779424	7780915	3	1	7849696	7851187	3	1	7767803	7769294	3	1	7997502	7998993	3	1	8351636	8353125
	AK059509	001-029-B02	300	1	1	9013090	9013383	1	1	9015268	9015561	1	1	9015288	9015581	1	1	9045091	9045384	1	1	9883038	9883331
	AK059510	001-029-B04	2055	1	1	41797131	41804907	1	1	43265129	43272905	1	1	41462641	41470417	1	1	40845724	40853501	1	1	45345341	45363429
	AK059511	001-029-B05	1422	5	1	6766990	6770727	5	1	6769735	6773472	5	1	6702750	6706487	5	1	6608717	6612455	5	1	7093669	7097396
	AK059512	001-029-B06	1349	7	1	25240857	25246230	7	1	25902709	25908082	7	1	25188972	25194345	7	1	24101381	24106754	7	1	23274442	23279837
	AK059513	001-029-B07	1380	8	-1	2810098	2811734	8	-1	2815445	2817081	8	-1	2810098	2811734	8	-1	2705263	2706899
	AK059514	001-029-B09	731	7	1	29615903	29624868	7	1	30277755	30286720	7	1	29564018	29572983	7	1	28612290	28621255	7	1	27744857	27753611
	AK059515	001-029-B11	1341	7	1	6041104	6042606	7	1	6074956	6076458	7	1	6074956	6076458	7	1	5993511	5995013	7	1	6143657	6145158
	AK059516	001-029-B12	1586	9	1	19943042	19948174	9	1	20597165	20602297	9	1	19648457	19653589					9	1	18745784	18750099
	AK059517	001-029-C01	1336	3	-1	28197930	28200672	3	-1	29009186	29011928	3	-1	28045154	28047896	3	-1	29026684	29029426	3	-1	32386781	32389523
	AK059518	001-029-C03	1242	4	1	31840495	31843326	4	1	32458097	32460928	4	1	32093478	32096309					8	-1	25417100	25419954
	AK059519	001-029-C04	1242	4	1	19497874	19500583	4	1	19706242	19708951	4	1	19693827	19696536					4	1	17424946	17427670
	AK059520	001-029-C05	2028	5	-1	2906152	2909080	5	-1	2906180	2909108	5	-1	2867738	2870666	5	-1	2902585	2905658	5	-1	3190976	3193903
	AK059521	001-029-C07	1056	11	-1	23436942	23441115	11	-1	25780805	25784978	11	-1	23084230	23088403	11	-1	20542938	20547112	11	-1	20537735	20541910
	AK059522	001-029-C08	1842	3	1	5146426	5149812	3	1	5194645	5198031	3	1	5134807	5138193	3	1	5355767	5359153	3	1	5640750	5644126
	AK059523	001-029-C09	1515	1	1	38802495	38807526	1	1	40231493	40236524	1	1	38468905	38473936	1	1	37956835	37961865	1	1	42093201	42098215
	AK059524	001-029-C11	1265	1	1	20151077	20153442	1	1	21481075	21483440	1	1	19820340	19822705	1	1	19474587	19476953
	AK059525	001-029-D02	1199	4	1	20200711	20202617	4	1	20410408	20412314	4	1	20397092	20398998	4	1	17559780	17561686	4	1	8906432	8908337
	AK059526	001-029-D03	1323	1	1	38551310	38552719	1	1	39980308	39981717	1	1	38217720	38219129	1	1	37703128	37704537	1	1	41849623	41851032
	AK059527	001-029-D04	1281
	AK059528	001-029-D05	1332	1	1	43182504	43184200	1	1	44650502	44652198	1	1	42848014	42849710	1	1	42236555	42238251	1	1	46889173	46890869
	AK059529	001-029-D06	740	6	1	22613000	22616395	6	1	23491000	23494395	6	1	22266177	22269572	6	1	21353140	21356535
	AK059530	001-029-D07	839	5	1	17505864	17507069	5	1	17593662	17594867	5	1	17442597	17443802	5	1	17183772	17184977	5	1	18596507	18597712
	AK059531	001-029-D08	1451	2	-1	27152483	27156852	2	-1	28045213	28049582	2	-1	27176845	27181214	2	-1	27052535	27066459	2	-1	28930758	28935111
	AK059532	001-029-D09	428	7	-1	25944261	25944689	7	-1	26606113	26606541	7	-1	25892376	25892804	7	-1	24787983	24788411	7	-1	24007839	24008267
	AK059533	001-029-D10	1337	2	1	1887317	1888893	2	1	1887317	1888893	2	1	1887317	1888893	2	1	1887600	1889176	2	1	2090637	2092213
	AK059534	001-029-D11	968	5	-1	24049233	24051643	5	-1	24179599	24182009	5	-1	23987249	23989659	5	-1	23747132	23749542	5	-1	25595138	25597548
	AK059535	001-029-E01	1006	6	-1	31051008	31052118	6	-1	31929008	31930118	6	-1	30536105	30537215	6	-1	29602340	29603450	6	-1	32743529	32744643
	AK059536	001-029-E02	1166	3	-1	4563543	4564704	3	-1	4562762	4563923	3	-1	4566213	4567374	3	-1	4747197	4748358	3	-1	4978654	4979815
	AK059537	001-029-E03	1234	3	-1	27810942	27813231	3	-1	28622198	28624487	3	-1	27661732	27664021	3	-1	28606014	28608303	3	-1	31953776	31956064
	AK059538	001-029-E04	1539	11	-1	4967129	4969775	11	-1	4954528	4957174	11	-1	4941535	4944181	11	-1	4970564	4973210	11	-1	4732305	4734950
	AK059539	001-029-E06	1415	2	1	416972	418387	2	1	416972	418387	2	1	416972	418387	2	1	375550	376965	2	1	375972	377387
	AK059540	001-029-E08	934	12	1	5065290	5068175	12	1	5065360	5068245	12	1	5065315	5068200	12	1	5007947	5010832	12	1	5286292	5289182
	AK059541	001-029-E11	1160	5	1	1472261	1474568	5	1	1472279	1474586	5	1	1433836	1436143	5	1	1441077	1443385	5	1	1629290	1631597
	AK059542	001-029-E12	589	2	1	17458156	17458745	2	1	18242886	18243475	2	1	17563808	17564397					2	-1	18585258	18585847
	AK059543	001-029-F01	611	8	-1	25737993	25738601	8	-1	25958841	25959449	8	-1	25863594	25864202	8	-1	24712918	24713526	8	-1	27603373	27603981
	AK059544	001-029-F03	1177	7	1	4481746	4483056	7	1	4515598	4516908	7	1	4515598	4516908	7	1	4412768	4414082	7	1	4375326	4376633
	AK059545	001-029-F04	1386	6	1	4662089	4665891	6	1	4662089	4665891	6	1	4673905	4677707	6	1	4501651	4505717	6	1	5249453	5253256
	AK059546	001-029-F05	1057	11	1	16562356	16563413	11	1	18891548	18892605	11	1	16474629	16475686	11	1	13307042	13308099	11	1	13618737	13619794
	AK059547	001-029-F06	626	3	-1	1994758	1995384	3	-1	1993983	1994609	3	-1	1996096	1996722	3	-1	2203149	2203775	3	-1	2368914	2369540
	AK059548	001-029-F08	728	3	-1	32984738	32986338	3	-1	33896499	33898099	3	-1	32832390	32833990	3	-1	33740135	33741735	3	-1	37318924	37320547
	AK059549	001-029-F10	1367
	AK059550	001-029-G01	800	11	-1	1284452	1285252	11	-1	1267322	1268122	11	-1	1286732	1287532	11	-1	1285320	1286120	11	-1	1017655	1018455
	AK059551	001-029-G02	767	10	1	7261229	7262102	10	1	7229402	7230275	10	1	7118019	7118892	10	1	6871452	6872323	10	1	6255297	6256170
	AK059552	001-029-G04	1800	12	1	23257334	23259134	12	1	23494581	23496381	12	1	23324517	23326317	12	1	19531449	19533249	12	1	18806157	18807958
	AK059553	001-029-G05	1329	4	1	22674777	22679574	4	1	23292380	23297177	4	1	22868501	22873298	4	1	19930994	19935791	4	1	21037086	21041874
	AK059554	001-029-G06	858	5	-1	1475967	1477664	5	-1	1475985	1477682	5	-1	1437542	1439239	5	-1	1444784	1446481	5	-1	1632996	1634693
	AK059555	001-029-G07	1217	11	-1	21418984	21422018	11	-1	23762847	23765881	11	-1	21066272	21069306	11	-1	18097393	18100427	11	-1	18588118	18591153
	AK059556	001-029-G08	1295	12	-1	4532071	4534132	12	-1	4532137	4534198	12	-1	4532096	4534157	12	-1	4455813	4457874	12	-1	4692330	4694391
	AK059557	001-029-G09	1013	3	-1	1412099	1413636	3	-1	1412101	1413638	3	-1	1413437	1414974	3	-1	1621348	1622883	3	-1	1633517	1635054
	AK059558	001-029-G10	1012	11	-1	16415977	16418052	11	-1	18744144	18746219	11	-1	16328250	16330325	11	-1	13152762	13154837	11	-1	13444674	13446755
	AK059559	001-029-G11	1257	3	-1	32903616	32906645	3	-1	33815377	33818406	3	-1	32751268	32754297	3	-1	33632135	33635164	3	-1	37227185	37230220
	AK059560	001-029-H01	1150	7	-1	26038003	26040454	7	-1	26699855	26702306	7	-1	25986118	25988569	7	-1	24882224	24884675	7	-1	24105501	24107933
	AK059561	001-029-H02	1983	7	1	23720080	23723094	7	1	24381932	24384946	7	1	23668195	23671209	7	1	22565346	22568363	7	1	21788991	21791775
	AK059562	001-029-H03	551	5	1	12818309	12819117	5	1	12873827	12874635	5	1	12762555	12763363	5	1	12642565	12643373	5	1	13883765	13884573
	AK059563	001-029-H04	621	5	-1	24197339	24198517	5	-1	24327705	24328883	5	-1	24135355	24136533	5	-1	23887741	23888919	5	-1	25750688	25751881
	AK059564	001-029-H06	1514	1	1	28464526	28470187	1	1	29893524	29899185	1	1	28130936	28136597	1	1	27814529	27820586	1	1	31420788	31426458
	AK059565	001-029-H07	1061	3	-1	14822584	14826107	3	-1	15394778	15398301	3	-1	14676940	14680463	3	-1	15366386	15369909
	AK059566	001-029-H08	605	5	-1	5771274	5772349	5	-1	5774018	5775093	5	-1	5710046	5711121	5	-1	5594454	5595529	5	-1	6009196	6010271
	AK059567	001-029-H10	487	5	-1	75418	75905	5	-1	75418	75905	5	-1	66031	66518	5	-1	73027	73514	5	-1	82648	83135
	AK059568	001-029-H11	1402	12	1	23237973	23239375	12	1	23475220	23476622	12	1	23305156	23306558	12	1	19512662	19514064	12	1	18765417	18766819
	AK059569	001-029-H12	1235	6	-1	724044	726932	6	-1	724044	726932	6	-1	724044	726932	6	-1	616440	619328	6	-1	804929	807780
	AK059570	001-030-A01	1480	7	-1	26152373	26153853	7	-1	26814225	26815705	7	-1	26100488	26101968	7	-1	24986517	24988000	2	-1	9209240	9210720
	AK059571	001-030-A02	1057	4	1	25644653	25646793	4	1	26262287	26264427	4	1	25837178	25839318	4	1	22893020	22895406	4	1	24567167	24569205
	AK059572	001-030-A03	745	2	-1	35005523	35007516	2	-1	35898253	35900246	2	-1	35029885	35031878	2	-1	35114663	35116656	2	-1	37152732	37154726
	AK059573	001-030-A04	1843	12	1	18306100	18313827	12	1	18479395	18487122	12	1	18375546	18383273	12	1	15135001	15142598	12	1	14708296	14715984
	AK059574	001-030-A06	1584	10	-1	18494081	18495665	10	-1	19280888	19282472	10	-1	18308106	18309690	10	-1	17231152	17232736	10	-1	17715357	17718802
	AK059575	001-030-A07	505	2	1	33675147	33675652	2	1	34567877	34568382	2	1	33699509	33700014	2	1	33820774	33821279	2	1	35769152	35769656
	AK059576	001-030-A10	601	3	1	31956616	31958468	3	1	32868371	32870223	3	1	31804268	31806120	3	1	32645786	32647638	3	1	36166377	36168228
	AK059577	001-030-A11	1255	12	-1	1657205	1659462	12	-1	1657222	1659479	12	-1	1657224	1659481	11	-1	1883887	1886144	11	-1	1417006	1419263
	AK059578	001-030-A12	1109	2	-1	22145923	22150164	2	-1	23009653	23013894	2	-1	22171185	22175426	2	-1	21982116	21986426	2	-1	23899625	23903863
	AK059579	001-030-B01	1305	1	-1	9691205	9692583	1	-1	9693383	9694761	1	-1	9693403	9694781	1	-1	9729799	9731177	1	-1	10630944	10632322
	AK059580	001-030-B02	1550	2	-1	5151818	5156313	2	-1	5151818	5156313	2	-1	5151818	5156313	2	-1	5244296	5248791	2	-1	6003455	6007916
	AK059581	001-030-B03	501	1	-1	30422357	30423256	1	-1	31851355	31852254	1	-1	30088767	30089666	1	-1	29779448	29780347	1	-1	33324193	33325090
	AK059582	001-030-B04	620	8	1	27840179	27841804	8	1	28061027	28062652	8	1	27965780	27967405	8	1	26687672	26689297	8	1	29931495	29933124
	AK059583	001-030-B07	1018
	AK059584	001-030-B08	1201	7	1	18320090	18322954	7	1	18981942	18984806	7	1	18268205	18271069	9	1	19942261	19945125	7	1	16533254	16536118
	AK059585	001-030-B09	1209	5	-1	21474393	21476854	5	-1	21603389	21605850	5	-1	21412433	21414894	5	-1	21106707	21109168
	AK059586	001-030-B11	1029	5	-1	21377108	21378137	5	-1	21467104	21468133	5	-1	21316048	21317077	5	-1	21016498	21017527	5	-1	22776931	22777960
	AK059587	001-030-B12	413	3	1	9936406	9937185	3	1	10008018	10008797	3	1	9927461	9928240	3	1	10175752	10176531	3	1	10856008	10856787
	AK059588	001-030-C04	1786	7	1	25639155	25644108	7	1	26301007	26305960	7	1	25587270	25592223	7	1	24483066	24488020	7	1	23684004	23688951
	AK059589	001-030-C09	306	2	1	1787724	1788030	2	1	1787724	1788030	2	1	1787724	1788030	2	1	1803467	1803773	2	1	1989819	1990125
	AK059590	001-030-D01	506	1	-1	39764816	39765455	1	-1	41193814	41194453	1	-1	39431226	39431865	1	-1	38920048	38920687	1	-1	43133420	43134061
	AK059591	001-030-D02	605	8	1	15462974	15466247	8	1	15683822	15687095	8	1	15588575	15591848	8	1	14436586	14439864	8	1	16668494	16671756
	AK059592	001-030-D03	1115	6	-1	23571805	23572920	6	-1	24449805	24450920	6	-1	23189150	23190265					0	1	56805879	56806913
	AK059593	001-030-D05	1598	7	1	2504466	2506064	7	1	2538318	2539916	7	1	2538318	2539916	7	1	2501218	2502816	7	1	2479281	2480880
	AK059594	001-030-D08	1442	5	1	19047183	19052564	5	1	19137139	19142520	5	1	18986081	18991462	5	1	18770177	18775558	5	1	20330531	20340236
	AK059595	001-030-D10	1812	2	1	8834366	8837490	2	1	8863366	8866490	2	1	8833466	8836590	2	1	8979780	8982904	2	1	9809237	9812347
	AK059596	001-030-D11	1522	1	1	9662186	9666889	1	1	9664364	9669067	1	1	9664384	9669087	1	1	9700077	9704884	1	1	10595265	10600554
	AK059597	001-030-E02	1507	11	1	1391723	1393975	11	1	1374593	1376845	11	1	1394003	1396255	11	1	1398478	1400730	11	1	1098950	1101201
	AK059598	001-030-E03	1235	2	1	31300464	31301909	2	1	32193194	32194639	2	1	31324826	31326271	2	1	31361136	31362581	2	1	33353818	33355263
	AK059599	001-030-E04	791	3	-1	12777005	12778575	3	-1	12850171	12851741	3	-1	12769396	12770966	3	-1	13056262	13057986	3	-1	14316931	14318503
	AK059600	001-030-E05	1970	11	-1	27665940	27667747	11	-1	30065794	30067601	11	-1	27600547	27602354	0	-1	4736081	4737888
	AK059601	001-030-E07	1277	1	1	36421797	36423408	1	1	37850795	37852406	1	1	36088207	36089818	1	1	35585377	35587018	1	1	39516363	39517974
	AK059602	001-030-E08	953	3	-1	30070208	30072061	3	-1	30882806	30884659	3	-1	29918760	29920613	3	-1	30811352	30813205	3	-1	34336454	34338307
	AK059603	001-030-E09	1358	9	1	9651207	9653955	9	1	10217919	10220667	9	1	9599357	9602105	9	1	8551168	8553918	9	1	8456954	8459702
	AK059604	001-030-E10	1986	8	1	24429489	24433246	8	1	24650337	24654094	8	1	24555090	24558847	8	1	23411090	23414847	8	1	26201302	26205060
	AK059605	001-030-E11	995	3	1	28180622	28183103	3	1	28991878	28994359	3	1	28027846	28030327	3	1	29009708	29012189	3	1	32364122	32366604
	AK059606	001-030-E12	502	9	1	16551778	16552280	9	1	17206490	17206992	9	1	16498128	16498630	9	1	15351034	15351536	9	1	15053439	15053941
	AK059607	001-030-F02	852	10	1	18310794	18312276	10	1	19097601	19099083	10	1	18125219	18126701	10	1	17006411	17007893	10	1	17516348	17517825
	AK059608	001-030-F03	1290	1	1	1562948	1566269	1	1	1565146	1568467	1	1	1565146	1568467					1	1	1881437	1884747
	AK059609	001-030-F04	623	10	1	20304493	20305116	10	1	21089458	21090081	10	1	20115003	20115626	10	1	18995028	18995651	10	1	19597046	19597669
	AK059610	001-030-F07	1456	6	-1	23441877	23445938	6	-1	24319877	24323938	6	-1	23059222	23063283	6	-1	22135643	22139705	6	-1	24335738	24342702
	AK059611	001-030-F08	832	2	1	27363272	27365858	2	1	28256002	28258588	2	1	27387634	27390220	2	1	27288181	27290767	2	1	29137812	29140401
	AK059612	001-030-F09	1359	5	1	6675800	6679785	5	1	6678545	6682530	5	1	6611560	6615545	5	1	6496796	6500782	5	1	6987733	6991718
	AK059613	001-030-F11	762	7	-1	15868087	15869729	7	-1	16529939	16531581	7	-1	15816202	15817844	7	-1	14930230	14931872
	AK059614	001-030-F12	901	5	1	29573408	29575813	5	1	29738260	29740665	5	1	29436355	29438760	5	1	29225814	29228219	5	1	30997151	30999556
	AK059615	001-030-G04	1790	3	1	32688115	32689905	3	1	33599876	33601666	3	1	32535767	32537557	3	1	33379787	33381577	3	1	36991145	36995744
	AK059616	001-030-G05	1258	2	1	3093892	3095150	2	1	3093892	3095150	2	1	3093892	3095150	2	1	3139184	3140442	2	1	3636948	3638206
	AK059617	001-030-G08	471	1	1	30816382	30817230	1	1	32245380	32246228	1	1	30482792	30483640	3	-1	33464743	33465591	1	1	33718481	33719327
	AK059618	001-030-G10	1125	8	-1	2047877	2049486	8	-1	2053224	2054833	8	-1	2047877	2049486	8	-1	1972040	1973649	8	-1	2140677	2142273
	AK059619	001-030-G11	1128	3	-1	33184944	33186252	3	-1	34096705	34098013	3	-1	33032596	33033904	3	-1	33941070	33942378	3	-1	37535539	37536853
	AK059620	001-030-G12	1498	3	1	5796991	5798489	3	1	5845212	5846710	3	1	5785370	5786868	3	1	6020667	6022165	3	1	6317382	6318880
	AK059621	001-030-H01	1729																	1	1	7704992	7706720
	AK059622	001-030-H04	884	1	1	14775631	14779535	1	1	14935809	14939713	1	1	14776029	14779933	1	1	14703371	14707276	1	1	16384658	16388794
	AK059623	001-030-H05	1222	6	-1	8959029	8960604	6	-1	8959029	8960604	6	-1	8970845	8972420	6	-1	8998509	9000084	6	-1	9887407	9888982
	AK059624	001-030-H06	683	3	-1	1663906	1667883	3	-1	1663908	1667885	3	-1	1665244	1669221	3	-1	1875337	1879314	3	-1	1917673	1921650
	AK059625	001-030-H07	988	2	-1	22453521	22456595	2	-1	23317251	23320325	2	-1	22478783	22481857	2	-1	22278208	22281282	2	-1	24205043	24218594
	AK059626	001-030-H08	595	3	-1	35324927	35326268	3	-1	36236726	36238067	3	-1	35172179	35173520	3	-1	36095678	36097019	3	-1	39750858	39752198
	AK059627	001-030-H11	899	9	1	6946894	6949913	9	1	7513606	7516625	9	1	6893706	6896725	9	1	5973846	5976865	9	1	6483610	6486629
	AK059628	001-030-H12	1815	10	1	18767213	18770865	10	1	19554020	19557672	10	1	18580438	18584090	10	1	17501544	17505184	10	1	18052632	18056283
	AK059629	001-031-A01	1180	10	1	17530410	17537845	10	1	18317012	18324447	10	1	17344835	17352270	10	1	16166627	16174063	10	1	16654705	16662141
	AK059630	001-031-A02	1735	2	1	29264247	29268509	2	1	30156977	30161239	2	1	29288609	29292871	2	1	29197233	29201349	2	1	31129496	31133758
	AK059631	001-031-A04	1096	8	-1	19588423	19593150	8	-1	19809271	19813998	8	-1	19714024	19718751	8	-1	18579868	18584597	8	-1	21058028	21062758
	AK059632	001-031-A05	1299	3	1	32008072	32010045	3	1	32919827	32921800	3	1	31855724	31857697	3	1	32697279	32699252	3	1	36212636	36214608
	AK059633	001-031-A06	1230
	AK059634	001-031-A07	743	1	-1	42591870	42593917	1	-1	44059868	44061915	1	-1	42257380	42259427	1	-1	41681853	41683902	1	-1	46319775	46321822
	AK059635	001-031-A08	876	2	1	34629691	34630743	2	1	35522421	35523473	2	1	34654053	34655105	2	1	34753303	34754355	2	1	36759618	36760676
	AK059636	001-031-A09	377	10	1	852334	852711	10	1	847195	847572	10	1	847195	847572	10	1	1006014	1006391	10	1	798281	803261
	AK059637	001-031-A11	1619	7	1	25037541	25042037	7	1	25699393	25703889	7	1	24985656	24990152	7	1	23900196	23904692	7	1	23097646	23102143
	AK059638	001-031-B01	1378	2	1	26642967	26644713	2	1	27535697	27537443	2	1	26667329	26669075	2	1	26579511	26581259	2	1	28424580	28426325
	AK059639	001-031-B03	1569
	AK059640	001-031-B07	1198	7	1	18238171	18239700	7	1	18900023	18901552	7	1	18186286	18187815	7	1	17276800	17278329	7	1	16484975	16486504
	AK059641	001-031-B08	681	2	-1	6078178	6079111	2	-1	6107178	6108111	2	-1	6077278	6078211	2	-1	6185212	6186145	2	-1	6981543	6982479
	AK059642	001-031-B09	1518	6	-1	20034159	20035677	6	-1	20912159	20913677	6	-1	19687336	19688854	6	-1	18839190	18840708	6	-1	20785865	20787370
	AK059643	001-031-B10	370	1	-1	28292574	28293016	1	-1	29721572	29722014	1	-1	27958984	27959426	1	-1	27652899	27653341	1	-1	31260688	31261130
	AK059644	001-031-B12	1175	8	1	15562738	15571097	8	1	15783586	15791945	8	1	15688339	15696698	8	1	14537421	14546106	8	1	16830752	16839115
	AK059645	001-031-C01	1605	5	-1	18910615	18913629	5	-1	19000571	19003585	5	-1	18849513	18852527	5	-1	18639361	18642375	5	-1	20189819	20192786
	AK059646	001-031-C02	700	3	1	6261986	6263463	3	1	6310207	6311684	3	1	6250365	6251842	3	1	6489853	6491330	3	1	6744960	6746437
	AK059647	001-031-C03	1171	2	-1	10822640	10825663	2	-1	10851640	10854663	2	-1	10821740	10824763	2	-1	10816067	10819090	2	-1	11613619	11616648
	AK059648	001-031-C04	1305	9	-1	4534276	4542613	9	-1	5100988	5109325	9	-1	4481088	4489425	9	-1	3935230	3943567	9	-1	4299709	4308049
	AK059649	001-031-C05	1335	7	1	8498781	8500197	7	1	8532633	8534049	7	1	8532633	8534049	7	1	8461330	8462747	7	1	8549351	8550766
	AK059650	001-031-C06	1172	1	1	4788638	4791742	1	1	4790836	4793940	1	1	4790836	4793940	1	1	4815856	4818968	1	1	5195746	5198846
	AK059651	001-031-C07	1820	5	-1	20997967	20999787	5	-1	21087963	21089783	5	-1	20936907	20938727	5	-1	20666405	20668225	5	-1	22384698	22386518
	AK059652	001-031-C08	1389	4	-1	25607710	25611612	4	-1	26225344	26229246	4	-1	25800235	25804137	4	-1	22856169	22860071	4	-1	24530267	24534181
	AK059653	001-031-C09	1136	2	1	29266670	29268774	2	1	30159400	30161504	2	1	29291032	29293136	2	1	29199510	29201614	2	1	31131919	31134016
	AK059654	001-031-C10	1609	9	1	3969955	3974826	9	1	4536667	4541538	9	1	3916767	3921638	9	1	3405782	3410653	9	1	3661358	3666234
	AK059655	001-031-D03	1327	4	1	387100	391285	4	1	387136	391321	4	1	387101	391286	4	1	348481	352669	4	1	409259	413442
	AK059656	001-031-D04	921	11	1	20684201	20686422	11	1	23028057	23030278	11	1	20331486	20333707	11	1	17453356	17455577	11	1	17973259	17975464
	AK059657	001-031-D05	1149	10	1	2827576	2829432	10	1	2822437	2824293	10	1	2822437	2824293	10	1	2920303	2922159	10	1	2646442	2648293
	AK059658	001-031-D06	1686	9	1	14413433	14415557	9	1	15068145	15070269	9	1	14359783	14361907	9	1	13238419	13240495	9	1	12959273	12961389
	AK059659	001-031-D09	418	2	1	25893508	25894023	2	1	26786238	26786753	2	1	25917870	25918385	2	1	25753762	25754277	2	1	27658484	27658999
	AK059660	001-031-E01	1257	12	-1	12376845	12380628	12	-1	12527572	12531355	12	-1	12423829	12427612	12	-1	9931569	9935352
	AK059661	001-031-E02	2020	4	-1	24701454	24705559	4	-1	25319095	25323200	4	-1	24895786	24899891	1	-1	36822805	36826910	1	-1	41000161	41004267
	AK059662	001-031-E03	1366	2	1	27097596	27100017	2	1	27990326	27992747	2	1	27121958	27124379	2	1	26996860	26999271	2	1	28864525	28866946
	AK059663	001-031-E04	1191	5	1	27603454	27605053	5	1	27768306	27769905	5	1	27466400	27467999	5	1	27271470	27273069	5	1	28960500	28962099
	AK059664	001-031-E05	722	8	1	665277	668208	8	1	670624	673555	8	1	665277	668208	8	1	666187	669118	8	1	762465	765398
	AK059665	001-031-E08	1069	10	-1	2881834	2883193	10	-1	2876695	2878054	10	-1	2876695	2878054	10	-1	2972391	2973754	10	-1	2685649	2687008
	AK059666	001-031-F01	1335	2	1	20005960	20007983	2	1	20869690	20871713	2	1	20031222	20033245	2	1	19933075	19935097	2	1	21675250	21677243
	AK059667	001-031-F03	1146	7	1	86717	88782	7	1	87418	89483	7	1	87418	89483	7	1	78772	80837	7	1	120163	122228
	AK059668	001-031-F05	477	7	1	1193416	1193893	7	1	1194117	1194594	7	1	1194117	1194594	7	1	1250835	1251312	7	1	1276873	1277350
	AK059669	001-031-F06	1119	1	1	25692209	25693965	1	1	27022207	27023963	1	1	25361472	25363228	1	1	25034269	25036061	1	1	28495401	28497154
	AK059670	001-031-F07	1290	3	-1	33433058	33434547	3	-1	34344819	34346308	3	-1	33280710	33282199	3	-1	34201669	34203158	3	-1	37819416	37820905
	AK059671	001-031-F08	1718	6	1	30261972	30265843	6	1	31139972	31143843	6	1	29747069	29750940	6	1	28920983	28924854	6	1	32005993	32009849
	AK059672	001-031-G01	1102	12	-1	22249722	22251287	12	-1	22486860	22488425	12	-1	22316924	22318489	12	-1	18563666	18565231	12	-1	17853301	17854866
	AK059673	001-031-G02	761	3	-1	13237086	13239471	3	-1	13310252	13312637	3	-1	13229477	13231862	3	-1	13539576	13541961	3	-1	14890935	14893320
	AK059674	001-031-G04	437	1	-1	29227069	29230798	1	-1	30656067	30659796	1	-1	28893479	28897208	1	-1	28582720	28586449	1	-1	32198682	32202426
	AK059675	001-031-G07	349	1	1	42734317	42734659	1	1	44202315	44202657	1	1	42399827	42400169	1	1	41823234	41823576	1	1	46480791	46481133
	AK059676	001-031-G11	1091	2	1	25114399	25116835	2	1	26007129	26009565	2	1	25138761	25141197	2	1	24933513	24935949	2	1	26829948	26832381
	AK059677	001-031-G12	662	4	1	27139262	27142094	4	1	27756901	27759733	4	1	27331776	27334608	4	1	24330273	24333105	4	1	26145050	26147879
	AK059678	001-031-H02	509	2	1	24548236	24548824	2	1	25411966	25412554	2	1	24573498	24574086	2	1	24346215	24346803	2	1	26315720	26316308
	AK059679	001-031-H04	486	11	1	13543949	13545385	11	1	15867871	15869307	11	1	13465283	13466719	11	1	11505628	11507064	11	1	11404207	11405528
	AK059680	001-031-H07	978	3	-1	15458622	15460901	3	-1	16030816	16033095	3	-1	15312578	15314857	3	-1	15950908	15953187	3	-1	17229923	17232200
	AK059681	001-031-H08	707	1	-1	7924891	7926514	1	-1	7927069	7928692	1	-1	7927089	7928712	1	-1	8001788	8003411	1	-1	8584405	8586029
	AK059682	001-031-H09	1221	8	1	25287040	25288879	8	1	25507888	25509727	8	1	25412641	25414480	8	1	24274332	24276171	8	1	27106889	27151365
	AK059683	001-031-H11	318	4	1	19529234	19529552	4	1	19737602	19737920	4	1	19725187	19725505	4	1	16805285	16805603	4	1	17477289	17477607
	AK059684	001-032-A02	1588	3	1	17712730	17716035	3	1	18393790	18397095	3	1	17563620	17566925	3	1	18389751	18393056	3	1	19894827	19898133
	AK059685	001-032-A06	1177	7	1	2079842	2081658	7	1	2113694	2115510	7	1	2113694	2115510	7	1	2065432	2067248	7	1	2087555	2089371
	AK059686	001-032-A07	1496	8	1	25721719	25724289	8	1	25942567	25945137	8	1	25847320	25849890	8	1	24696611	24699181	8	1	27587098	27589668
	AK059687	001-032-A08	1603	1	1	40728021	40730015	1	1	42196019	42198013	1	1	40393531	40395525	1	1	39898012	39900006	1	1	44197604	44199600
	AK059688	001-032-A11	1000	10	-1	11250062	11251427	10	-1	11838510	11839875	10	-1	11065749	11067114	10	-1	10323520	10324885	10	-1	9827376	9841204
	AK059689	001-032-A12	556	9	-1	11701889	11702445	9	-1	12307601	12308157	9	-1	11649139	11649695	9	-1	10602854	10603410	9	-1	10097178	10097734
	AK059690	001-032-B02	1540	7	-1	22570463	22573641	7	-1	23232315	23235493	7	-1	22518578	22521756	7	-1	21393553	21396731	7	-1	20602805	20605983
	AK059691	001-032-B03	950	7	1	24737816	24740353	7	1	25399668	25402205	7	1	24685931	24688468	7	1	23618252	23620789	7	1	22856563	22859082
	AK059692	001-032-B08	1711	1	-1	371553	377336	1	-1	373751	379534	1	-1	373751	379534	1	-1	376180	381963	1	-1	461728	467480
	AK059693	001-032-B09	1922	3	-1	29135652	29139266	3	-1	29946907	29950521	3	-1	28982873	28986487	3	-1	29974827	29978441	3	-1	33435246	33438860
	AK059694	001-032-B10	855	2	-1	25444443	25448205	2	-1	26337173	26340935	2	-1	25468805	25472567	2	-1	25265148	25268910	2	-1	27178699	27182475
	AK059695	001-032-B12	1512	7	-1	22317344	22319149	7	-1	22979196	22981001	7	-1	22265459	22267264	7	-1	21133794	21135599	7	-1	20372470	20374275
	AK059696	001-032-C03	2079	9	-1	2180696	2186405	9	-1	2128408	2134117	9	-1	2128408	2134117	9	-1	1702670	1708379	9	-1	1916291	1921991
	AK059697	001-032-C04	1565	5	1	14083483	14087502	5	1	14139379	14143398	5	1	14028111	14032130	5	1	13876719	13880738	5	1	15113382	15117410
	AK059698	001-032-C05	1134	3	-1	32818368	32820164	3	-1	33730129	33731925	3	-1	32666020	32667816	3	-1	33546960	33548756	3	-1	37121813	37123606
	AK059699	001-032-C09	1549	6	1	642717	645719	6	1	642717	645719	6	1	642717	645719	6	1	535916	538918
	AK059700	001-032-C10	632	2	1	31295290	31295922	2	1	32188020	32188652	2	1	31319652	31320284	2	1	31355962	31356594	2	1	33345480	33346112
	AK059701	001-032-C12	1248	2	1	33188985	33192700	2	1	34081715	34085430	2	1	33213347	33217062	2	1	33318798	33322513	2	1	35320977	35324691
	AK059702	001-032-D01	1547	4	1	29747499	29749046	4	1	30365101	30366648	4	1	29939784	29941331	4	1	26909787	26911334	4	1	28824174	28825721
	AK059703	001-032-D03	2272	12	-1	26587605	26592245	12	-1	26847658	26852298	12	-1	26654763	26659403	12	-1	22891197	22895836	12	-1	22252830	22257470
	AK059704	001-032-D05	792	12	-1	19893134	19894250	12	-1	20066429	20067545	12	-1	19962444	19963560	12	-1	16660727	16661843	12	-1	16126002	16127117
	AK059705	001-032-D08	1625	10	1	20719896	20722876	10	1	21504861	21507841	10	1	20530406	20533386	10	1	19411728	19414708	10	1	20042184	20045162
	AK059706	001-032-E02	362	12	-1	12255823	12256172	12	-1	12406550	12406899	12	-1	12302807	12303156	12	-1	9836246	9836595	0	-1	13198363	13198768
	AK059707	001-032-E05	1552	10	-1	21658834	21663623	10	-1	22443799	22448588	10	-1	21469344	21474133	10	-1	20358561	20363350	10	-1	21010204	21014993
	AK059708	001-032-E06	2039	4	1	24892417	24896080	4	1	25510608	25513714	4	1	25086742	25090405	4	1	22149168	22152831	4	1	23747094	23750758
	AK059709	001-032-E11	329	10	1	21726933	21727262	10	1	22511898	22512227	10	1	21537043	21537372	10	1	20426996	20427325	10	1	21083330	21083659
	AK059710	001-032-F01	1460													4	1	32328566	32332208	4	1	34692205	34695847
	AK059711	001-032-F02	1270	3	1	34553543	34555787	3	1	35465342	35467586	3	1	34401195	34403439	3	1	35303521	35305765	3	1	38966706	38968966
	AK059712	001-032-F05	1876	11	-1	14919876	14922705	11	-1	17246600	17249425	11	-1	14844253	14847048	11	-1	11742733	11745560	11	-1	11753066	11755927
	AK059713	001-032-F08	1187	3	1	34462868	34464907	3	1	35374667	35376706	3	1	34310520	34312559	3	1	35196534	35198573	3	1	38873670	38875707
	AK059714	001-032-F09	773	11	1	714447	715326	11	1	714447	715326	11	1	714446	715325	11	1	755284	756163	11	1	409592	410471
	AK059715	001-032-F10	1083	1	-1	39220520	39221603	1	-1	40649518	40650601	1	-1	38886930	38888013	1	-1	38355453	38356536	1	-1	42551673	42552781
	AK059716	001-032-G03	1303	10	-1	21798838	21800420	10	-1	22583803	22585385	10	-1	21608948	21610530	10	-1	20501141	20502723	10	-1	21155684	21157267
	AK059717	001-032-G05	1555
	AK059718	001-032-G07	1135																	12	1	13335101	13336233
	AK059719	001-032-G09	859	11	-1	18575111	18577795	11	-1	20904417	20907101	11	-1	18410694	18413378	11	-1	15320720	15323404	11	-1	15862583	15865267
	AK059720	001-032-H03	1643	10	-1	11782287	11784982	10	-1	12370735	12373430	10	-1	11597974	11600669	10	-1	10829692	10837760	10	-1	10524951	10527648
	AK059721	001-032-H08	1334	8	-1	11978323	11979654	8	-1	12072670	12074001	8	-1	11977423	11978754	8	-1	11425304	11426635	8	-1	13382359	13383687
	AK059722	001-032-H09	1476	3	1	36033709	36035469	3	1	36945508	36947268	3	1	35880961	35882721	1	1	24874302	24876051	1	1	28323680	28325440
	AK059723	006-201-A08	1237	6	-1	25967019	25968535	6	-1	26845019	26846535	6	-1	25584364	25585880	6	-1	24645532	24647048	6	-1	27168988	27170502
	AK059724	006-201-A12	1082	7	-1	25678897	25680638	7	-1	26340749	26342490	7	-1	25627012	25628753	7	-1	24522534	24524275	7	-1	23724496	23726236
	AK059725	006-201-B08	1204	2	1	32369045	32372296	2	1	33261775	33265026	2	1	32393407	32396658	2	1	32440860	32444112	2	1	34430973	34434224
	AK059726	006-201-C07	1134	10	1	20245144	20246369	10	1	21030109	21031334	10	1	20055654	20056879	10	1	18941273	18942498	10	1	19520486	19521708
	AK059727	006-201-C12	1064	6	1	28940349	28941413	6	1	29818349	29819413	6	1	28557694	28558758	6	1	27688869	27689933	6	1	30903218	30904282
	AK059728	006-201-D12	1098	9	-1	14056994	14058092	9	-1	14711706	14712804	9	-1	14003344	14004442	9	-1	12936407	12937505	9	-1	12646977	12648075
	AK059729	006-201-E08	1336	5	-1	7113341	7114865	5	-1	7116086	7117610	5	-1	7049101	7050625	5	-1	6951899	6953424	5	-1	7434916	7436486
	AK059730	006-201-F09	1026	4	-1	22915154	22918004	4	-1	23532795	23535645	4	-1	23108907	23111757	4	-1	20182721	20185571	4	-1	21410127	21412977
	AK059731	006-201-G01	928	3	-1	13069791	13072563	3	-1	13142957	13145729	3	-1	13062182	13064954	3	-1	13338551	13341323	3	-1	14690712	14693484
	AK059732	006-201-G12	1393	6	1	29995312	29998059	6	1	30873312	30876059	6	1	29480409	29483156	6	1	28658293	28661040	6	1	31808360	31811112
	AK059733	006-201-H06	1250	10	1	18669211	18671313	10	1	19456018	19458120	10	1	18482836	18484938	10	1	17403148	17405254	10	1	17932864	17934917
	AK059734	006-202-B01	1011	4	1	34156915	34158030	4	1	34775846	34776961	4	1	34411112	34412227	4	1	31170064	31171179	4	1	33479598	33480713
	AK059735	006-202-B02	1010	12	-1	26105881	26108155	12	-1	26365934	26368208	12	-1	26173043	26175317					12	-1	21767171	21769466
	AK059736	006-202-D04	1135	5	1	29435558	29436780	5	1	29600410	29601632	5	1	29298505	29299727	5	1	29077278	29078500	5	1	30860587	30861808
	AK059737	006-202-D08	853	12	1	745161	746120	12	1	745161	746120	12	1	745161	746120	12	1	680089	681048	12	1	924959	925926
	AK059738	006-202-E12	1198	10	1	18121478	18124451	10	1	18908285	18911258	10	1	17935903	17938876	10	1	16802792	16805765	10	1	17326660	17329636
	AK059739	006-202-F02	1044	11	1	9751155	9754806	11	1	9817793	9821444	11	1	9674493	9678144	2	-1	35995602	35999253	2	1	12903901	12908560
	AK059740	006-202-F03	1056	1	1	2383174	2385399	1	1	2385372	2387597	1	1	2385372	2387597	1	1	2431842	2434067	1	1	2831839	2834415
	AK059741	006-202-F09	999	6	1	22249684	22250775	6	1	23127684	23128775	6	1	21902861	21903952	6	1	21044222	21045315	6	1	22991741	22992836
	AK059742	006-202-G01	972	4	-1	23280934	23283472	4	-1	23898575	23901113	4	-1	23475365	23477903	4	-1	20554726	20557264	4	-1	21904819	21907360
	AK059743	006-202-G06	1029	2	1	32672907	32675294	2	1	33565637	33568024	2	1	32697269	32699656	2	1	32781784	32784171	2	1	34798191	34800577
	AK059744	006-202-H06	961	10	-1	16439584	16442339	10	-1	17226187	17228942	10	-1	16254809	16257564	10	-1	15118064	15120819	10	-1	15334522	15337269
	AK059745	006-202-H07	985	11	1	3295257	3298943	11	1	3282565	3286251	11	1	3279753	3283439	11	1	3392291	3395930	11	1	3118368	3122055
	AK059746	006-202-H11	1140	2	-1	35677642	35679826	2	-1	36570372	36572556	2	-1	35702004	35704188	2	-1	35794786	35796970	2	-1	37822201	37824374
	AK059747	006-203-A02	923	12	1	1155790	1157438	12	1	1155789	1157437	12	1	1155789	1157437	12	1	1083887	1085535	12	1	1483658	1485306
	AK059748	006-203-A07	1199	5	1	2148124	2149508	5	1	2148152	2149536	5	1	2109709	2111093	5	1	2119830	2121214	5	1	2427769	2429153
	AK059749	006-203-A09	1164	6	1	30370094	30373535	6	1	31248094	31251535	6	1	29855191	29858632	6	1	29032475	29035918	6	1	32104198	32107639
	AK059750	006-203-B01	985	12	1	13112706	13114664	12	1	13263428	13265386	12	1	13159689	13161647					12	1	10529061	10531020
	AK059751	006-203-B03	1096	11	1	18851601	18854262	11	1	21180907	21183568	11	1	18687184	18689845	11	1	15593800	15596461	11	1	16193816	16196480
	AK059752	006-203-B06	1255	12	-1	2011895	2015328	12	-1	2011943	2015376	12	-1	2011943	2015376	12	-1	1860401	1863598	12	-1	2222271	2225708
	AK059753	006-203-B07	1135	8	1	8430979	8439573	8	1	8436326	8444920	8	1	8430979	8439573	8	1	7828885	7838923	8	1	9072108	9081622
	AK059754	006-203-B09	1069	12	1	7473880	7477672	12	1	7475525	7479317	12	1	7475494	7479286	12	1	6706990	6710782	12	1	6985877	6989671
	AK059755	006-203-C03	1151	9	1	20671554	20672799	9	1	21503677	21504922	9	1	20370642	20371887	9	1	19388269	19389514	9	1	19456544	19457789
	AK059756	006-203-C05	948	3	1	11501512	11503290	3	1	11573342	11575120	3	1	11492567	11494345	3	1	11819311	11821089	3	1	12845032	12846808
	AK059757	006-203-D06	1173	9	-1	21164737	21167166	9	-1	21996860	21999289	9	-1	20863825	20866254	9	-1	19847279	19849708	9	-1	19937957	19940410
	AK059758	006-203-E06	980	8	1	8405710	8414236	8	1	8411057	8419583	8	1	8405710	8414236	11	1	8660000	8664851	11	1	8339083	8356532
	AK059759	006-203-E11	1114	3	-1	33461506	33463459	3	-1	34373267	34375220	3	-1	33309158	33311111	3	-1	34231174	34233127	3	-1	37859699	37861652
	AK059760	006-203-F02	1049	10	1	20304209	20305257	10	1	21089174	21090222	10	1	20114719	20115767	10	1	18994744	18995792	10	1	19596762	19597805
	AK059761	006-203-F06	1037	6	1	23735843	23736879	6	1	24613843	24614879	6	1	23353188	23354224	6	1	22411180	22412216
	AK059762	006-203-F07	1084	3	1	36143013	36144100	3	1	37054812	37055899	3	1	35990265	35991352	7	1	9920512	9921599	3	1	40636088	40637177
	AK059763	006-203-F08	1184
	AK059764	006-203-G01	1221	2	-1	11882301	11885859	2	-1	11911301	11914859	2	-1	11881401	11884959	2	-1	11913686	11917244	2	-1	12647617	12651177
	AK059765	006-203-G03	929	4	1	11430114	11431043	4	1	11501664	11502593	4	1	11507318	11508247	4	1	9218849	9219779	4	1	9186421	9187350
	AK059766	006-203-G04	1134	9	1	2500677	2503166	9	1	2448389	2450878	9	1	2448389	2450878	9	1	2025121	2027610	9	1	2221924	2224416
	AK059767	006-203-G07	1069	10	1	14260647	14261716	10	1	15047250	15048319	10	1	14075872	14076941	10	1	13109946	13111015	10	1	12874472	12875541
	AK059768	006-203-H01	998	7	-1	4657749	4658747	7	-1	4691601	4692599	7	-1	4691601	4692599	7	-1	4596902	4597900	7	-1	4548763	4549760
	AK059769	006-203-H03	995	2	1	25448388	25452592	2	1	26341118	26345322	2	1	25472750	25476954	2	1	25269093	25273406	2	1	27182658	27187073
	AK059770	006-203-H05	1264	11	-1	11569377	11573808	11	-1	11636275	11640706	11	-1	11490521	11494952	11	-1	10535267	10539698	11	-1	10412629	10417025
	AK059771	006-203-H06	1335	2	-1	24934979	24940778	2	-1	25827709	25833508	2	-1	24959341	24965140	2	-1	24749847	24755646	2	-1	26693232	26699028
	AK059772	006-203-H12	1019	6	-1	2174908	2175927	6	-1	2174908	2175927	6	-1	2174899	2175918	6	-1	2111521	2112541	6	-1	2336063	2337082
	AK059773	006-204-A01	1128	8	-1	22984319	22986647	8	-1	23205167	23207495	8	-1	23109920	23112248	8	-1	21962883	21965211	8	-1	24648384	24650729
	AK059774	006-204-A02	1262
	AK059775	006-204-A06	1009	1	-1	9917334	9918343	1	-1	9919512	9920521	1	-1	9919532	9920541	1	-1	10033155	10034164	1	-1	10868170	10869181
	AK059776	006-204-A11	1084	3	1	2560333	2562688	3	1	2559558	2561913	3	1	2563009	2565364	3	1	2777168	2779524	3	1	3040857	3043212
	AK059777	006-204-B01	948	6	1	26262159	26265695	6	1	27140159	27143695	6	1	25879504	25883040	6	1	24954302	24957840	6	1	27498700	27502234
	AK059778	006-204-B03	1275	1	-1	7096871	7099946	1	-1	7099049	7102124	1	-1	7099069	7102144	1	-1	7176010	7179088	1	-1	7614737	7617811
	AK059779	006-204-C02	1078	2	1	32268003	32269372	2	1	33160733	33162102	2	1	32292365	32293734	2	1	32339576	32340945	2	1	34315585	34316953
	AK059780	006-204-C03	1063	2	1	30619798	30620996	2	1	31512528	31513726	2	1	30644160	30645358	2	1	30598905	30600103	2	1	32609434	32610629
	AK059781	006-204-C06	882	8	1	5215894	5216934	8	1	5221241	5222281	8	1	5215894	5216934	8	1	5023836	5024876	8	1	5472075	5509834
	AK059782	006-204-C10	1229	6	1	2008999	2011600	6	1	2008999	2011600	6	1	2008990	2011591	6	1	1948922	1951523	6	1	2180194	2182795
	AK059783	006-204-D02	1080					2	1	29606971	29608046	2	1	28738603	28739678					0	1	23568244	23569319
	AK059784	006-204-D06	948	1	1	26636100	26638486	1	1	28065098	28067484	1	1	26302510	26304896	1	1	26019997	26022383	1	1	29508044	29510401
	AK059785	006-204-D07	1653	9	-1	12435989	12438169	9	-1	13041701	13043881	9	-1	12383239	12385419	9	-1	11312393	11314573	9	-1	10945539	10947738
	AK059786	006-204-D08	1067	4	1	29312318	29313385	4	1	29929917	29930984	4	1	29504600	29505667	4	1	26502096	26503163	4	1	28343071	28344138
	AK059787	006-204-D10	961	3	-1	27673148	27675496	3	-1	28484404	28486752	3	-1	27523938	27526286	3	-1	28473040	28475389	3	-1	31758988	31761336
	AK059788	006-204-D11	1464	5	1	8579865	8589021	5	1	8611623	8620779	5	1	8500199	8509355					5	1	10326758	10335914
	AK059789	006-204-D12	1328	8	-1	1086270	1088338	8	-1	1091617	1093685	8	-1	1086270	1088338	8	-1	1093100	1095168	8	-1	1244241	1246309
	AK059790	006-204-E02	1152	6	-1	2504623	2508041	6	-1	2504623	2508041	6	-1	2504614	2508032	6	-1	2423220	2427252	6	-1	2849770	2853190
	AK059791	006-204-E03	1107	2	-1	22462336	22463815	2	-1	23326066	23327545	2	-1	22487598	22489077	2	-1	22287023	22288503	2	-1	24222881	24224364
	AK059792	006-204-E05	1132	7	-1	15235504	15236636	7	-1	15897356	15898488	7	-1	15183619	15184751	7	-1	14272374	14273506	7	-1	13633747	13634879
	AK059793	006-204-E07	938	6	1	30339447	30340493	6	1	31217447	31218493	6	1	29824544	29825590	6	1	28990431	28991477	6	1	32073181	32074218
	AK059794	006-204-E08	1374	2	-1	6655867	6658086	2	-1	6684867	6687086	2	-1	6654967	6657186	2	-1	6770187	6772409	2	-1	7608508	7610749
	AK059795	006-204-E09	819																	1	1	7707122	7707929
	AK059796	006-204-E10	1076	8	-1	3613229	3615182	8	-1	3618576	3620529	8	-1	3613229	3615182	8	-1	3520328	3522281	8	-1	3899658	3901612
	AK059797	006-204-E12	1057	7	-1	28310538	28311595	7	-1	28972390	28973447	7	-1	28258653	28259710	7	-1	27266421	27267478	7	-1	26312753	26313810
	AK059798	006-204-F01	1196	1	-1	36746875	36749715	1	-1	38175873	38178713	1	-1	36413285	36416125	1	-1	35916452	35919292	1	-1	39928371	39931217
	AK059799	006-204-F05	1023	4	1	23273839	23276199	4	1	23891480	23893840	4	1	23468270	23470630	4	1	20547631	20549991	4	1	21897720	21900083
	AK059800	006-204-F10	1189	10	-1	21965067	21967502	10	-1	22750032	22752467	10	-1	21775177	21777612	10	-1	20669702	20672137	10	-1	21341679	21344114
	AK059801	006-204-F12	1007	3	-1	10550741	10552192	3	-1	10622373	10623824	3	-1	10541796	10543247	3	-1	10821654	10823106	3	-1	11633329	11634780
	AK059802	006-204-G01	1021	8	1	20917865	20919847	8	1	21138713	21140695	8	1	21043466	21045448	8	1	19895461	19897445	8	1	22375825	22377810
	AK059803	006-204-G02	1126	1	1	41578100	41598917	1	1	43046098	43066915	1	1	41243610	41264427	1	1	40756307	40777125	1	1	45216643	45237520
	AK059804	006-204-G04	1103	2	-1	4870181	4872954	2	-1	4870181	4872954	2	-1	4870181	4872954	2	-1	4960456	4963230	2	-1	5693713	5696485
	AK059805	006-204-G07	1152	1	1	36456319	36459462	1	1	37885317	37888460	1	1	36122729	36125872	1	1	35619700	35622843	1	1	39550644	39553788
	AK059806	006-204-G11	1146	4	1	19504483	19505903	4	1	19712851	19714271	4	1	19700436	19701856	4	1	16781067	16782487	4	1	17431542	17432962
	AK059807	006-204-H08	1116	4	1	35207901	35210303	4	1	35826832	35829234	4	1	35462101	35464503	4	1	32272078	32274480	4	1	34608397	34610793
	AK059808	006-205-A04	995
	AK059809	006-205-A05	986	12	1	3601556	3604039	12	1	3601609	3604092	12	1	3601604	3604087	12	1	3465814	3468297	12	1	3895399	3897863
	AK059810	006-205-A07	1029	1	1	24453472	24456469	1	1	25783470	25786467	1	1	24122735	24125732	1	1	23694968	23697965	1	1	27122995	27125991
	AK059811	006-205-B03	1172	10	-1	21457940	21459908	10	-1	22242905	22244873	10	-1	21268450	21270418	10	-1	20162929	20164897	10	-1	20794073	20796040
	AK059812	006-205-B04	995	8	-1	7988060	7989374	8	-1	7993407	7994721	8	-1	7988060	7989374	8	-1	7373561	7374875	8	-1	8649190	8650504
	AK059813	006-205-B05	1128	5	-1	29264016	29265309	5	-1	29428868	29430161	5	-1	29126963	29128256	5	-1	28912558	28913851	5	-1	30704754	30706035
	AK059814	006-205-B10	1087	7	-1	5498693	5502124	7	-1	5532545	5534734	7	-1	5532545	5534734	7	-1	5448221	5451633
	AK059815	006-205-B11	1163	8	-1	1084808	1088345	8	-1	1090155	1093692	8	-1	1084808	1088345	8	-1	1091638	1095175	8	-1	1242779	1246316
	AK059816	006-205-B12	1009	2	1	29670152	29671160	2	1	30562882	30563890	2	1	29694514	29695522	2	1	29617049	29618057	2	1	31586296	31587310
	AK059817	006-205-C02	997	2	-1	19591681	19592673	2	-1	20455411	20456403	2	-1	19616943	19617935					2	-1	21155670	21156661
	AK059818	006-205-C06	1070	1	-1	32475006	32478882	1	-1	33904004	33907880	1	-1	32141416	32145292	1	-1	31797442	31801424	1	-1	35454847	35458746
	AK059819	006-205-C07	1003
	AK059820	006-205-D02	993	1	1	33591213	33595173	1	1	35020211	35024171	1	1	33257623	33261583	1	1	32943446	32947406	1	1	36660302	36664262
	AK059821	006-205-D11	1271	5	-1	19878406	19879969	5	-1	19968370	19969933	5	-1	19817312	19818875	5	-1	19569522	19571085	5	-1	21200648	21202218
	AK059822	006-205-D12	1262	2	1	34361612	34363856	2	1	35254342	35256586	2	1	34385974	34388218	2	1	34471421	34473665	2	1	36441331	36443573
	AK059823	006-205-E03	1022
	AK059824	006-205-E06	1000	7	1	25676156	25678108	7	1	26338008	26339960	7	1	25624271	25626223					7	1	23721714	23723696
	AK059825	006-205-F04	1076	5	-1	5608064	5612217	5	-1	5610808	5614961	5	-1	5546837	5550990	5	-1	5398707	5402860
	AK059826	006-205-F07	1040	3	-1	23112629	23113735	3	-1	23918218	23919324	3	-1	22958902	22960008	3	-1	23606286	23607393	3	-1	26777153	26778259
	AK059827	006-205-G11	1010	3	1	4524422	4527083	3	1	4523641	4526302	3	1	4527092	4529753	3	1	4707399	4710060	3	1	4940408	4943070
	AK059828	006-205-H05	1047	3	-1	25266732	25267779	3	-1	26072835	26073882	3	-1	25117444	25118491	3	-1	25686912	25687959	3	-1	29169225	29170272
	AK059829	006-205-H12	1092	3	1	5686518	5689193	3	1	5734739	5737414	3	1	5674897	5677572	3	1	5907652	5910327	3	1	6181934	6184604
	AK059830	006-206-A03	1013	4	1	35108015	35109137	4	1	35726946	35728068	4	1	35362215	35363337	4	1	32146020	32147142	4	1	34464117	34465236
	AK059831	006-206-A08	856	3	1	26050182	26051131	3	1	26856426	26857375	3	1	25900972	25901921	3	1	26424461	26425410	3	1	29982003	29982952
	AK059832	006-206-A09	1115	4	1	31780306	31783616	4	1	32397908	32401218	4	1	32033289	32036599	4	1	28956735	28960047	4	1	31015427	31018985
	AK059833	006-206-B05	946	11	1	733253	736189	11	1	733254	736190	11	1	733252	736188	11	1	774096	777032	11	1	428189	431125
	AK059834	006-206-B06	1134	3	-1	29226210	29229137	3	-1	30037477	30040404	3	-1	29073431	29076358	3	-1	30066501	30069428	3	-1	33530568	33533479
	AK059835	006-206-C02	1395
	AK059836	006-206-C05	1229	6	-1	24916276	24919286	6	-1	25794276	25797286	6	-1	24533621	24536631	6	-1	23629485	23632495	6	-1	26048884	26063087
	AK059837	006-206-C07	1070	2	-1	32459194	32462724	2	-1	33351924	33355454	2	-1	32483556	32487086	2	-1	32546111	32549641	2	-1	34558818	34562345
	AK059838	006-206-C11	1180	3	-1	30431111	30433696	3	-1	31243859	31246444	3	-1	30279663	30282248	3	-1	31163074	31165874	3	-1	34716406	34718985
	AK059839	006-206-D03	1097	3	-1	18390891	18391988	3	-1	19071951	19073048	3	-1	18241520	18242617	3	-1	19136925	19138022	3	-1	20849529	20850626
	AK059840	006-206-D06	1264	10	-1	18508152	18511112	10	-1	19294959	19297919	10	-1	18322177	18325137	10	-1	17244940	17247900	10	-1	17754268	17757241
	AK059841	006-206-D10	1038	8	1	27999625	28002662	8	1	28220473	28223510	8	1	28125226	28128263	8	1	26812433	26815470	8	1	30068555	30071592
	AK059842	006-206-D11	866	11	-1	25394646	25395944	11	-1	27738628	27739926	11	-1	25040288	25041586	1	-1	13409652	13410951	1	1	43760894	43762192
	AK059843	006-206-D12	1005	8	1	21419061	21421527	8	1	21639909	21642375	8	1	21544662	21547128	8	1	20413900	20416366
	AK059844	006-206-E02	864	1	1	23944	25404	1	1	26142	27602	1	1	26142	27602	1	1	26139	27535	1	1	53928	55390
	AK059845	006-206-E10	946	6	-1	4887576	4889706	6	-1	4887576	4889706	6	-1	4899392	4901522					6	-1	5461534	5463658
	AK059846	006-206-F01	1041
	AK059847	006-206-F04	963	2	-1	11798879	11799842	2	-1	11827879	11828842	2	-1	11797979	11798942	2	-1	11833554	11834516
	AK059848	006-206-F06	957	1	-1	183051	187064	1	-1	185249	189262	1	-1	185249	189262					1	-1	217473	221501
	AK059849	006-206-F12	1123	3	1	35907473	35909376	3	1	36819272	36821175	3	1	35754725	35756628	3	1	36709654	36711557	3	1	40384157	40394945
	AK059850	006-206-G02	1178	5	-1	23907914	23910737	5	-1	24038280	24041103	5	-1	23845930	23848753	5	-1	23600031	23602854	5	-1	25440956	25447467
	AK059851	006-206-G09	1212	4	-1	31629448	31631785	4	-1	32247050	32249387	4	-1	31882431	31884768	4	-1	28797169	28799506	4	-1	30890660	30892998
	AK059852	006-206-G10	1098	3	1	27263449	27265346	3	1	28074705	28076602	3	1	27114239	27116136	3	1	28071063	28072960	3	1	31351991	31353888
	AK059853	006-206-G12	984	7	1	5256654	5258064	7	1	5290506	5291916	7	1	5290506	5291916	7	1	5185258	5186668	7	1	5271208	5272616
	AK059854	006-206-H06	988	2	1	31993380	31995367	2	1	32886110	32888097	2	1	32017742	32019729	2	1	32064896	32066883	2	1	34027547	34029534
	AK059855	006-206-H11	1013	1	1	30035200	30036213	1	1	31464198	31465211	1	1	29701610	29702623	0	-1	15431385	15432398
	AK059856	006-207-A07	1390	7	1	25358221	25361060	7	1	26020073	26022912	7	1	25306336	25309175	7	1	24225664	24228503	7	1	23426132	23428950
	AK059857	006-207-B02	1138	6	-1	13200039	13201282	6	-1	13269039	13270282	6	-1	13043835	13045078	6	-1	12766329	12767572	6	-1	13990383	13991630
	AK059858	006-207-B03	1407	9	-1	13981979	13983583	9	-1	14636691	14638295	9	-1	13928329	13929933	9	-1	12849286	12850892	9	-1	12574325	12575929
	AK059859	006-207-B04	886
	AK059860	006-207-C02	983	12	1	2337072	2338171	12	1	2337120	2338219	12	1	2337120	2338219	12	1	2184446	2185545	12	1	2513357	2514456
	AK059861	006-207-C05	937	12	1	1155634	1157213	12	1	1155633	1157212	12	1	1155633	1157212	12	1	1083731	1085310	12	1	1483502	1485081
	AK059862	006-207-C09	1027	1	1	7467511	7469531	1	1	7469689	7471709	1	1	7469709	7471729	1	1	7548795	7550815	1	1	8108096	8110117
	AK059863	006-207-C10	1169	2	-1	22032799	22034191	2	-1	22896529	22897921	2	-1	22058061	22059453	2	-1	21857140	21858532	2	-1	23773504	23774890
	AK059864	006-207-C11	1121	1	1	33803894	33805306	1	1	35232892	35234304	1	1	33470304	33471716	1	1	33152319	33153731	1	1	36935515	36936938
	AK059865	006-207-D04	1137	2	1	1476343	1480233	2	1	1476343	1480233	2	1	1476343	1480233	2	1	1487782	1491673	2	1	1620585	1624475
	AK059866	006-207-D10	1062	5	-1	4563217	4567018	5	-1	4564583	4568384	5	-1	4526141	4529942	5	-1	4417249	4420992	5	-1	4789457	4793155
	AK059867	006-207-E02	1137	4	-1	23610686	23612828	4	-1	24228327	24230469	4	-1	23805117	23807259	4	-1	20874345	20876489	4	-1	22205585	22207728
	AK059868	006-207-E07	1014	3	-1	11787343	11792036	3	-1	11859173	11863866	3	-1	11778398	11783091	3	-1	12100621	12105314	3	-1	13159350	13172054
	AK059869	006-207-E08	1194	3	1	34880576	34883569	3	1	35792375	35795368	3	1	34727828	34730821	3	1	35648581	35651574	3	1	39308691	39311684
	AK059870	006-207-E10	970	1	1	33416057	33417027	1	1	34845055	34846025	1	1	33082467	33083437	1	1	32760837	32761807	1	1	36486011	36498621
	AK059871	006-207-E11	1086	3	1	1839539	1840883	3	1	1838764	1840108	3	1	1840877	1842221	3	1	2070709	2072053	3	1	2093180	2094524
	AK059872	006-207-F02	1028	3	-1	27740193	27741221	3	-1	28551449	28552477	3	-1	27590983	27592011	3	-1	28539411	28540439	3	-1	31844907	31845936
	AK059873	006-207-F04	1234	9	1	15232453	15234328	9	1	15887165	15889040	9	1	15178803	15180678	9	1	14028244	14030119	9	1	13739533	13741413
	AK059874	006-207-F06	1045	3	1	32314942	32317316	3	1	33226701	33229075	3	1	32162594	32164968	3	1	33007179	33009553	3	1	36548039	36550413
	AK059875	006-207-F07	1064	1	1	37841691	37845318	1	1	39270689	39274316	1	1	37508101	37511728	1	1	36958375	36962002	1	1	41057733	41061360
	AK059876	006-207-F09	1134	6	1	6221703	6223695	6	1	6221703	6223695	6	1	6233519	6235511	6	1	6155698	6157689	6	1	7201440	7203430
	AK059877	006-207-G01	1131	7	1	2168947	2171108	7	1	2202799	2204960	7	1	2202799	2204960	7	1	2142561	2144722	7	1	2195670	2197831
	AK059878	006-207-G06	965	2	-1	13223115	13224080	2	-1	13252115	13253080	2	-1	13222215	13223180	2	-1	13187860	13188825	2	-1	14193303	14194268
	AK059879	006-207-G11	1064	1	1	40786849	40787913	1	1	42254847	42255911	1	1	40452359	40453423	1	1	39955552	39956616	1	1	44256300	44257363
	AK059880	006-207-H04	876	1	1	41111977	41113390	1	1	42579975	42581388	1	1	40777487	40778900	1	1	40276199	40277612	1	1	44654504	44655915
	AK059881	006-207-H11	959	4	-1	19147119	19151198	4	-1	19355485	19359564	4	-1	19345370	19349449	4	-1	16413355	16417506
	AK059882	006-207-H12	988	10	1	20260092	20261161	10	1	21045057	21046126	10	1	20070602	20071671	10	1	18950701	18951770	10	1	19523806	19524878
	AK059883	006-208-A04	1009	5	1	28227652	28228661	5	1	28392504	28393513	5	1	28090598	28091607	5	1	27918493	27919502	5	1	29647701	29648710
	AK059884	006-208-A09	973	4	-1	30469049	30470709	4	-1	31086651	31088311	4	-1	30722138	30723798	4	-1	27594862	27596522	4	-1	29491951	29493611
	AK059885	006-208-A11	851	12	-1	23702277	23703226	12	-1	23939532	23940481	12	-1	23769451	23770400	12	-1	20012719	20013669	12	-1	19273503	19274452
	AK059886	006-208-B06	993	12	1	21621489	21625577	12	1	21858627	21862715	12	1	21688691	21692779	12	1	17957707	17961795	12	1	17261690	17265773
	AK059887	006-208-B12	1250	2	-1	21223096	21225413	2	-1	22086826	22089143	2	-1	21248358	21250675	2	-1	19664818	19667136	2	-1	22898628	22900941
	AK059888	006-208-C02	938	1	-1	4157537	4161119	1	-1	4159735	4163317	1	-1	4159735	4163317	1	-1	4197074	4200656	1	-1	4637901	4641484
	AK059889	006-208-C11	918	5	-1	24586467	24589916	5	-1	24716833	24720282	5	-1	24524484	24527933					5	-1	26132004	26135453
	AK059890	006-208-C12	990	3	-1	32212001	32213098	3	-1	33123760	33124857	3	-1	32059653	32060750					3	-1	36489685	36490784
	AK059891	006-208-D03	931	8	-1	962972	963903	8	-1	968319	969250	8	-1	962972	963903	8	-1	966278	967209	8	-1	1102853	1103784
	AK059892	006-208-D10	927	4	-1	32414956	32416030	4	-1	33032558	33033632	4	-1	32667929	32669003	4	-1	29534997	29536071	4	-1	31606876	31607950
	AK059893	006-208-D11	1312	1	-1	8172388	8174691	1	-1	8174566	8176869	1	-1	8174586	8176889	1	-1	8222333	8225209	1	-1	8931219	8933408
	AK059894	006-208-E01	1127	1	1	8019	9237	1	1	10217	11435	1	1	10217	11435	1	1	10216	11434	1	1	37988	39206
	AK059895	006-208-E05	1191	3	1	31387565	31388756	3	1	32299313	32300504	3	1	31235217	31236408	3	1	32079380	32080571	3	1	35649433	35650624
	AK059896	006-208-F05	977	3	1	27259029	27262075	3	1	28070285	28073331	3	1	27109819	27112865	3	1	28066643	28069689	3	1	31347556	31350617
	AK059897	006-208-F07	1205	6	1	409925	411986	6	1	409925	411986	6	1	409925	411986	6	1	312006	314071	6	1	444412	446483
	AK059898	006-208-F09	1432	6	-1	19838396	19841522	6	-1	20716396	20719522	6	-1	19491573	19494699	6	-1	18638519	18641646	6	-1	20601332	20604455
	AK059899	006-208-F10	931	3	-1	32654312	32655242	3	-1	33566073	33567003	3	-1	32501964	32502894	3	-1	33345280	33346211	3	-1	36952299	36953230
	AK059900	006-208-G02	1103	11	-1	14613937	14615040	11	-1	16937867	16938970	11	-1	14536210	14537313	4	-1	3701053	3702157	4	-1	3150801	3151904
	AK059901	006-208-G07	1116	3	1	21589623	21591855	3	1	22395145	22397377	3	1	21435896	21438128	3	1	22024998	22027230	3	1	24532020	24534269
	AK059902	006-208-G08	1123	7	1	8286199	8289457	7	1	8320051	8323309	7	1	8320051	8323309	7	1	8227877	8231135	7	1	8328920	8332178
	AK059903	006-208-G09	927	8	1	5591261	5594705	8	1	5596608	5600052	8	1	5591261	5594705	8	1	5395147	5398591	8	1	5903449	5906894
	AK059904	006-208-G11	1058	11	1	22711182	22716142	11	1	25055045	25060005	11	1	22358470	22363430	11	-1	18450158	18455117	11	-1	18953289	18963908
	AK059905	006-208-H04	1020	10	1	15811383	15820543	10	1	16597986	16607146	10	1	15626608	15635768	10	1	14455085	14464245	10	1	14669894	14679092
	AK059906	006-208-H08	1076													7	-1	19202251	19204202	7	-1	18421086	18423043
	AK059907	006-208-H09	917	10	1	11776426	11781626	10	1	12364874	12370074	10	1	11592113	11597313	10	1	10823698	10829031	10	1	10520475	10524289
	AK059908	006-208-H11	948	3	-1	33492216	33493164	3	-1	34403977	34404925	3	-1	33339868	33340816	3	-1	34262984	34263932	3	-1	37899789	37900737
	AK059909	006-209-C06	999	2	1	2874948	2876252	2	1	2874948	2876252	2	1	2874948	2876252	2	1	2915448	2916752	2	1	3347158	3348462
	AK059910	006-209-C10	1058	1	1	35189959	35192253	1	1	36618957	36621251	1	1	34856369	34858663	1	1	34420432	34422726	1	1	38319844	38322113
	AK059911	006-209-C11	1172	3	1	3293892	3296519	3	1	3293117	3295744	3	1	3296568	3299195	3	1	3448005	3450632	3	1	3767721	3770355
	AK059912	006-209-D08	1369	10	1	18403879	18411310	10	1	19190686	19198117	10	1	18218304	18225735	10	1	17115723	17123156	10	1	17613791	17621226
	AK059913	006-209-D10	1238	3	-1	26835010	26837460	3	-1	27646265	27648715	3	-1	26685800	26688250	3	-1	27683799	27686249	3	-1	30941189	30943639
	AK059914	006-209-E04	972	3	1	16609099	16612859	3	1	17290294	17294054	3	1	16462156	16465916	3	1	17198722	17202482	3	1	18542219	18545978
	AK059915	006-209-E10	914	6	-1	13676508	13680737	6	-1	13745508	13749737	6	-1	13520304	13524533	6	-1	13271827	13276057	6	-1	14547689	14551915
	AK059916	006-209-E12	1333	11	1	13456175	13464166	11	1	15780097	15788088	11	1	13377509	13385500	11	1	11406812	11414804
	AK059917	006-209-F04	1054	8	1	27744540	27747175	8	1	27965388	27968023	8	1	27870141	27872776	8	1	26594652	26597288	8	1	29730775	29733410
	AK059918	006-209-F05	1419	10	-1	4112943	4114434									10	-1	4202214	4203705
	AK059919	006-209-F12	1161	2	1	22830193	22832556	2	1	23693923	23696286	2	1	22855455	22857818	2	1	22647464	22650713	2	1	24533568	24535928
	AK059920	006-209-G08	1302	3	-1	28189574	28191976	3	-1	29000830	29003232	3	-1	28036798	28039200	3	-1	29018509	29020730	2	1	20799512	20801912
	AK059921	006-209-G09	1028	2	1	9497684	9500216	2	1	9526684	9529216	2	1	9496784	9499316	2	1	9549660	9552192	2	1	10298096	10300626
	AK059922	006-209-G12	998	9	1	10768108	10769276	9	1	11334820	11335988	9	1	10716258	10717426	9	1	9699226	9700394	9	1	9268284	9269452
	AK059923	006-209-H02	1241	2	-1	32086878	32088119	2	-1	32979608	32980849	2	-1	32111240	32112481	2	-1	32159620	32160861	2	-1	34138845	34145727
	AK059924	006-209-H09	1196	12	-1	26726154	26728737	12	-1	26986207	26988790	12	-1	26793311	26795894	12	-1	23030358	23032941	12	-1	22374639	22377211
	AK059925	006-209-H11	1368	12	-1	373661	378312	12	-1	373661	378312	12	-1	373661	378312	12	-1	382219	386870	12	-1	562713	567359
	AK059926	006-210-A01	989	8	-1	19399319	19400307	8	-1	19620167	19621155	8	-1	19524920	19525908	8	-1	18386635	18387623
	AK059927	006-210-A02	1107	10	1	20146441	20147547	10	1	20931406	20932512	10	1	19956951	19958057					0	-1	92131217	92132323
	AK059928	006-210-A06	1256	12	1	25272203	25276126	12	1	25532253	25536176	12	1	25339406	25343329	12	1	21574496	21578419	12	1	20836262	20840184
	AK059929	006-210-A07	1042	3	-1	4189656	4192101	3	-1	4188875	4191320	3	-1	4192326	4194771	3	-1	4375967	4378413	3	-1	4629079	4631524
	AK059930	006-210-B02	966	9	1	17842409	17843627	9	1	18497121	18498339	9	1	17788759	17789977	9	1	16616255	16617473	9	1	16492922	16494142
	AK059931	006-210-B09	981	2	-1	22305964	22307143	2	-1	23169694	23170873	2	-1	22331226	22332405	2	-1	22129331	22130659	2	-1	24057239	24058400
	AK059932	006-210-B10	1089	12	1	853004	854382	12	1	853004	854382	12	1	853004	854382	12	1	769656	771034	12	1	1061642	1063028
	AK059933	006-210-C09	1131
	AK059934	006-210-C11	1084	3	-1	1237692	1238873	3	-1	1237694	1238875	3	-1	1239030	1240211
	AK059935	006-210-D02	1104
	AK059936	006-210-D10	1141	1	-1	29606972	29609745	1	-1	31035970	31038743	1	-1	29273382	29276155	1	-1	28945597	28948370	1	-1	32533965	32536738
	AK059937	006-210-D11	1190	2	-1	13120095	13127002	2	-1	13149095	13156002	2	-1	13119195	13126102	2	-1	13072937	13079844	2	-1	14086985	14093395
	AK059938	006-210-E01	1167	2	1	21021897	21032865	2	1	21885627	21896595	2	1	21047159	21058127	2	1	20913196	20925062	2	1	22692579	22703500
	AK059939	006-210-E03	953	7	-1	19623830	19626531	7	-1	20285682	20288383	7	-1	19571945	19574646	7	-1	18579615	18582316	7	-1	17781183	17783848
	AK059940	006-210-F07	1045	12	1	12072475	12080698	12	1	12223202	12231425	12	1	12119459	12127682	9	1	2737977	2746040	12	1	9468298	9475619
	AK059941	006-210-F08	1012	2	-1	30426392	30428209	2	-1	31319122	31320939	2	-1	30450754	30452571	2	-1	30404353	30406172	2	-1	32378692	32380513
	AK059942	006-210-F11	1093	10	1	853684	855027	10	1	848545	849888	10	1	848545	849888	10	1	1007364	1008708	10	1	815838	818646
	AK059943	006-210-G02	1129	4	1	8508354	8513020	4	1	8579904	8584570	4	1	8486480	8491146	3	1	37480783	37485449	3	1	41353599	41358441
	AK059944	006-210-G07	973	9	-1	6438639	6440905	9	-1	7005351	7007617	9	-1	6385451	6387717	9	-1	5473855	5476121	9	-1	5981897	5983898
	AK059945	006-210-G09	1028	12	-1	6798511	6801707	12	-1	6798673	6801869	12	-1	6798642	6801838	12	-1	5976029	5979226	12	-1	6308074	6311269
	AK059946	006-210-G10	1050	7	1	4177586	4179696	7	1	4211438	4213548	7	1	4211438	4213548	7	1	4113977	4116087	7	1	4043919	4046029
	AK059947	006-210-H10	972	2	-1	28147419	28148541	2	-1	29040149	29041271	2	-1	28171781	28172903	2	-1	28060757	28061879	2	-1	29969337	29970459
	AK059948	006-210-H11	1000	4	1	23693788	23696038	4	1	24311429	24313679	4	1	23888220	23890470	4	1	20956996	20959246	4	1	22305206	22307459
	AK059949	006-211-A10	1026	12	1	23114784	23123626	12	1	23352031	23360873	12	1	23181967	23190809	12	1	19368095	19386928	12	1	18639974	18648446
	AK059950	006-211-B01	1059	3	-1	13074631	13077067	3	-1	13147797	13150233	3	-1	13067022	13069458	3	-1	13343972	13346408	3	-1	14695553	14697990
	AK059951	006-211-B08	1031	5	1	21408756	21410423	5	1	21498752	21500419	5	1	21347696	21349363	5	1	21049328	21051388	5	1	22803975	22805644
	AK059952	006-211-B10	981	7	-1	17269208	17272584	7	-1	17931060	17934436	7	-1	17217323	17220699	7	-1	16349714	16353089	7	-1	15673629	15676997
	AK059953	006-211-C02	1081	4	-1	22027597	22030642	4	-1	22346199	22349244	4	-1	22222323	22225368	4	-1	19331864	19334909	4	-1	20443915	20446964
	AK059954	006-211-C12	1328	12	-1	23261540	23265617	12	-1	23498787	23502864	12	-1	23328723	23332800	12	-1	19535654	19539731	12	-1	18810367	18814457
	AK059955	006-211-D02	951	3	-1	1927496	1928654	3	-1	1926721	1927879	3	-1	1928834	1929992	3	-1	2126790	2127948	3	-1	2221518	2222676
	AK059956	006-211-D03	917	2	-1	32082261	32084250	2	-1	32974991	32976980	2	-1	32106623	32108612	2	-1	32154636	32156625	2	-1	34134209	34136196
	AK059957	006-211-D05	964	1	-1	17749760	17754486	1	-1	19079758	19084484	1	-1	17419023	17423749	1	-1	17086243	17091235	1	-1	19166271	19170990
	AK059958	006-211-E06	1178	1	1	7040824	7044348	1	1	7043002	7046526	1	1	7043022	7046546	1	1	7121309	7124833	1	1	7512665	7516112
	AK059959	006-211-E11	1020	11	-1	25804093	25806008	11	-1	28153580	28155495	11	-1	25442655	25444570	11	-1	21164392	21166307	11	-1	21174766	21176681
	AK059960	006-211-F03	1002	7	-1	25760091	25763970	7	-1	26421943	26425822	7	-1	25708206	25712085	7	-1	24604462	24608345
	AK059961	006-211-F04	1024
	AK059962	006-211-F05	1086	1	1	29691439	29694719	1	1	31120437	31123717	1	1	29357849	29361129	1	1	29023215	29026495	1	1	32607412	32610693
	AK059963	006-211-F07	950	1	-1	34490587	34493190	1	-1	35919585	35922188	1	-1	34156997	34159600	1	-1	33757491	33760095	1	-1	37548280	37550884
	AK059964	006-211-F08	908	7	-1	16225002	16228973	7	-1	16886854	16890825	7	-1	16173117	16177088					7	-1	14727087	14731064
	AK059965	006-211-F10	1161	1	1	29302411	29304191	1	1	30731409	30733189	1	1	28968821	28970601	1	1	28660610	28662390	1	1	32277943	32279722
	AK059966	006-211-F11	1285	9	-1	14975324	14976728	9	-1	15630036	15631440	9	-1	14921674	14923078	9	-1	13809093	13810497	9	-1	13494721	13496109
	AK059967	006-211-F12	1244
	AK059968	006-211-G06	935	11	-1	8124055	8132337	11	-1	8130522	8138804	11	-1	8047982	8056264	11	-1	7597831	7607725
	AK059969	006-211-G08	1048	11	1	1279059	1280691	11	1	1261929	1263561	11	1	1281339	1282971	11	1	1279536	1281168	11	1	1012445	1014077
	AK059970	006-211-G11	1156	2	-1	31078583	31082210	2	-1	31971313	31974940	2	-1	31102945	31106572	2	-1	31088166	31091793	2	-1	33116237	33119862
	AK059971	006-211-H01	905	12	1	23046505	23050994	12	1	23283752	23288241	12	1	23113688	23118177	12	1	19308485	19313036	12	1	18567459	18573519
	AK059972	006-211-H09	962
	AK059973	006-211-H11	1028	12	-1	26391746	26396442	12	-1	26651799	26656495	12	-1	26458908	26463604	12	-1	22690255	22695241	12	-1	22049372	22054062
	AK059974	006-212-A04	964	10	1	22488379	22489343	10	1	23273344	23274308	10	1	22298089	22299053	10	1	21163891	21164855	10	1	21875063	21876026
	AK059975	006-212-A09	1077	1	1	41111977	41113591	1	1	42579975	42581589	1	1	40777487	40779101	1	1	40276199	40277813	1	1	44654504	44656116
	AK059976	006-212-A10	1090	12	-1	3633844	3634934	12	-1	3633897	3634987	12	-1	3633892	3634982	12	-1	3497906	3498996
	AK059977	006-212-B01	1015	1	1	12550911	12552347	1	1	12711089	12712525	1	1	12551309	12552745	1	1	12516943	12518303
	AK059978	006-212-B08	1147	12	1	1756966	1758667	12	1	1756986	1758687	12	1	1756987	1758688	12	1	1620152	1621853	12	1	2029471	2031180
	AK059979	006-212-D11	1175	2	1	35210723	35211898	2	1	36103453	36104628	2	1	35235085	35236260	2	1	35322729	35323904	2	1	37410248	37411423
	AK059980	006-212-E05	1106	12	-1	943440	944546	12	-1	943440	944546	12	-1	943440	944546	12	-1	867988	869094	12	-1	1171018	1172138
	AK059981	006-212-E08	1250	3	1	4003493	4007620	3	1	4002718	4006845	3	1	4006169	4010296	3	1	4139030	4143157	3	1	4432891	4437021
	AK059982	006-212-E10	1062	3	1	1172691	1174089	3	1	1172693	1174091	3	1	1174029	1175427	3	1	1411445	1412843	3	1	1424045	1425428
	AK059983	006-212-F12	1084	3	-1	30546855	30549933	3	-1	31359603	31362681	3	-1	30395407	30398485	3	-1	31280525	31283606	3	-1	34834083	34839519
	AK059984	006-212-G05	1077													6	1	3715084	3716161	6	1	4481031	4482106
	AK059985	006-212-G06	963	1	-1	41289570	41291089	1	-1	42757568	42759087	1	-1	40955080	40956599	1	-1	40459915	40461434	1	-1	44911866	44913383
	AK059986	006-212-G11	1121	6	-1	2991144	2994595	6	-1	2991144	2994595	6	-1	2991135	2994586	6	-1	2887950	2891401	6	-1	3530615	3534066
	AK059987	006-212-H01	1312	5	1	24204378	24205689	5	1	24334744	24336055	5	1	24142394	24143705	5	1	23896273	23897584
	AK059988	006-212-H11	1266	9	-1	20549369	20552545	9	-1	21381492	21384668	9	-1	20248457	20251633	9	-1	19241881	19245057	9	-1	19325387	19328563
	AK059989	006-301-A08	923	3	-1	8576225	8579648	3	-1	8647835	8651258	3	-1	8567280	8570703	3	-1	8715175	8718598	3	-1	9103004	9106781
	AK059990	006-301-A12	1192
	AK059991	006-301-B06	1232	3	-1	2831638	2833211	3	-1	2830863	2832436	3	-1	2834314	2835887	3	-1	3041578	3043151	3	-1	3305346	3306919
	AK059992	006-301-C04	1014	1	1	19462743	19466722	1	1	20792741	20796720	1	1	19132006	19135985	1	1	18890290	18894269	1	1	21615199	21619186
	AK059993	006-301-D08	1045	6	1	229960	231637	6	1	229960	231637	6	1	229960	231637	6	1	149749	151426	6	1	263486	265163
	AK059994	006-301-E09	1147	7	-1	22849731	22852141	7	-1	23511583	23513993	7	-1	22797846	22800256	7	-1	21689367	21691777	7	-1	20893057	20895485
	AK059995	006-301-F01	1094	6	-1	5035132	5037020	6	-1	5035132	5037020	6	-1	5046948	5048836	6	-1	4859394	4861858	6	-1	5847478	5849366
	AK059996	006-301-F05	989	10	1	3004853	3006194	10	1	2999714	3001055	10	1	2999714	3001055	10	1	3098791	3100132	10	1	2780244	2781587
	AK059997	006-301-F11	1082	6	-1	14896467	14912363	6	-1	14965467	14981363	6	-1	14740263	14756159	6	-1	14484905	14502243	6	-1	15850150	15864937
	AK059998	006-301-G05	1043	2	1	24367527	24368570	2	1	25231257	25232300	2	1	24392789	24393832	2	1	24182053	24183096
	AK059999	006-301-G07	963	10	-1	2997020	2998097	10	-1	2991881	2992958	10	-1	2991881	2992958	10	-1	3090958	3092035	10	-1	2772387	2773464
	AK060000	006-301-G09	1061	3	1	31729561	31732125	3	1	32641316	32643880	3	1	31577213	31579777	3	1	32422765	32425330	3	-1	3487133	3489700
	AK060001	006-301-G10	940	2	-1	19948818	19949761	2	-1	20812548	20813491	2	-1	19974080	19975023	2	-1	19875397	19876340	2	-1	21614201	21615159
	AK060002	006-301-H10	1237	6	-1	23872484	23873718	6	-1	24750484	24751718	6	-1	23489829	23491063	6	-1	22547222	22548456	6	-1	24778462	24779705
	AK060003	006-302-A07	986	2	-1	5907169	5909597	2	-1	5907169	5909597	2	-1	5907169	5909597	2	-1	6011211	6013639	2	-1	6817012	6819438
	AK060004	006-302-A08	990	7	1	372109	373970	7	1	372810	374671	7	1	372810	374671	7	1	379928	381789	7	1	382993	384854
	AK060005	006-302-B02	935													7	1	1444887	1494521	7	-1	1412559	1413494
	AK060006	006-302-B06	1097	5	1	23201426	23202523	5	1	23330442	23331539	5	1	23139486	23140583	5	1	22887995	22889089	5	1	24732940	24734037
	AK060007	006-302-C05	1234	3	1	31465667	31467172	3	1	32377422	32378927	3	1	31313319	31314824	3	1	32160056	32161561	3	1	35727563	35729070
	AK060008	006-302-C08	1021	6	1	24490999	24492935	6	1	25368999	25370935	6	1	24108344	24110280	6	1	23177411	23179566	6	1	25593915	25595852
	AK060009	006-302-D03	1037	3	-1	9712250	9716094	3	-1	9783862	9787706	3	-1	9703305	9707149	3	-1	9904841	9908685	3	-1	10606869	10610712
	AK060010	006-302-E01	1166	3	1	33877931	33880257	3	1	34789730	34792056	3	1	33725583	33727909	3	1	34618440	34620766	3	1	38281119	38283436
	AK060011	006-302-E03	1348	1	-1	43304160	43306647	1	-1	44772158	44774645	1	-1	42969670	42972157	1	-1	42347731	42350218	1	-1	47035591	47038081
	AK060012	006-302-E08	1058	6	1	5007201	5009687	6	1	5007201	5009687	6	1	5019017	5021503	6	1	4831502	4833945	6	1	5821426	5823912
	AK060013	006-302-E12	1000	3	1	4108800	4110208	3	1	4108019	4109427	3	1	4111470	4112878	3	1	4286673	4288081	3	1	4535860	4537270
	AK060014	006-302-F04	911	7	-1	20767410	20769835	7	-1	21429262	21431687	7	-1	20715525	20717950	7	-1	19649952	19652377	7	-1	18895694	18898122
	AK060015	006-302-F07	1199	6	1	5687697	5689595	6	1	5687697	5689595	6	1	5699513	5701411	6	1	5616726	5618624	6	1	6530294	6532191
	AK060016	006-302-F09	1104	6	-1	19823523	19826832	6	-1	20701523	20704832	6	-1	19476700	19480009	6	-1	18623885	18627194	6	-1	20586055	20589363
	AK060017	006-302-G02	1076	1	-1	35936469	35939943	1	-1	37365467	37368941	1	-1	35602879	35606353	1	-1	35083377	35086851	1	-1	39022010	39025491
	AK060018	006-302-G04	1294	1	-1	31735979	31737584	1	-1	33164977	33166582	1	-1	31402389	31403994	1	-1	31054064	31055669	1	-1	34595652	34597256
	AK060019	006-302-G10	979	3	-1	7462401	7463762	3	-1	7532673	7534034	3	-1	7450780	7452141	3	-1	7668869	7670230	3	-1	8014545	8015905
	AK060020	006-302-G11	1296	1	1	39755917	39759273	1	1	41184915	41188271	1	1	39422327	39425683	1	1	38911234	38914594	1	1	43120472	43123828
	AK060021	006-302-H01	1182	2	-1	34957765	34960690	2	-1	35850495	35853420	2	-1	34982127	34985052	2	-1	35067335	35070260	2	-1	37105505	37108424
	AK060022	006-302-H05	1071	11	1	9155396	9156467	11	1	9222032	9223103	11	1	9078734	9079805	11	1	8152546	8153617	11	1	7714438	7715506
	AK060023	006-302-H06	1442	11	-1	4124481	4126470	11	-1	4111789	4113778	11	-1	4108977	4110966	11	-1	4217206	4219195
	AK060024	006-303-A09	861	6	-1	28471609	28473767	6	-1	29349609	29351767	6	-1	28088954	28091112	6	-1	27228896	27231040	6	-1	30360208	30362366
	AK060025	006-303-B07	1059	3	-1	18440620	18441776	3	-1	19121680	19122836	3	-1	18291708	18292864	3	-1	19186981	19188140	3	-1	20905771	20906927
	AK060026	006-303-C02	1043	3	-1	4189642	4192091	3	-1	4188861	4191310	3	-1	4192312	4194761	3	-1	4375953	4378403	3	-1	4629065	4631514
	AK060027	006-303-D07	1047	2	-1	9458444	9463760	2	-1	9487444	9492760	2	-1	9457544	9462860	2	-1	9512274	9517590	2	-1	10254741	10259664
	AK060028	006-303-F06	1147	3	-1	1150656	1154228	3	-1	1150658	1154230	3	-1	1151994	1155566	3	-1	1351959	1355532	3	-1	1401383	1404938
	AK060029	006-303-F08	1382	3	-1	1962701	1964614	3	-1	1961926	1963839	3	-1	1964039	1965952	3	-1	2169083	2170996	3	-1	2253712	2255616
	AK060030	006-303-G09	973	3	1	36013942	36018503	3	1	36925741	36930302	3	1	35861194	35865755	3	1	36814849	36819410	3	1	40490788	40495350
	AK060031	006-303-H02	1411	3	1	9415921	9419616	3	1	9487533	9491228	3	1	9406976	9410671	3	1	9597111	9600806	3	1	10165676	10169378
	AK060032	006-303-H06	977	2	1	6604840	6606516	2	1	6633840	6635516	2	1	6603940	6605616	2	1	6716339	6718015	2	1	7554820	7556496
	AK060033	006-303-H08	1134	10	1	14273125	14274259	10	1	15059728	15060862	10	1	14088350	14089484	10	1	13122424	13123558	10	1	12904086	12905220
	AK060034	006-303-H12	1375	2	1	31517562	31518937	2	1	32410292	32411667	2	1	31541924	31543299	2	1	31562843	31564218	2	1	33557453	33558828
	AK060035	006-304-A09	934	4	1	11311351	11314063	4	1	11382901	11385613	4	1	11388555	11391267	4	1	9132751	9135463	4	1	8959674	8962386
	AK060036	006-304-A10	1127	9	-1	21164759	21167166	9	-1	21996882	21999289	9	-1	20863847	20866254	9	-1	19847301	19849708	9	-1	19937979	19940410
	AK060037	006-304-A11	987	12	-1	26991735	26993561	12	-1	27251788	27253614	12	-1	27061473	27063299	12	-1	23278127	23279953	12	-1	22574386	22576215
	AK060038	006-304-B02	1215	1	1	29162129	29163700	1	1	30591127	30592698	1	1	28828539	28830110	1	1	28514027	28515598	1	1	32142146	32143743
	AK060039	006-304-B06	1043	8	-1	22984319	22986647	8	-1	23205167	23207495	8	-1	23109920	23112248	8	-1	21962883	21965211	8	-1	24648384	24650729
	AK060040	006-304-C03	1005	1	1	29750480	29754326	1	1	31179478	31183324	1	1	29416890	29420736	1	1	29076259	29080105	1	1	32650295	32654049
	AK060041	006-304-C08	985	12	-1	22677293	22679788	12	-1	22914540	22917035	12	-1	22744495	22746990	12	-1	18996052	18998552	12	-1	18227125	18229619
	AK060042	006-304-F01	1021	8	1	10955852	10961142	8	1	10961199	10966489	8	1	10955852	10961142	8	1	10357265	10362552	8	1	12335400	12340606
	AK060043	006-304-F02	1103	8	1	27364419	27368161	8	1	27585267	27589009	8	1	27490020	27493762	8	1	26246891	26250633	8	1	29320342	29324079
	AK060044	006-304-F05	910	8	-1	23725879	23727278	8	-1	23946727	23948126	8	-1	23851480	23852879	8	-1	22659859	22661258	8	-1	25490048	25491447
	AK060045	006-304-G06	1079	8	-1	20684391	20687602	8	-1	20905239	20908450	8	-1	20809992	20813203	8	-1	19662142	19665350	8	-1	22139132	22142340
	AK060046	006-304-G10	1210	8	1	1235329	1239223	8	1	1240676	1244570	8	1	1235329	1239223	8	1	1233068	1236961
	AK060047	006-304-H06	1086	8	-1	20492065	20493376	8	-1	20712913	20714224	8	-1	20617666	20618977	8	-1	19466653	19467964	8	-1	21934263	21935575
	AK060048	006-304-H07	1044	9	-1	20605629	20608578	9	-1	21437752	21440701	9	-1	20304717	20307666	9	-1	19319902	19322851	9	-1	19382273	19385222
	AK060049	006-304-H12	1173	11	-1	28396012	28399184	11	-1	30762577	30765749	11	-1	28323167	28326339	11	-1	22639181	22642353	11	-1	23007007	23010176
	AK060050	006-305-A03	946	3	1	34468138	34470335	3	1	35379937	35382134	3	1	34315790	34317987	3	1	35201986	35204183	3	1	38878937	38881137
	AK060051	006-305-A04	1003	12	1	23412383	23413386	12	1	23649630	23650633	12	1	23479566	23480569	12	1	19691749	19692752
	AK060052	006-305-A07	1088	4	1	8508352	8512977	4	1	8579902	8584527	4	1	8486478	8491103	3	1	37480781	37485406	3	1	41353597	41358399
	AK060053	006-305-B01	935	9	1	10767864	10769135	9	1	11334576	11335847	9	1	10716014	10717285	9	1	9698982	9700253	9	1	9268040	9269311
	AK060054	006-305-B07	1284	5	-1	18413192	18414870	5	-1	18501145	18502823	5	-1	18350080	18351758	5	-1	18150446	18152125	5	-1	19552381	19554057
	AK060055	006-305-D08	1049	2	-1	1022191	1024747	2	-1	1022191	1024747	2	-1	1022191	1024747	2	-1	1035688	1038244	2	-1	1081780	1084336
	AK060056	006-305-E08	864	7	1	18760310	18761960	7	1	19422162	19423812	7	1	18708425	18710075	7	1	17758129	17759779	7	1	16964036	16965686
	AK060057	006-305-E12	756													7	1	1377770	1378526	7	1	1409432	1410188
	AK060058	006-305-F02	902	5	-1	16100625	16101527	5	-1	16156581	16157483	5	-1	16043197	16044099	5	-1	15781981	15782882	5	-1	16859923	16860825
	AK060059	006-305-F04	950	3	1	14522607	14523557	3	1	15094801	15095751	3	1	14376964	14377914	3	1	15056064	15057014	3	1	16239693	16240643
	AK060060	006-305-F11	1504	10	1	567170	568798	10	1	562031	563659	10	1	562031	563659	10	1	582252	583880	10	1	431273	432896
	AK060061	006-305-F12	1073	7	1	27626631	27628256	7	1	28288483	28290108	7	1	27574746	27576371	7	1	26565265	26566890	7	1	25593506	25595150
	AK060062	006-305-G08	989	2	1	12620388	12625403	2	1	12649388	12654403	2	1	12619488	12624503	2	1	12588827	12593842	2	1	13464306	13469319
	AK060063	006-305-G12	983	12	-1	19093205	19095822	12	-1	19266500	19269117	12	-1	19162633	19165250	12	-1	15825168	15827786	12	-1	15363855	15366466
	AK060064	006-305-H01	1138	2	1	274454	277232	2	1	274454	277232	2	1	274454	277232	2	1	267644	270422	2	1	266247	269016
	AK060065	006-305-H03	1365	3	1	28580816	28582408	3	1	29392072	29393664	3	1	28428038	28429630	3	1	29412770	29414362	3	1	32762024	32763616
	AK060066	006-305-H05	971	7	1	26240837	26243421	7	1	26902689	26905273	7	1	26188952	26191536	7	1	25092928	25095549	7	1	24287869	24290446
	AK060067	006-305-H07	1139	8	-1	27756063	27760195	8	-1	27976911	27981043	8	-1	27881664	27885796	8	-1	26602786	26606918	8	-1	29742386	29783539
	AK060068	006-305-H11	1126	12	1	27375931	27377057	12	1	27635995	27637121	12	1	27445668	27446794	12	1	23649482	23650608	12	1	22964390	22965516
	AK060069	006-305-H12	1012	9	1	13812681	13815678	9	1	14467393	14470390	9	1	13759031	13762028	9	1	12675601	12679292	9	1	12420590	12423587
	AK060070	006-306-A05	1212	12	-1	2594557	2598952	12	-1	2594605	2599000	12	-1	2594605	2599000	12	-1	2439579	2443974	12	-1	2816255	2820651
	AK060071	006-306-A06	1218	2	-1	34873716	34875127	2	-1	35766446	35767857	2	-1	34898078	34899489	2	-1	34982944	34984355	2	-1	36976909	36978322
	AK060072	006-306-A12	956	1	1	27422317	27427161	1	1	28851315	28856159	1	1	27088727	27093571	1	1	26754433	26759277	1	1	30282058	30287592
	AK060073	006-306-B04	909	1	-1	40480074	40480983	1	-1	41909072	41909981	1	-1	40146484	40147393	1	-1	39657910	39658819	1	-1	43957338	43958247
	AK060074	006-306-B05	992	11	1	4087282	4089491	11	1	4074590	4076799	11	1	4071778	4073987	11	1	4180367	4182576	11	1	3892596	3894805
	AK060075	006-306-B06	1186	1	1	16302221	16307385	1	1	16207014	16212178	1	1	15957334	15962498	1	1	15946361	15951560	1	-1	17624045	17642052
	AK060076	006-306-B11	966	7	1	17184978	17185946	7	1	17846830	17847798	7	1	17133093	17134061	7	1	16265638	16266608	7	1	15582230	15583199
	AK060077	006-306-B12	981	11	1	3990705	3991686	11	1	3978013	3978994	11	1	3975201	3976182	11	1	4090592	4091573	11	1	3806595	3807576
	AK060078	006-306-C04	937	1	1	11242030	11243515	1	1	11293208	11294693	1	1	11243328	11244813	1	1	11411881	11413366	1	1	12318569	12320051
	AK060079	006-306-C08	1097	5	-1	4543313	4544629	5	-1	4544679	4545995	5	-1	4506237	4507553	5	-1	4397058	4398374	5	-1	4769580	4770896
	AK060080	006-306-D01	1260	8	-1	25842669	25844598	8	-1	26063517	26065446	8	-1	25968270	25970199	8	-1	24813130	24815059	8	-1	27693146	27695078
	AK060081	006-306-D02	930	2	-1	6510141	6513827	2	-1	6539141	6542827	2	-1	6509241	6512927	2	-1	6620936	6624607
	AK060082	006-306-D11	1248	7	-1	3331188	3332436	7	-1	3365040	3366288	7	-1	3365040	3366288	7	-1	3257159	3258408	7	-1	3220896	3222144
	AK060083	006-306-E12	1149	2	1	35869767	35871097	2	1	36762497	36763827	2	1	35894129	35895459					2	1	38073985	38075317
	AK060084	006-306-F01	1006	11	1	11384941	11385945	11	1	11451839	11452843	11	1	11306085	11307089	11	1	10357950	10358954	11	1	10139693	10186121
	AK060085	006-306-F03	1037	2	1	23739373	23742733	2	1	24603103	24606463	2	1	23764635	23767995	2	1	23508433	23511791	2	1	25451679	25455030
	AK060086	006-306-F10	1006
	AK060087	006-306-G08	1130	1	-1	40473717	40475186	1	-1	41902715	41904184	1	-1	40140127	40141596	1	-1	39651734	39653203	1	-1	43951080	43952550
	AK060088	006-306-G11	1036	2	-1	23986639	23990487	2	-1	24850369	24854217	2	-1	24011901	24015749	2	-1	23764280	23768128	2	-1	25692660	25696522
	AK060089	006-306-H12	1044
	AK060090	006-307-A04	1241	9	-1	6386890	6388632	9	-1	6953602	6955344	9	-1	6333702	6335444	9	-1	5423968	5425710	9	-1	5915346	5917092
	AK060091	006-307-D01	1054	1	-1	4070781	4073240	1	-1	4072979	4075438	1	-1	4072979	4075438	1	-1	4111060	4113456	1	-1	4550346	4552805
	AK060092	006-307-D05	1113	2	1	31184950	31187524	2	1	32077680	32080254	2	1	31209312	31211886					2	1	33230196	33232780
	AK060093	006-307-E10	1241	10	-1	3342271	3344700	10	-1	3337132	3339561	10	-1	3337132	3339561	10	-1	3286378	3288807	10	-1	3014958	3017415
	AK060094	006-307-E12	1047	10	-1	22678910	22681864	10	-1	23463875	23466829	10	-1	22488220	22491174	10	-1	21341062	21344016	10	-1	22068980	22071943
	AK060095	006-307-F01	1005	1	1	31730684	31734109	1	1	33159682	33163107	1	1	31397094	31400519	1	1	31048769	31052194	1	1	34590351	34593785
	AK060096	006-307-G02	1293	10	1	21529347	21531560	10	1	22314312	22316525	10	1	21339857	21342070	10	1	20234620	20236833	10	1	20867178	20869391
	AK060097	006-307-G05	1139	6	1	24217381	24222092	6	1	25095381	25100092	6	1	23834726	23839437	6	1	22887095	22891806	6	1	25283949	25288665
	AK060098	006-307-G12	1024	12	1	1155730	1157378	12	1	1155729	1157377	12	1	1155729	1157377	12	1	1083827	1085475	12	1	1483598	1485246
	AK060099	006-307-H01	957	1	-1	6007663	6008620	1	-1	6009841	6010798	1	-1	6009861	6010818	1	-1	6086794	6087753	1	-1	6454414	6455371
	AK060100	006-307-H11	1041	7	-1	28447046	28449506	7	-1	29108898	29111358	7	-1	28395161	28397621	7	-1	27418491	27422417	7	-1	26452670	26455142
	AK060101	006-308-A02	1102	2	-1	16003840	16006056	2	-1	16788570	16790786	2	-1	16109492	16111708	2	-1	15786042	15788258	2	-1	17195453	17197669
	AK060102	006-308-A07	957	10	-1	18508138	18509662	10	-1	19294945	19296469	10	-1	18322163	18323687	10	-1	17244926	17246450	10	-1	17754254	17755788
	AK060103	006-308-A09	1003	11	-1	25392653	25393757	11	-1	27736635	27737739	11	-1	25038295	25039399	1	-1	13407661	13408765	1	1	43763083	43764186
	AK060104	006-308-B05	1034	10	-1	21831493	21834380	10	-1	22616458	22619345	10	-1	21641603	21644490	10	-1	20533799	20536686	10	-1	21187493	21190381
	AK060105	006-308-B06	1118	11	1	483801	486548	11	1	483801	486548	11	1	483800	486547	11	1	480065	482812	11	1	21240910	21243657
	AK060106	006-308-C04	941	2	1	2486462	2487403	2	1	2486462	2487403	2	1	2486462	2487403
	AK060107	006-308-C07	1283	5	-1	17195769	17199630	5	-1	17283567	17287428	5	-1	17132502	17136363	5	-1	16890543	16894404	5	-1	18231400	18235262
	AK060108	006-308-C09	1196	11	1	721982	725972	11	1	721982	725973	11	1	721981	725971	11	1	762821	766813	11	1	416916	420908
	AK060109	006-308-C10	817	9	-1	21370328	21371954	9	-1	22202451	22204077	9	-1	21069416	21071042	9	-1	20078569	20080195	9	-1	20171361	20172989
	AK060110	006-308-D03	1014	4	-1	32120646	32123329	4	-1	32738248	32740931	4	-1	32373619	32376302	4	-1	29253982	29256665
	AK060111	006-308-D05	1075	5	-1	24646271	24649610	5	-1	24776637	24779976	5	-1	24584288	24587627	5	-1	24382052	24385391	5	-1	26201518	26204857
	AK060112	006-308-D10	1046	6	-1	21373015	21376153	6	-1	22251015	22254153	6	-1	21026192	21029330					6	-1	22138515	22141656
	AK060113	006-308-D11	1176	1	1	29947804	29949161	1	1	31376802	31378159	1	1	29614214	29615571	1	1	29287698	29289055	1	1	32858609	32859966
	AK060114	006-308-D12	1009	8	1	18824045	18826825	8	1	19044893	19047673	8	1	18949646	18952426	8	1	17803110	17805890	8	1	20167104	20169884
	AK060115	006-308-E07	1008
	AK060116	006-308-E08	1111	9	-1	19302643	19304524	9	-1	19956766	19958647	9	-1	19011770	19013651	9	-1	18074670	18076521	9	-1	17938117	17939962
	AK060117	006-308-E09	1097	6	-1	810074	812646	6	-1	810074	812646	6	-1	810074	812646	6	-1	709701	712274	6	-1	983821	986371
	AK060118	006-308-E10	1064	11	-1	2486585	2487649	11	-1	2472598	2473662	11	-1	2473491	2474555	11	-1	2625728	2626792	11	-1	2272422	2273485
	AK060119	006-308-F01	1214	3	1	4632367	4633860	3	1	4631586	4633079	3	1	4635037	4636530	3	1	4815232	4816727	3	1	5062609	5064117
	AK060120	006-308-F04	1356	1	1	6275412	6280361	1	1	6277590	6282539	1	1	6277610	6282559	1	1	6341118	6346067	1	1	6725070	6730019
	AK060121	006-308-F09	1003	8	1	3687960	3690292	8	1	3693307	3695639	8	1	3687960	3690292	8	1	3594972	3597509	8	1	3987908	3990238
	AK060122	006-308-G03	1187	5	-1	29501562	29502749	5	-1	29666414	29667601	5	-1	29364509	29365696	5	-1	29153501	29154690	5	-1	30925423	30926610
	AK060123	006-308-G09	975	6	1	26936182	26939956	6	1	27814182	27817956	6	1	26553527	26557301	6	1	25629176	25632953	6	1	28527454	28547102
	AK060124	006-308-H03	1077	9	1	2457919	2470739	9	1	2405631	2418451	9	1	2405631	2418451	9	1	1947772	1960577	9	1	2120987	2134778
	AK060125	006-308-H10	1332	4	-1	21474697	21476928	4	-1	21684299	21686530	4	-1	21670423	21672654	4	-1	18822478	18824709	4	-1	19614191	19616422
	AK060126	006-308-H11	1005	4	-1	34711111	34713125	4	-1	35330042	35332056	4	-1	34965313	34967327	4	-1	31731521	31733535	4	-1	34129003	34131036
	AK060127	006-309-A01	984	6	1	26936189	26939972	6	1	27814189	27817972	6	1	26553534	26557317	6	1	25629183	25632969	6	1	28527461	28547118
	AK060128	006-309-A05	924	2	-1	5798920	5800880	2	-1	5798920	5800880	2	-1	5798920	5800880	2	-1	5903812	5905772	2	-1	6700134	6702094
	AK060129	006-309-A10	1081	10	-1	21077219	21078300	10	-1	21862184	21863265	10	-1	20887729	20888810	10	-1	19757765	19758846	10	-1	20407928	20409012
	AK060130	006-309-A11	1251	5	-1	20865036	20868141	5	-1	20955032	20958137	5	-1	20803976	20807081	5	-1	20537075	20540180	5	-1	22195223	22198353
	AK060131	006-309-B10	1117	7	-1	23818689	23820435	7	-1	24480541	24482287	7	-1	23766804	23768550	7	-1	22667608	22669354	7	-1	21907388	21909135
	AK060132	006-309-C04	1220	1	1	223940	226103	1	1	226138	228301	1	1	226138	228301	1	1	206155	208318	1	1	265714	267790
	AK060133	006-309-C09	917	12	1	6676553	6678641	12	1	6676715	6678803	12	1	6676688	6678776	12	1	5857865	5859953	12	1	6124046	6126204
	AK060134	006-309-D04	1131	5	-1	7113546	7114865	5	-1	7116291	7117610	5	-1	7049306	7050625	5	-1	6952104	6953424	5	-1	7435121	7436486
	AK060135	006-309-D07	1060	12	-1	4555131	4557031	12	-1	4555197	4557097	12	-1	4555156	4557056	12	-1	4482877	4484777	12	-1	4714046	4715946
	AK060136	006-309-D12	982	3	-1	12745434	12747711	3	-1	12818600	12820877	3	-1	12737825	12740102	3	-1	13024632	13026909	3	-1	14279429	14281706
	AK060137	006-309-E05	1072	6	1	30370060	30373409	6	1	31248060	31251409	6	1	29855157	29858506	6	1	29032441	29035792	6	1	32104164	32107513
	AK060138	006-309-E10	1089	3	-1	28501237	28504530	3	-1	29312493	29315786	3	-1	28348459	28351752	3	-1	29333102	29336395	3	-1	32682455	32685748
	AK060139	006-309-F01	1147
	AK060140	006-309-G04	1281	2	-1	32861969	32864379	2	-1	33754699	33757109	2	-1	32886331	32888741	2	-1	32982810	32985231	2	-1	34973448	34975852
	AK060141	006-309-G07	975	12	1	15636765	15637739	12	1	15787536	15788510	12	1	15684829	15685803	12	1	12974223	12975196
	AK060142	006-309-H01	1062	6	-1	29807540	29810844	6	-1	30685540	30688844	6	-1	29292637	29295941	6	-1	28453233	28456537	6	-1	31663037	31666346
	AK060143	006-310-A02	988	2	-1	5468788	5470421	2	-1	5468788	5470421	2	-1	5468788	5470421	2	-1	5571835	5573468	2	-1	6345899	6347531
	AK060144	006-310-A05	1036	4	1	344560	345875	4	1	344596	345911	4	1	344560	345875	4	1	305058	306373	4	1	370612	371904
	AK060145	006-310-A06	1027	1	1	18067909	18069101	1	1	19397907	19399099	1	1	17737172	17738364	1	1	17374236	17375428	1	1	19603455	19604647
	AK060146	006-310-B01	1105	10	1	9054299	9055404	10	1	9583036	9584141	10	1	8909289	8910394	10	1	8277433	8278539	10	1	7749599	7750697
	AK060147	006-310-B12	1110
	AK060148	006-310-C01	1188	3	1	2048621	2051978	3	1	2047846	2051203	3	1	2051297	2054654	3	1	2256998	2260355	3	1	2450482	2453839
	AK060149	006-310-D03	1056	5	-1	7113621	7114865	5	-1	7116366	7117610	5	-1	7049381	7050625	5	-1	6952179	6953424	5	-1	7435196	7436486
	AK060150	006-310-D04	1181	1	-1	1670304	1671845	1	-1	1672502	1674043	1	-1	1672502	1674043	1	-1	1709649	1711190	1	-1	2030766	2032307
	AK060151	006-310-E04	999	2	-1	22873177	22874366	2	-1	23736907	23738096	2	-1	22898439	22899628	2	-1	22691517	22692706	2	-1	24585917	24587107
	AK060152	006-310-E07	1199	5	1	22300951	22304620	5	1	22429947	22433616	5	1	22238991	22242660	5	1	22001342	22005011	5	1	23751190	23754824
	AK060153	006-310-E08	1271	6	-1	27469002	27470755	6	-1	28347002	28348755	6	-1	27086347	27088100	6	-1	26143786	26145539	6	-1	29183417	29185180
	AK060154	006-310-F01	1203	1	1	29297478	29301105	1	1	30726476	30730103	1	1	28963888	28967515	1	1	28655678	28659305
	AK060155	006-310-F03	1014	4	-1	34658737	34662278	4	-1	35277668	35281209	4	-1	34912939	34916480	4	-1	31678522	31682063	4	-1	34064555	34068096
	AK060156	006-310-F12	1062	11	1	15804005	15807746	11	1	18132171	18135912	11	1	15722093	15725834	11	1	12609788	12613527	11	1	12777326	12781065
	AK060157	006-310-G02	999	6	1	29788197	29789560	6	1	30666197	30667560	6	1	29273294	29274657	6	1	28433886	28435249	6	1	31643693	31645047
	AK060158	006-310-G03	1155	7	-1	26773714	26776982	7	-1	27435566	27438834	7	-1	26721829	26725097	7	-1	25616689	25619957	7	-1	24831612	24834841
	AK060159	006-310-G12	1107	2	1	9902628	9907868	2	1	9931628	9936868	2	1	9901728	9906968	2	1	9911102	9916327	2	1	10707617	10712856
	AK060160	006-310-H02	1032
	AK060161	006-310-H10	1037	2	1	21592268	21596507	2	1	22455998	22460237	2	1	21617530	21621769	2	1	21417751	21421989	2	1	23356029	23360267
	AK060162	006-311-A12	983	1	-1	38428415	38429840	1	-1	39857413	39858838	1	-1	38094825	38096250	1	-1	37576453	37577878	1	-1	41707323	41708752
	AK060163	006-311-B01	990	10	-1	1727726	1736307	10	-1	1722587	1731168	10	-1	1722587	1731168	10	-1	1815000	1823581	10	-1	1691699	1700280
	AK060164	006-311-B04	1015	10	1	17437584	17442527	10	1	18224186	18229129	10	1	17252009	17256952	10	1	16075135	16080078	10	1	16557508	16562447
	AK060165	006-311-C07	1088	2	1	34290868	34293503	2	1	35183598	35186233	2	1	34315230	34317865	2	1	34408139	34410774	2	1	36355739	36358388
	AK060166	006-311-D09	1107	11	1	21804594	21808758	11	1	24148457	24152621	11	1	21451882	21456046	11	-1	19198168	19202332	11	-1	19725893	19730042
	AK060167	006-311-D12	1041	10	-1	18836849	18839180	10	-1	19623656	19625987	10	-1	18649674	18652005	10	-1	17573143	17575474
	AK060168	006-311-E06	1029	7	1	20874000	20875029	7	1	21535852	21536881	7	1	20822115	20823144	7	1	19747937	19748966	7	1	18997777	18998918
	AK060169	006-311-E09	1025	4	-1	30466346	30468763	4	-1	31083948	31086365	4	-1	30719435	30721852	4	-1	27592159	27594576	4	-1	29489248	29491665
	AK060170	006-311-E11	930	4	-1	34420491	34421421	4	-1	35039422	35040352	4	-1	34674690	34675620	4	-1	31430433	31431363	4	-1	33808080	33809010
	AK060171	006-311-F07	1332	1	-1	2983130	2986048	1	-1	2985328	2988246	1	-1	2985328	2988246	1	-1	3046556	3049474	1	-1	3476142	3479091
	AK060172	006-311-G05	947	2	1	30265037	30265984	2	1	31157767	31158714	2	1	30289399	30290346	2	1	30242680	30243627	2	1	32195786	32196730
	AK060173	006-311-G09	1032	9	1	19966437	19969670	9	1	20620560	20623793	9	1	19671852	19675085	1	-1	24723148	24726381	10	1	2241397	2244645
	AK060174	006-311-H07	936	3	-1	33566347	33567583	3	-1	34478108	34479344	3	-1	33413999	33415235	3	-1	34336464	34337700	3	-1	37983385	37984620
	AK060175	006-312-A01	1353	6	1	2514785	2516748	6	1	2514785	2516748	6	1	2514776	2516739	6	1	2433997	2435960	6	1	3010728	3012691
	AK060176	006-312-A02	952	10	-1	268876	269942	10	-1	263737	264803	10	-1	263737	264803	10	-1	166255	167321	10	-1	122235	123304
	AK060177	006-312-A05	1030	10	-1	7294502	7295642	10	-1	7262675	7263815	10	-1	7151292	7152432	10	-1	6901916	6903057	10	-1	6288455	6289595
	AK060178	001-001-A05	1399	8	-1	24182539	24185862	8	-1	24403387	24406710	8	-1	24308140	24311463	8	-1	23151086	23154409	8	-1	25953337	25956660
	AK060179	001-001-A08	1506	5	1	540917	543308	5	1	540917	543308	5	1	531530	533921	5	1	523673	526064	5	1	570360	572753
	AK060180	001-001-B05	1467	2	1	1745670	1748201	2	1	1745670	1748201	2	1	1745670	1748201	2	1	1761412	1763943	2	1	1929939	1932470
	AK060181	001-001-B12	2085	6	1	8309108	8315897	6	1	8309108	8315897	6	1	8320924	8327713	6	1	8290951	8297740	6	1	9345396	9352181
	AK060182	001-001-C03	1420	10	1	20924850	20926927	10	1	21709815	21711892	10	1	20735360	20737437	10	1	19628529	19630606	10	1	20259686	20261754
	AK060183	001-001-C07	1665	3	1	9112167	9115749	3	1	9183779	9187361	3	1	9103222	9106804	3	1	9293296	9296878	3	1	9788796	9792380
	AK060184	001-001-C08	870	7	1	15720092	15721383	7	1	16381944	16383235	7	1	15668207	15669498	7	1	14748654	14749945	4	-1	28618544	28619835
	AK060185	001-001-C09	886
	AK060186	001-001-D04	1087	6	1	1423867	1426425	6	1	1423867	1426425	6	1	1423867	1426425	6	1	1362798	1365356	6	1	1587434	1589992
	AK060187	001-001-D05	1632	10	-1	1640835	1643397	10	-1	1635696	1638258	10	-1	1635696	1638258	10	-1	1752264	1754826	10	-1	1556365	1558905
	AK060188	001-001-D10	1597	5	1	22405347	22408932	5	1	22534343	22537928	5	1	22343387	22346972	5	1	22102545	22106133	5	1	23856383	23859973
	AK060189	001-001-E01	1453	8	-1	7754348	7755879	8	-1	7759695	7761226	8	-1	7754348	7755879	8	-1	7152381	7153911	8	-1	8395187	8396722
	AK060190	001-001-E03	1781	3	1	9312063	9313923	3	1	9383675	9385535	3	1	9303118	9304978	3	1	9492108	9493968	3	1	10018058	10019920
	AK060191	001-001-E05	1201	4	1	34778595	34779793	4	1	35397526	35398724	4	1	35032802	35034000	4	1	31805509	31806707	4	1	34200214	34201412
	AK060192	001-001-E06	634	5	1	24196455	24197089	5	1	24326821	24327455	5	1	24134471	24135105	5	1	23886857	23887491	5	1	25749804	25750438
	AK060193	001-001-E07	1100	5	1	7980031	7982152	5	1	8011776	8013897	5	1	7900353	7902474	5	1	8901119	8903240	5	1	9576343	9578451
	AK060194	001-001-E12	1119	11	1	20947841	20951593	11	1	23291698	23295450	11	1	20595129	20598881	11	1	17628105	17631857	11	1	18192655	18196464
	AK060195	001-001-F01	1824	2	1	2554070	2556276	2	1	2554070	2556276	2	1	2554070	2556276	2	1	2613653	2615859	2	1	2994541	2996747
	AK060196	001-001-F04	1838	4	1	24365848	24369618	4	1	24983489	24987259	4	1	24560180	24563950	4	1	21633956	21637726	4	1	23058553	23062321
	AK060197	001-001-F05	1647	11	1	28235184	28236831	11	1	30601749	30603396	11	1	28162080	28163727	11	1	22435183	22436830	11	1	22826223	22827872
	AK060198	001-001-F09	802	4	1	24185152	24185954	4	1	24802793	24803595	4	1	24379484	24380286	4	1	21448890	21449692	4	1	22832742	22833544
	AK060199	001-001-F12	1843	4	1	31825700	31829433	4	1	32443302	32447035	4	1	32078683	32082416	4	1	28998620	29002356	4	1	31060604	31064333
[truncated: 33,203 more rows]
