# Supplementary material for: Gene Organization in Rice Revealed by Full-Length cDNA Mapping and Gene Expression Analysis through Microarray
Source: PLoS One. 2007 Nov 28;2(11):e1235. doi: 10.1371/journal.pone.0001235 (PMC2084198; doi:10.1371/journal.pone.0001235)
Supplement: Table S2 — Mapping information of FL-cDNA. a: Information for all loci in TIGR4, b: The list of FL-cDNA loci and mapped FL-cDNA (3.10 MB ZIP) [file pone.0001235.s004.zip]

Archive with 2 entries (2 files):
- TableS2b.xls
- TableS2a.xls
