# Supplementary material for: Gene Organization in Rice Revealed by Full-Length cDNA Mapping and Gene Expression Analysis through Microarray
Source: PLoS One. 2007 Nov 28;2(11):e1235. doi: 10.1371/journal.pone.0001235 (PMC2084198; doi:10.1371/journal.pone.0001235)
Supplement: Table S2 — Mapping information of FL-cDNA. a: Information for all loci in TIGR4, b: The list of FL-cDNA loci and mapped FL-cDNA (3.10 MB ZIP) [file pone.0001235.s004.zip › TableS2b.xls]

## Sheet: Table S2b
	Table S2b The list of FL-cDNA loci and mapped FL-cDNA
	DDBJ Acc. No.	FL-cDNA clone	Locus ID (a)
	AK058203	001-010-A04	R01-TIGRv4S1-001073F
	AK058204	001-010-A06	R03-TIGRv4S1-001316F
	AK058205	001-010-A07	R12-TIGRv4S1-000792F
	AK058206	001-010-A08	R07-TIGRv4S1-000040F
	AK058207	001-010-A09	R12-TIGRv4S1-000433F
	AK058208	001-010-B07	R06-TIGRv4S1-000611R
	AK058209	001-010-B09	R10-TIGRv4S1-000348R
	AK058210	001-010-C05	R05-TIGRv4S1-000587R
	AK058211	001-010-C06	R09-TIGRv4S1-000689F
	AK058212	001-010-C10	R03-TIGRv4S1-000486R
	AK058213	001-010-D01	R05-TIGRv4S1-000588R
	AK058214	001-010-D11	R07-TIGRv4S1-000525R
	AK058215	001-010-D12	R08-TIGRv4S1-000744R
	AK058216	001-010-E10	R05-TIGRv4S1-000943R
	AK058217	001-010-F03	R06-TIGRv4S1-000520F
	AK058218	001-010-F04	R02-TIGRv4S1-001105F
	AK058219	001-010-F05	R05-TIGRv4S1-000867F
	AK058220	001-010-F09	R12-TIGRv4S1-000550F
	AK058221	001-010-G01	R02-TIGRv4S1-001072F
	AK058222	001-010-G03	R02-TIGRv4S1-000280R
	AK058223	001-010-G04	R03-TIGRv4S1-001670R
	AK058224	001-010-G11	R05-TIGRv4S1-000016F
	AK058225	001-010-G12	R10-TIGRv4S1-000658R
	AK058226	001-010-H07	R12-TIGRv4S1-000011F
	AK058227	001-010-H11	R12-TIGRv4S1-000209F
	AK058228	001-010-H12	R02-TIGRv4S1-001138R
	AK058229	001-011-A04	R11-TIGRv4S1-000657F
	AK058230	001-011-B05	R05-TIGRv4S1-000680F
	AK058231	001-011-B12	R02-TIGRv4S1-001104R
	AK058232	001-011-C02	R02-TIGRv4S1-000960F
	AK058233	001-011-C08	R08-TIGRv4S1-000697F
	AK058234	001-011-C09	R05-TIGRv4S1-000932R
	AK058235	001-011-D09	R06-TIGRv4S1-000617F
	AK058236	001-011-E01	R01-TIGRv4S1-001245R
	AK058237	001-011-E02	R04-TIGRv4S1-000029F
	AK058238	001-011-F06	R09-TIGRv4S1-000698F
	AK058239	001-011-G01	R01-TIGRv4S1-001344R
	AK058240	001-011-G09	R08-TIGRv4S1-000049F
	AK058241	001-011-G10	R05-TIGRv4S1-000092F
	AK058242	001-011-H04	R03-TIGRv4S1-000593R
	AK058243	001-011-H08	R11-TIGRv4S1-000129R
	AK058244	001-011-H09	R02-TIGRv4S1-000814R
	AK058245	001-012-A06	R07-TIGRv4S1-001105F
	AK058246	001-012-A08	R08-TIGRv4S1-000450R
	AK058247	001-012-B04	R06-TIGRv4S1-000918F
	AK058248	001-012-B05	R02-TIGRv4S1-000421R
	AK058249	001-012-B08	R02-TIGRv4S1-001032F
	AK058250	001-012-B11	R12-TIGRv4S1-000638F
	AK058251	001-012-C02	R03-TIGRv4S1-001364F
	AK058252	001-012-C03	R02-TIGRv4S1-001339F
	AK058253	001-012-C09	R02-TIGRv4S1-001296F
	AK058254	001-012-C11	R10-TIGRv4S1-000565F
	AK058255	001-012-D02	R08-TIGRv4S1-000358F
	AK058256	001-012-D04	R02-TIGRv4S1-000590F
	AK058257	001-012-D06	R08-TIGRv4S1-000974F
	AK058258	001-012-E11	R07-TIGRv4S1-000503F
	AK058259	001-012-E12	R12-TIGRv4S1-000011F
	AK058260	001-012-G03	R10-TIGRv4S1-000547R
	AK058261	001-012-G06	R03-TIGRv4S1-000227F
	AK058262	001-012-H07	R07-TIGRv4S1-000649R
	AK058263	001-012-H08	R01-TIGRv4S1-000568R
	AK058264	001-013-A03	R08-TIGRv4S1-000535F
	AK058265	001-013-A05	R01-TIGRv4S1-001790F
	AK058266	001-013-A07	R03-TIGRv4S1-001259R
	AK058267	001-013-A11	R02-TIGRv4S1-000382F
	AK058268	001-013-B01	R01-TIGRv4S1-001354R
	AK058269	001-013-B02	R03-TIGRv4S1-001608F
	AK058270	001-013-B06	R02-TIGRv4S1-001565F
	AK058271	001-013-B08	R02-TIGRv4S1-001300F
	AK058272	001-013-B09	R12-TIGRv4S1-000188F
	AK058273	001-013-B11	R01-TIGRv4S1-000583R
	AK058274	001-013-C02	R12-TIGRv4S1-000176R
	AK058275	001-013-C04	R01-TIGRv4S1-001563R
	AK058276	001-013-C05	R05-TIGRv4S1-000101R
	AK058277	001-013-C06	R05-TIGRv4S1-000654F
	AK058278	001-013-C08	R03-TIGRv4S1-001240R
	AK058279	001-013-C09	R08-TIGRv4S1-000453R
	AK058280	001-013-C10	R02-TIGRv4S1-000045F
	AK058281	001-013-D05	R05-TIGRv4S1-000526R
	AK058282	001-013-D06	R07-TIGRv4S1-000714F
	AK058283	001-013-D07	R05-TIGRv4S1-001054F
	AK058284	001-013-D09	R01-TIGRv4S1-001747F
	AK058285	001-013-D12	R03-TIGRv4S1-000917F
	AK058286	001-013-E01	R03-TIGRv4S1-000042R
	AK058287	001-013-E02	R01-TIGRv4S1-000524F
	AK058288	001-013-E04	R06-TIGRv4S1-000806F
	AK058289	001-013-E06	R01-TIGRv4S1-001306F
	AK058290	001-013-E07	R09-TIGRv4S1-000375R
	AK058291	001-013-E08	R06-TIGRv4S1-001013F
	AK058292	001-013-E12	R02-TIGRv4S1-000271F
	AK058293	001-013-F01	R07-TIGRv4S1-000675R
	AK058294	001-013-F02	R06-TIGRv4S1-000518F
	AK058295	001-013-F03	R06-TIGRv4S1-000193F
	AK058296	001-013-F04	R09-TIGRv4S1-000451F
	AK058297	001-013-F05	R03-TIGRv4S1-000497F
	AK058298	001-013-F07	R12-TIGRv4S1-000541F
	AK058299	001-013-F10	R02-TIGRv4S1-000338F
	AK058300	001-013-F11	R05-TIGRv4S1-000405R
	AK058301	001-013-F12	R03-TIGRv4S1-000622F
	AK058302	001-013-G04	R06-TIGRv4S1-000806F
	AK058303	001-013-G06	R10-TIGRv4S1-000345R
	AK058304	001-013-H01	R06-TIGRv4S1-000691F
	AK058305	001-013-H02	R09-TIGRv4S1-000240F
	AK058306	001-013-H03	R02-TIGRv4S1-001026R
	AK058307	001-013-H04	R09-TIGRv4S1-000213F
	AK058308	001-013-H07	R07-TIGRv4S1-000831R
	AK058309	001-013-H08	R02-TIGRv4S1-001279F
	AK058310	001-013-H09	R11-TIGRv4S1-000856R
	AK058311	001-013-H11	R07-TIGRv4S1-001041R
	AK058312
	AK058313	001-014-A03	R01-TIGRv4S1-000297F
	AK058314	001-014-A04	R09-TIGRv4S1-000026R
	AK058315	001-014-A06	R03-TIGRv4S1-001092F
	AK058316	001-014-A07	R09-TIGRv4S1-000026R
	AK058317	001-014-A08	R12-TIGRv4S1-000295F
	AK058318	001-014-A09	R12-TIGRv4S1-000047F
	AK058319	001-014-A10	R04-TIGRv4S1-001060F
	AK058320	001-014-A11	R05-TIGRv4S1-000052R
	AK058321	001-014-B01	R07-TIGRv4S1-000398F
	AK058322	001-014-B06	R03-TIGRv4S1-000150R
	AK058323
	AK058324
	AK058325	001-014-B10	R08-TIGRv4S1-000142R
	AK058326	001-014-B11	R07-TIGRv4S1-000549F
	AK058327	001-014-B12	R06-TIGRv4S1-000054R
	AK058328	001-014-C01	R07-TIGRv4S1-000835F
	AK058329	001-014-C02	R01-TIGRv4S1-002026R
	AK058330	001-014-C06	R05-TIGRv4S1-001011R
	AK058331	001-014-C08	R02-TIGRv4S1-001581R
	AK058332	001-014-C10	R05-TIGRv4S1-001165R
	AK058333	001-014-C11	R04-TIGRv4S1-000761R
	AK058334	001-014-C12	R12-TIGRv4S1-000643R
	AK058335	001-014-D02	R04-TIGRv4S1-001112R
	AK058336	001-014-D03	R03-TIGRv4S1-000770R
	AK058337	001-014-D04	R08-TIGRv4S1-000108F
	AK058338	001-014-D05	R06-TIGRv4S1-000484F
	AK058339	001-014-D06	R06-TIGRv4S1-000810F
	AK058340	001-014-D07	R11-TIGRv4S1-000084F
	AK058341	001-014-D08	R02-TIGRv4S1-001281F
	AK058342	001-014-D09	R11-TIGRv4S1-000282R
	AK058343	001-014-D10	R01-TIGRv4S1-000547F
	AK058344	001-014-D11	R04-TIGRv4S1-000185R
	AK058345	001-014-D12	R05-TIGRv4S1-000596R
	AK058346	001-014-E02	R02-TIGRv4S1-001235F
	AK058347	001-014-E03	R02-TIGRv4S1-000687F
	AK058348	001-014-E04	R03-TIGRv4S1-000516R
	AK058349	001-014-E05	R03-TIGRv4S1-000261R
	AK058350	001-014-E06	R10-TIGRv4S1-000196F
	AK058351	001-014-E07	R02-TIGRv4S1-001053F
	AK058352	001-014-E08	R10-TIGRv4S1-000263R
	AK058353	001-014-E09	R01-TIGRv4S1-000307R
	AK058354	001-014-E10	R09-TIGRv4S1-000593F
	AK058355	001-014-E11	R01-TIGRv4S1-000247R
	AK058356
	AK058357	001-014-F01	R12-TIGRv4S1-000354F
	AK058358	001-014-F02	R07-TIGRv4S1-000568R
	AK058359	001-014-F03	R03-TIGRv4S1-000344R
	AK058360	001-014-F04	R01-TIGRv4S1-001590F
	AK058361	001-014-F05	R08-TIGRv4S1-000955F
	AK058362	001-014-F06	R03-TIGRv4S1-001835F
	AK058363	001-014-F08	R09-TIGRv4S1-000294F
	AK058364	001-014-F09	R02-TIGRv4S1-001293F
	AK058365	001-014-F11	R08-TIGRv4S1-000085R
	AK058366	001-014-F12	R05-TIGRv4S1-000156F
	AK058367	001-014-G01	R03-TIGRv4S1-001424R
	AK058368	001-014-G03	R12-TIGRv4S1-000870R
	AK058369	001-014-G04	R02-TIGRv4S1-001606R
	AK058370	001-014-G05	R03-TIGRv4S1-000703R
	AK058371	001-014-G06	R03-TIGRv4S1-001814F
	AK058372	001-014-G07	R03-TIGRv4S1-000644F
	AK058373	001-014-G08	R10-TIGRv4S1-000524F
	AK058374	001-014-G09	R08-TIGRv4S1-000898R
	AK058375	001-014-G10	R01-TIGRv4S1-002021F
	AK058376
	AK058377	001-014-G12	R05-TIGRv4S1-000708F
	AK058378	001-014-H01	R01-TIGRv4S1-000130R
	AK058379	001-014-H02	R03-TIGRv4S1-000522F
	AK058380	001-014-H04	R02-TIGRv4S1-001604F
	AK058381
	AK058382	001-014-H07	R08-TIGRv4S1-000919F
	AK058383	001-014-H09	R02-TIGRv4S1-000038R
	AK058384	001-014-H10	R01-TIGRv4S1-001761R
	AK058385	001-014-H11	R06-TIGRv4S1-000364R
	AK058386	001-014-H12	R10-TIGRv4S1-000044R
	AK058387	001-015-A01	R04-TIGRv4S1-000768F
	AK058388	001-015-A02	R12-TIGRv4S1-000630F
	AK058389	001-015-A04	R12-TIGRv4S1-000143F
	AK058390	001-015-A05	R12-TIGRv4S1-000298F
	AK058391	001-015-A07	R03-TIGRv4S1-000311F
	AK058392	001-015-A08	R01-TIGRv4S1-000990F
	AK058393	001-015-A09	R03-TIGRv4S1-000468R
	AK058394	001-015-A10	R11-TIGRv4S1-000571F
	AK058395	001-015-A11	R01-TIGRv4S1-002053F
	AK058396	001-015-A12	R01-TIGRv4S1-000509R
	AK058397	001-015-B01	R03-TIGRv4S1-000756R
	AK058398	001-015-B03	R05-TIGRv4S1-000686R
	AK058399	001-015-B04	R07-TIGRv4S1-000291F
	AK058400	001-015-B05	R03-TIGRv4S1-000897R
	AK058401
	AK058402	001-015-B07	R09-TIGRv4S1-000044R
	AK058403	001-015-B08	R10-TIGRv4S1-000323F
	AK058404	001-015-B09	R07-TIGRv4S1-000815F
	AK058405	001-015-B10	R04-TIGRv4S1-001145R
	AK058406
	AK058407	001-015-B12	R02-TIGRv4S1-000876F
	AK058408	001-015-C03	R09-TIGRv4S1-000620F
	AK058409	001-015-C05	R01-TIGRv4S1-000036R
	AK058410	001-015-C08	R06-TIGRv4S1-000317R
	AK058411	001-015-C09	R01-TIGRv4S1-000513F
	AK058412	001-015-C11	R07-TIGRv4S1-000275R
	AK058413	001-015-C12	R01-TIGRv4S1-001632F
	AK058414	001-015-D01	R02-TIGRv4S1-000567R
	AK058415	001-015-D02	R06-TIGRv4S1-000410F
	AK058416	001-015-D03	R12-TIGRv4S1-000802R
	AK058417	001-015-D04	R09-TIGRv4S1-000361F
	AK058418	001-015-D05	R02-TIGRv4S1-000966F
	AK058419	001-015-D06	R09-TIGRv4S1-000036F
	AK058420	001-015-D08	R05-TIGRv4S1-000772R
	AK058421	001-015-D09	R03-TIGRv4S1-001355F
	AK058422	001-015-D10	R01-TIGRv4S1-001911F
	AK058423	001-015-D11	R08-TIGRv4S1-000979F
	AK058424	001-015-D12	R06-TIGRv4S1-000500R
	AK058425	001-015-E01	R06-TIGRv4S1-000060F
	AK058426	001-015-E02	R03-TIGRv4S1-000690R
	AK058427	001-015-E07	R01-TIGRv4S1-001421F
	AK058428	001-015-E08	R04-TIGRv4S1-000417F
	AK058429	001-015-E09	R01-TIGRv4S1-000336F
	AK058430	001-015-E10	R08-TIGRv4S1-000198R
	AK058431	001-015-E11	R06-TIGRv4S1-000914F
	AK058432	001-015-E12	R03-TIGRv4S1-001017R
	AK058433
	AK058434	001-015-F04	R11-TIGRv4S1-000557R
	AK058435	001-015-F06	R04-TIGRv4S1-000160F
	AK058436
	AK058437	001-015-F08	R07-TIGRv4S1-000189F
	AK058438	001-015-F09	R05-TIGRv4S1-000201F
	AK058439	001-015-F10	R06-TIGRv4S1-000987R
	AK058440	001-015-F11	R05-TIGRv4S1-000254F
	AK058441	001-015-G01	R10-TIGRv4S1-000137R
	AK058442	001-015-G02	R07-TIGRv4S1-000897R
	AK058443	001-015-G03	R03-TIGRv4S1-001711R
	AK058444
	AK058445	001-015-G05	R01-TIGRv4S1-000788R
	AK058446	001-015-G06	R05-TIGRv4S1-000917F
	AK058447	001-015-G07	R01-TIGRv4S1-000873F
	AK058448	001-015-G08	R06-TIGRv4S1-000777R
	AK058449	001-015-G09	R12-TIGRv4S1-000500F
	AK058450	001-015-G12	R04-TIGRv4S1-000284R
	AK058451	001-015-H01	R06-TIGRv4S1-001097R
	AK058452	001-015-H04	R01-TIGRv4S1-001135F
	AK058453	001-015-H05	R01-TIGRv4S1-001023F
	AK058454	001-015-H06	R03-TIGRv4S1-000296F
	AK058455	001-015-H07	R06-TIGRv4S1-000731R
	AK058456	001-015-H08	R02-TIGRv4S1-001109F
	AK058457	001-015-H09	R08-TIGRv4S1-000714F
	AK058458	001-015-H11	R03-TIGRv4S1-001070F
	AK058459	001-015-H12	R06-TIGRv4S1-000849F
	AK058460	001-016-A01	R03-TIGRv4S1-000808F
	AK058461	001-016-A02	R06-TIGRv4S1-000951R
	AK058462	001-016-A04	R01-TIGRv4S1-001833R
	AK058463	001-016-A05	R04-TIGRv4S1-000039F
	AK058464	001-016-A10	R02-TIGRv4S1-000869R
	AK058465	001-016-A11	R03-TIGRv4S1-000103R
	AK058466	001-016-A12	R02-TIGRv4S1-001444F
	AK058467	001-016-B04	R01-TIGRv4S1-000650F
	AK058468	001-016-B07	R05-TIGRv4S1-000702F
	AK058469	001-016-B08	R12-TIGRv4S1-000784F
	AK058470	001-016-B09	R06-TIGRv4S1-000917R
	AK058471	001-016-B10	R03-TIGRv4S1-000657F
	AK058472	001-016-B11	R03-TIGRv4S1-001724F
	AK058473	001-016-B12	R01-TIGRv4S1-000883R
	AK058474	001-016-C01	R02-TIGRv4S1-000537F
	AK058475	001-016-C02	R05-TIGRv4S1-001075R
	AK058476	001-016-C04	R07-TIGRv4S1-001049F
	AK058477	001-016-C06	R08-TIGRv4S1-000606R
	AK058478	001-016-C07	R01-TIGRv4S1-000355F
	AK058479	001-016-C08	R01-TIGRv4S1-001980R
	AK058480	001-016-C09	R02-TIGRv4S1-000510R
	AK058481	001-016-D03	R04-TIGRv4S1-000578R
	AK058482	001-016-D05	R07-TIGRv4S1-000655F
	AK058483	001-016-D06	R04-TIGRv4S1-001150R
	AK058484	001-016-D07	R10-TIGRv4S1-000329R
	AK058485
	AK058486	001-016-D09	R02-TIGRv4S1-000509R
	AK058487	001-016-D10	R02-TIGRv4S1-000715R
	AK058488	001-016-D11	R10-TIGRv4S1-000312R
	AK058489	001-016-D12	R08-TIGRv4S1-000696R
	AK058490	001-016-E01	R08-TIGRv4S1-000948F
	AK058491	001-016-E03	R01-TIGRv4S1-001072R
	AK058492	001-016-E04	R04-TIGRv4S1-000927F
	AK058493	001-016-E05	R05-TIGRv4S1-000405R
	AK058494
	AK058495	001-016-E10	R10-TIGRv4S1-000561F
	AK058496	001-016-E11	R08-TIGRv4S1-000951F
	AK058497	001-016-E12	R06-TIGRv4S1-000210F
	AK058498	001-016-F01	R01-TIGRv4S1-001761R
	AK058499	001-016-F02	R01-TIGRv4S1-000778R
	AK058500	001-016-F03	R03-TIGRv4S1-000449F
	AK058501
	AK058502	001-016-F07	R08-TIGRv4S1-000651F
	AK058503	001-016-F08	R03-TIGRv4S1-001019F
	AK058504	001-016-F09	R12-TIGRv4S1-000063R
	AK058505	001-016-F12	R01-TIGRv4S1-000850F
	AK058506	001-016-G01	R07-TIGRv4S1-000940F
	AK058507	001-016-G03	R03-TIGRv4S1-000557F
	AK058508	001-016-G04	R09-TIGRv4S1-000430F
	AK058509	001-016-G06	R01-TIGRv4S1-001124R
	AK058510	001-016-G07	R04-TIGRv4S1-000405R
	AK058511	001-016-G08	R11-TIGRv4S1-000415F
	AK058512	001-016-G09	R12-TIGRv4S1-000800F
	AK058513	001-016-G10	R02-TIGRv4S1-001515R
	AK058514	001-016-G11	R09-TIGRv4S1-000524R
	AK058515	001-016-G12	R01-TIGRv4S1-001175F
	AK058516	001-016-H01	R01-TIGRv4S1-001507F
	AK058517	001-016-H02	R01-TIGRv4S1-000619F
	AK058518	001-016-H04	R01-TIGRv4S1-001242F
	AK058519	001-016-H05	R02-TIGRv4S1-000726R
	AK058520	001-016-H06	R02-TIGRv4S1-000766R
	AK058521	001-016-H07	R01-TIGRv4S1-002050F
	AK058522	001-016-H09	R05-TIGRv4S1-000560F
	AK058523	001-016-H10	R10-TIGRv4S1-000061F
	AK058524	001-016-H11	R07-TIGRv4S1-000669R
	AK058525	001-017-A01	R05-TIGRv4S1-001060F
	AK058526	001-017-A02	R05-TIGRv4S1-000650F
	AK058527	001-017-A03	R08-TIGRv4S1-001007F
	AK058528	001-017-A04	R01-TIGRv4S1-000456F
	AK058529	001-017-A05	R05-TIGRv4S1-000038F
	AK058530	001-017-A06	R06-TIGRv4S1-000899F
	AK058531	001-017-A08	R11-TIGRv4S1-000716F
	AK058532	001-017-A09	R01-TIGRv4S1-000682R
	AK058533	001-017-A10	R09-TIGRv4S1-000784R
	AK058534	001-017-A11	R02-TIGRv4S1-001011F
	AK058535	001-017-A12	R03-TIGRv4S1-000310R
	AK058536	001-017-B01	R02-TIGRv4S1-000970F
	AK058537	001-017-B02	R04-TIGRv4S1-001279R
	AK058538
	AK058539	001-017-B04	R12-TIGRv4S1-000126R
	AK058540
	AK058541	001-017-B08	R04-TIGRv4S1-001049R
	AK058542	001-017-B09	R06-TIGRv4S1-000557R
	AK058543	001-017-B11	R09-TIGRv4S1-000225F
	AK058544	001-017-B12	R02-TIGRv4S1-000336F
	AK058545
	AK058546	001-017-C04	R03-TIGRv4S1-000743F
	AK058547	001-017-C05	R02-TIGRv4S1-000088R
	AK058548	001-017-C06	R08-TIGRv4S1-000084R
	AK058549	001-017-C07	R06-TIGRv4S1-000357R
	AK058550
	AK058551	001-017-C09	R08-TIGRv4S1-000450R
	AK058552	001-017-C10	R08-TIGRv4S1-000815R
	AK058553	001-017-C11	R05-TIGRv4S1-001161R
	AK058554	001-017-C12	R01-TIGRv4S1-000222F
	AK058555	001-017-D03	R03-TIGRv4S1-001190F
	AK058556	001-017-D04	R09-TIGRv4S1-000729F
	AK058557	001-017-D05	R02-TIGRv4S1-000280F
	AK058558	001-017-D07	R02-TIGRv4S1-000203F
	AK058559	001-017-D08	R09-TIGRv4S1-000404R
	AK058560	001-017-D09	R01-TIGRv4S1-001715R
	AK058561
	AK058562	001-017-D11	R06-TIGRv4S1-000930R
	AK058563	001-017-D12	R06-TIGRv4S1-000083F
	AK058564	001-017-E01	R01-TIGRv4S1-002015R
	AK058565	001-017-E02	R08-TIGRv4S1-000058F
	AK058566
	AK058567	001-017-E04	R03-TIGRv4S1-000906F
	AK058568	001-017-E05	R04-TIGRv4S1-001232R
	AK058569	001-017-E06	R04-TIGRv4S1-000186R
	AK058570	001-017-E07	R01-TIGRv4S1-001416F
	AK058571	001-017-E08	R02-TIGRv4S1-001449R
	AK058572	001-017-E09	R07-TIGRv4S1-000075R
	AK058573	001-017-E10	R04-TIGRv4S1-000017F
	AK058574	001-017-E11	R01-TIGRv4S1-001991R
	AK058575	001-017-F01	R03-TIGRv4S1-001386R
	AK058576	001-017-F02	R11-TIGRv4S1-000136F
	AK058577
	AK058578	001-017-F04	R03-TIGRv4S1-000277R
	AK058579	001-017-F05	R07-TIGRv4S1-000962F
	AK058580	001-017-F06	R04-TIGRv4S1-001104F
	AK058581	001-017-F07	R02-TIGRv4S1-000984F
	AK058582	001-017-F10	R01-TIGRv4S1-001776F
	AK058583	001-017-F11	R10-TIGRv4S1-000251F
	AK058584	001-017-F12	R04-TIGRv4S1-000180F
	AK058585	001-017-G01	R11-TIGRv4S1-000107F
	AK058586	001-017-G02	R02-TIGRv4S1-001444F
	AK058587	001-017-G03	R03-TIGRv4S1-001508R
	AK058588	001-017-G04	R10-TIGRv4S1-000735R
	AK058589	001-017-G05	R06-TIGRv4S1-000676F
	AK058590	001-017-G07	R08-TIGRv4S1-000505R
	AK058591	001-017-G08	R10-TIGRv4S1-000510F
	AK058592	001-017-G09	R02-TIGRv4S1-001461R
	AK058593	001-017-G12	R01-TIGRv4S1-001114F
	AK058594	001-017-H01	R01-TIGRv4S1-001534R
	AK058595	001-017-H02	R03-TIGRv4S1-000102F
	AK058596	001-017-H03	R01-TIGRv4S1-001830F
	AK058597	001-017-H04	R05-TIGRv4S1-000097R
	AK058598	001-017-H05	R08-TIGRv4S1-000639F
	AK058599	001-017-H06	R06-TIGRv4S1-000220R
	AK058600	001-017-H07	R06-TIGRv4S1-000356F
	AK058601	001-017-H08	R02-TIGRv4S1-000487F
	AK058602	001-017-H09	R04-TIGRv4S1-001011F
	AK058603	001-017-H12	R03-TIGRv4S1-000887F
	AK058604	001-018-A01	R06-TIGRv4S1-000123F
	AK058605
	AK058606	001-018-A03	R06-TIGRv4S1-001036R
	AK058607	001-018-A05	R07-TIGRv4S1-001041F
	AK058608	001-018-A06	R03-TIGRv4S1-000410F
	AK058609	001-018-A07	R12-TIGRv4S1-000026R
	AK058610	001-018-A09	R04-TIGRv4S1-000703R
	AK058611	001-018-A10	R01-TIGRv4S1-001781R
	AK058612	001-018-A11	R01-TIGRv4S1-001576F
	AK058613	001-018-A12	R02-TIGRv4S1-000517R
	AK058614	001-018-B01	R06-TIGRv4S1-000916F
	AK058615	001-018-B02	R03-TIGRv4S1-001620R
	AK058616	001-018-B03	R07-TIGRv4S1-000240R
	AK058617	001-018-B04	R04-TIGRv4S1-000445F
	AK058618	001-018-B05	R03-TIGRv4S1-000386F
	AK058619	001-018-B06	R02-TIGRv4S1-000474F
	AK058620	001-018-B07	R12-TIGRv4S1-000552R
	AK058621	001-018-B08	R09-TIGRv4S1-000717R
	AK058622	001-018-B10	R06-TIGRv4S1-000579R
	AK058623
	AK058624	001-018-C01	R02-TIGRv4S1-001583R
	AK058625
	AK058626	001-018-C03	R01-TIGRv4S1-001423F
	AK058627	001-018-C04	R04-TIGRv4S1-000439R
	AK058628	001-018-C05	R03-TIGRv4S1-001224F
	AK058629	001-018-C06	R02-TIGRv4S1-000206R
	AK058630	001-018-C09	R11-TIGRv4S1-000137F
	AK058631	001-018-C10	R11-TIGRv4S1-000663F
	AK058632	001-018-C12	R11-TIGRv4S1-000285F
	AK058633	001-018-D01	R04-TIGRv4S1-000959R
	AK058634	001-018-D02	R04-TIGRv4S1-000969F
	AK058635	001-018-D03	R03-TIGRv4S1-000132F
	AK058636	001-018-D05	R01-TIGRv4S1-000044F
	AK058637	001-018-D06	R03-TIGRv4S1-001180R
	AK058638	001-018-D08	R05-TIGRv4S1-000458F
	AK058639	001-018-D09	R08-TIGRv4S1-000020R
	AK058640	001-018-D12	R03-TIGRv4S1-001764R
	AK058641	001-018-E01	R03-TIGRv4S1-001700F
	AK058642	001-018-E05	R04-TIGRv4S1-000995R
	AK058643	001-018-E06	R03-TIGRv4S1-001004F
	AK058644	001-018-E07	R04-TIGRv4S1-001162F
	AK058645	001-018-E08	R02-TIGRv4S1-001637F
	AK058646	001-018-E09	R01-TIGRv4S1-000526F
	AK058647	001-018-E10	R03-TIGRv4S1-000133F
	AK058648	001-018-E11	R04-TIGRv4S1-000879F
	AK058649	001-018-E12	R05-TIGRv4S1-000360F
	AK058650	001-018-F01	R11-TIGRv4S1-000452F
	AK058651	001-018-F02	R08-TIGRv4S1-000685F
	AK058652	001-018-F03	R03-TIGRv4S1-001318R
	AK058653	001-018-F04	R04-TIGRv4S1-000388F
	AK058654	001-018-F05	R01-TIGRv4S1-001988F
	AK058655	001-018-F07	R03-TIGRv4S1-000529R
	AK058656	001-018-F08	R10-TIGRv4S1-000554R
	AK058657	001-018-F09	R07-TIGRv4S1-000356R
	AK058658
	AK058659	001-018-F11	R03-TIGRv4S1-001247F
	AK058660	001-018-G01	R04-TIGRv4S1-000580F
	AK058661	001-018-G04	R09-TIGRv4S1-000722F
	AK058662	001-018-G05	R09-TIGRv4S1-000620F
	AK058663	001-018-G06	R03-TIGRv4S1-000708F
	AK058664	001-018-G07	R06-TIGRv4S1-000335R
	AK058665	001-018-G08	R09-TIGRv4S1-000023F
	AK058666	001-018-G09	R01-TIGRv4S1-000489F
	AK058667	001-018-G11	R06-TIGRv4S1-000329F
	AK058668	001-018-G12	R03-TIGRv4S1-000316F
	AK058669	001-018-H01	R12-TIGRv4S1-000392F
	AK058670	001-018-H02	R06-TIGRv4S1-000380F
	AK058671	001-018-H03	R04-TIGRv4S1-001053F
	AK058672	001-018-H04	R11-TIGRv4S1-000500F
	AK058673	001-018-H05	R01-TIGRv4S1-000835R
	AK058674	001-018-H06	R06-TIGRv4S1-000870R
	AK058675	001-018-H07	R05-TIGRv4S1-000248R
	AK058676	001-018-H08	R03-TIGRv4S1-000436R
	AK058677	001-018-H09	R03-TIGRv4S1-000245R
	AK058678	001-018-H10	R11-TIGRv4S1-000561R
	AK058679	001-018-H12	R01-TIGRv4S1-000184F
	AK058680	001-019-A01	R07-TIGRv4S1-000125F
	AK058681	001-019-A04	R07-TIGRv4S1-000031F
	AK058682	001-019-A05	R09-TIGRv4S1-000019F
	AK058683	001-019-A06	R01-TIGRv4S1-000008R
	AK058684	001-019-A07	R03-TIGRv4S1-000395F
	AK058685	001-019-A09	R08-TIGRv4S1-000123R
	AK058686	001-019-A10	R09-TIGRv4S1-000396F
	AK058687	001-019-A11	R09-TIGRv4S1-000800F
	AK058688	001-019-A12	R05-TIGRv4S1-000710R
	AK058689	001-019-B02	R05-TIGRv4S1-001060F
	AK058690	001-019-B03	R03-TIGRv4S1-000158F
	AK058691	001-019-B04	R06-TIGRv4S1-001027R
	AK058692	001-019-B05	R03-TIGRv4S1-001482R
	AK058693	001-019-B06	R01-TIGRv4S1-001060R
	AK058694	001-019-B07	R07-TIGRv4S1-000222R
	AK058695	001-019-B08	R04-TIGRv4S1-000948F
	AK058696	001-019-B09	R03-TIGRv4S1-000965F
	AK058697	001-019-B10	R12-TIGRv4S1-000071R
	AK058698	001-019-C01	R08-TIGRv4S1-000419F
	AK058699	001-019-C02	R05-TIGRv4S1-000588R
	AK058700	001-019-C03	R12-TIGRv4S1-000303F
	AK058701	001-019-C04	R01-TIGRv4S1-000855R
	AK058702	001-019-C06	R05-TIGRv4S1-001137R
	AK058703	001-019-C07	R10-TIGRv4S1-000394F
	AK058704	001-019-C08	R06-TIGRv4S1-000333R
	AK058705	001-019-C09	R08-TIGRv4S1-000246R
	AK058706	001-019-C11	R01-TIGRv4S1-001576F
	AK058707	001-019-C12	R01-TIGRv4S1-001673R
	AK058708	001-019-D03	R01-TIGRv4S1-000020R
	AK058709	001-019-D04	R02-TIGRv4S1-000599F
	AK058710	001-019-D05	R03-TIGRv4S1-000620F
	AK058711	001-019-D07	R03-TIGRv4S1-001627R
	AK058712	001-019-D08	R09-TIGRv4S1-000710R
	AK058713	001-019-D09	R03-TIGRv4S1-001327R
	AK058714	001-019-D11	R08-TIGRv4S1-000812R
	AK058715	001-019-D12	R04-TIGRv4S1-001164F
	AK058716	001-019-E01	R11-TIGRv4S1-000726F
	AK058717	001-019-E02	R12-TIGRv4S1-000509F
	AK058718	001-019-E06	R04-TIGRv4S1-000035R
	AK058719	001-019-E07	R05-TIGRv4S1-001115F
	AK058720
	AK058721
	AK058722	001-019-E10	R04-TIGRv4S1-000480R
	AK058723	001-019-E11	R01-TIGRv4S1-000021F
	AK058724	001-019-F02	R07-TIGRv4S1-000733F
	AK058725	001-019-F03	R02-TIGRv4S1-001032R
	AK058726	001-019-F04	R02-TIGRv4S1-001312R
	AK058727	001-019-F06	R01-TIGRv4S1-001793F
	AK058728	001-019-F07	R05-TIGRv4S1-000622R
	AK058729	001-019-F08	R09-TIGRv4S1-000409F
	AK058730	001-019-F09	R05-TIGRv4S1-000728F
	AK058731	001-019-F10	R01-TIGRv4S1-000408F
	AK058732	001-019-F11	R05-TIGRv4S1-001054F
	AK058733	001-019-F12	R04-TIGRv4S1-001134F
	AK058734	001-019-G01	R02-TIGRv4S1-000421F
	AK058735	001-019-G02	R12-TIGRv4S1-000721R
	AK058736	001-019-G03	R06-TIGRv4S1-000545R
	AK058737	001-019-G04	R03-TIGRv4S1-000735R
	AK058738	001-019-G05	R02-TIGRv4S1-000784R
	AK058739	001-019-G06	R12-TIGRv4S1-000659R
	AK058740	001-019-G07	R01-TIGRv4S1-001208F
	AK058741	001-019-G08	R03-TIGRv4S1-000090F
	AK058742	001-019-G09	R02-TIGRv4S1-000664R
	AK058743	001-019-G10	R06-TIGRv4S1-001195R
	AK058744	001-019-G12	R01-TIGRv4S1-001241F
	AK058745	001-019-H02	R01-TIGRv4S1-000136F
	AK058746	001-019-H03	R09-TIGRv4S1-000658R
	AK058747	001-019-H04	R02-TIGRv4S1-000165F
	AK058748	001-019-H05	R05-TIGRv4S1-001125R
	AK058749	001-019-H07	R06-TIGRv4S1-000988F
	AK058750	001-019-H08	R03-TIGRv4S1-000296R
	AK058751	001-019-H09	R05-TIGRv4S1-000669R
	AK058752	001-019-H10	R02-TIGRv4S1-000423R
	AK058753	001-019-H12	R01-TIGRv4S1-001617F
	AK058754	001-001-A01	R09-TIGRv4S1-000191R
	AK058755	001-001-A11	R04-TIGRv4S1-001239F
	AK058756	001-001-B01	R02-TIGRv4S1-001363R
	AK058757	001-001-B04	R01-TIGRv4S1-000783R
	AK058758	001-001-B06	R04-TIGRv4S1-000291R
	AK058759	001-001-B09	R06-TIGRv4S1-000172R
	AK058760	001-001-B10	R12-TIGRv4S1-000465R
	AK058761	001-001-B11	R08-TIGRv4S1-000618R
	AK058762	001-001-C06	R01-TIGRv4S1-000528F
	AK058763	001-001-C10	R05-TIGRv4S1-000500F
	AK058764	001-001-C11	R08-TIGRv4S1-000219F
	AK058765	001-001-D08	R08-TIGRv4S1-000237R
	AK058766	001-001-D09	R04-TIGRv4S1-000644F
	AK058767	001-001-D11	R01-TIGRv4S1-000164F
	AK058768	001-001-E11	R07-TIGRv4S1-000221F
	AK058769	001-001-F11	R07-TIGRv4S1-000501R
	AK058770	001-001-G05	R04-TIGRv4S1-001193R
	AK058771	001-001-H05	R03-TIGRv4S1-000066R
	AK058772
	AK058773	001-002-A01	R02-TIGRv4S1-000289F
	AK058774
	AK058775	001-002-A09	R03-TIGRv4S1-000491R
	AK058776	001-002-B02	R09-TIGRv4S1-000514R
	AK058777	001-002-B06	R10-TIGRv4S1-000786F
	AK058778	001-002-B12	R04-TIGRv4S1-000834R
	AK058779	001-002-C01	R03-TIGRv4S1-000664F
	AK058780	001-002-C06	R10-TIGRv4S1-000581R
	AK058781	001-002-C10	R06-TIGRv4S1-001076R
	AK058782	001-002-C11	R02-TIGRv4S1-001415R
	AK058783	001-002-D04	R01-TIGRv4S1-001736R
	AK058784	001-002-D09	R11-TIGRv4S1-000085R
	AK058785	001-002-D10	R08-TIGRv4S1-000987F
	AK058786	001-002-E01	R03-TIGRv4S1-001827F
	AK058787	001-002-E05	R08-TIGRv4S1-000784R
	AK058788	001-002-E09	R07-TIGRv4S1-000123F
	AK058789	001-002-E12	R02-TIGRv4S1-000105R
	AK058790	001-002-F03	R05-TIGRv4S1-000637R
	AK058791	001-002-F06	R12-TIGRv4S1-000398R
	AK058792	001-002-G02	R06-TIGRv4S1-000303R
	AK058793
	AK058794	001-002-H04	R09-TIGRv4S1-000685R
	AK058795	001-002-H05	R03-TIGRv4S1-001431R
	AK058796
	AK058797	001-002-H09	R09-TIGRv4S1-000797F
	AK058798	001-002-H10	R06-TIGRv4S1-000160F
	AK058799	001-002-H12	R08-TIGRv4S1-000459R
	AK058800	001-003-A02	R05-TIGRv4S1-000001R
	AK058801	001-003-A09	R03-TIGRv4S1-000854R
	AK058802	001-003-B01	R01-TIGRv4S1-001978F
	AK058803	001-003-B05	R03-TIGRv4S1-000555F
	AK058804	001-003-B07	R01-TIGRv4S1-001389F
	AK058805
	AK058806	001-003-C02	R03-TIGRv4S1-000565F
	AK058807	001-003-C04	R04-TIGRv4S1-000010F
	AK058808	001-003-C05	R07-TIGRv4S1-001041R
	AK058809	001-003-C09	R10-TIGRv4S1-000283F
	AK058810	001-003-C11	R05-TIGRv4S1-000719R
	AK058811	001-003-D02	R05-TIGRv4S1-000833R
	AK058812	001-003-E04	R03-TIGRv4S1-001567R
	AK058813	001-003-E09	R03-TIGRv4S1-000900R
	AK058814	001-003-E10	R08-TIGRv4S1-000582R
	AK058815	001-003-F04	R01-TIGRv4S1-000279F
	AK058816	001-003-F06	R02-TIGRv4S1-000562R
	AK058817	001-003-F07	R10-TIGRv4S1-000259F
	AK058818	001-003-G03	R11-TIGRv4S1-000536R
	AK058819	001-003-G04	R07-TIGRv4S1-000996R
	AK058820	001-003-G08	R10-TIGRv4S1-000148R
	AK058821	001-003-G09	R01-TIGRv4S1-000600F
	AK058822	001-003-G11	R08-TIGRv4S1-000057R
	AK058823	001-003-G12	R06-TIGRv4S1-000125R
	AK058824	001-003-H02	R04-TIGRv4S1-000618R
	AK058825	001-003-H04	R12-TIGRv4S1-000646F
	AK058826	001-003-H05	R02-TIGRv4S1-001646R
	AK058827	001-003-H08	R08-TIGRv4S1-000546F
	AK058828
	AK058829	001-004-A03	R01-TIGRv4S1-001596R
	AK058830
	AK058831	001-004-A10	R08-TIGRv4S1-000641F
	AK058832	001-004-B05	R02-TIGRv4S1-001376R
	AK058833	001-004-B07	R06-TIGRv4S1-000047R
	AK058834	001-004-B10	R08-TIGRv4S1-000223F
	AK058835	001-004-B11	R05-TIGRv4S1-000582F
	AK058836	001-004-C09	R05-TIGRv4S1-001075F
	AK058837	001-004-D02	R01-TIGRv4S1-000470R
	AK058838	001-004-D06	R02-TIGRv4S1-000221F
	AK058839	001-004-D09	R06-TIGRv4S1-001222R
	AK058840	001-004-D10	R09-TIGRv4S1-000348F
	AK058841	001-004-D12	R04-TIGRv4S1-000047F
	AK058842	001-004-E02	R05-TIGRv4S1-000785R
	AK058843	001-004-F02	R06-TIGRv4S1-000278R
	AK058844	001-004-F11	R03-TIGRv4S1-000489F
	AK058845	001-004-G04	R11-TIGRv4S1-000591R
	AK058846	001-004-G05	R01-TIGRv4S1-000938F
	AK058847	001-004-G07	R03-TIGRv4S1-000461F
	AK058848	001-004-G12	R04-TIGRv4S1-000446F
	AK058849	001-004-H04	R02-TIGRv4S1-001137R
	AK058850	001-004-H10	R05-TIGRv4S1-000639R
	AK058851	001-005-A09	R02-TIGRv4S1-000753R
	AK058852	001-005-A11	R05-TIGRv4S1-000171R
	AK058853	001-005-A12	R02-TIGRv4S1-001002F
	AK058854	001-005-B01	R03-TIGRv4S1-000523R
	AK058855	001-005-B10	R12-TIGRv4S1-000693F
	AK058856	001-005-B12	R10-TIGRv4S1-000130F
	AK058857	001-005-C10	R06-TIGRv4S1-001064F
	AK058858	001-005-E04	R03-TIGRv4S1-001527F
	AK058859
	AK058860	001-005-E11	R05-TIGRv4S1-000996F
	AK058861
	AK058862
	AK058863	001-005-G11	R07-TIGRv4S1-000341R
	AK058864	001-005-H10	R07-TIGRv4S1-000608R
	AK058865	001-006-A02	R05-TIGRv4S1-000263F
	AK058866	001-006-A08	R11-TIGRv4S1-000766F
	AK058867	001-006-A10	R05-TIGRv4S1-000067F
	AK058868	001-006-A11	R01-TIGRv4S1-000129F
	AK058869	001-006-C03	R01-TIGRv4S1-001860R
	AK058870	001-006-E05	R09-TIGRv4S1-000299R
	AK058871	001-006-E09	R11-TIGRv4S1-000588R
	AK058872	001-006-F04	R05-TIGRv4S1-000511F
	AK058873	001-006-F06	R10-TIGRv4S1-000621R
	AK058874	001-006-F08	R06-TIGRv4S1-000419F
	AK058875	001-006-F10	R12-TIGRv4S1-000396F
	AK058876	001-006-G01	R03-TIGRv4S1-001635R
	AK058877	001-006-H12	R02-TIGRv4S1-000202F
	AK058878	001-007-A04	R01-TIGRv4S1-001715F
	AK058879	001-007-A05	R03-TIGRv4S1-001602F
	AK058880	001-007-B05	R02-TIGRv4S1-000525F
	AK058881	001-007-B06	R03-TIGRv4S1-001569R
	AK058882	001-007-B10	R11-TIGRv4S1-000860F
	AK058883	001-007-B11	R01-TIGRv4S1-000615F
	AK058884	001-007-C04	R03-TIGRv4S1-001512F
	AK058885	001-007-C05	R07-TIGRv4S1-000826R
	AK058886	001-007-C06	R04-TIGRv4S1-001196R
	AK058887	001-007-C09	R10-TIGRv4S1-000073F
	AK058888	001-007-C11	R04-TIGRv4S1-000909R
	AK058889	001-007-D03	R07-TIGRv4S1-000638R
	AK058890	001-007-D10	R02-TIGRv4S1-000218R
	AK058891	001-007-D11	R01-TIGRv4S1-001951R
	AK058892	001-007-E08	R06-TIGRv4S1-000073R
	AK058893	001-007-E10	R12-TIGRv4S1-000230R
	AK058894	001-007-E12	R01-TIGRv4S1-001381R
	AK058895	001-007-F11	R10-TIGRv4S1-000682R
	AK058896	001-007-G08	R11-TIGRv4S1-000045F
	AK058897	001-007-H02	R12-TIGRv4S1-000541R
	AK058898	001-007-H03	R10-TIGRv4S1-000082F
	AK058899	001-008-A04	R09-TIGRv4S1-000274F
	AK058900	001-008-A07	R01-TIGRv4S1-000715R
	AK058901	001-008-A08	R11-TIGRv4S1-000101F
	AK058902	001-008-B03	R01-TIGRv4S1-000799F
	AK058903	001-008-B10	R09-TIGRv4S1-000725R
	AK058904	001-008-C06	R01-TIGRv4S1-001937F
	AK058905	001-008-C09	R02-TIGRv4S1-000748R
	AK058906	001-008-D09	R05-TIGRv4S1-000568F
	AK058907	001-008-D11	R02-TIGRv4S1-000205R
	AK058908	001-008-E02	R10-TIGRv4S1-000401F
	AK058909	001-008-F11	R01-TIGRv4S1-000145R
	AK058910	001-008-G06	R12-TIGRv4S1-000456R
	AK058911	001-008-G10	R06-TIGRv4S1-000465R
	AK058912	001-008-H01	R02-TIGRv4S1-000251F
	AK058913	001-009-A01	R12-TIGRv4S1-000471R
	AK058914	001-009-A02	R06-TIGRv4S1-000121F
	AK058915	001-009-A07	R12-TIGRv4S1-000802R
	AK058916	001-009-A09	R10-TIGRv4S1-000548F
	AK058917	001-009-A11	R01-TIGRv4S1-000528R
	AK058918	001-009-B04	R05-TIGRv4S1-000765F
	AK058919	001-009-B07	R12-TIGRv4S1-000752R
	AK058920	001-009-B09	R01-TIGRv4S1-000408R
	AK058921	001-009-B10	R12-TIGRv4S1-000043F
	AK058922	001-009-B11	R12-TIGRv4S1-000595F
	AK058923	001-009-B12	R12-TIGRv4S1-000628R
	AK058924
	AK058925	001-009-C02	R04-TIGRv4S1-000481R
	AK058926	001-009-C03	R02-TIGRv4S1-001594R
	AK058927	001-009-C04	R06-TIGRv4S1-000992F
	AK058928	001-009-C06	R06-TIGRv4S1-000635R
	AK058929	001-009-C09	R01-TIGRv4S1-000589R
	AK058930	001-009-D01	R01-TIGRv4S1-001926R
	AK058931	001-009-D04	R04-TIGRv4S1-000849F
	AK058932	001-009-D09	R02-TIGRv4S1-001231R
	AK058933	001-009-D12	R03-TIGRv4S1-001272R
	AK058934	001-009-E09	R03-TIGRv4S1-000468F
	AK058935	001-009-E12	R02-TIGRv4S1-001618F
	AK058936	001-009-F03	R12-TIGRv4S1-000229F
	AK058937	001-009-F07	R12-TIGRv4S1-000225R
	AK058938	001-009-F08	R01-TIGRv4S1-001108F
	AK058939	001-009-G05	R03-TIGRv4S1-000981R
	AK058940	001-009-G07	R02-TIGRv4S1-001106R
	AK058941	001-009-H02	R03-TIGRv4S1-001710F
	AK058942	001-009-H06	R02-TIGRv4S1-001456F
	AK058943	001-009-H08	R07-TIGRv4S1-000964F
	AK058944	001-009-H09	R11-TIGRv4S1-000579R
	AK058945	001-009-H10	R12-TIGRv4S1-000032R
	AK058946	001-009-H11	R07-TIGRv4S1-001109F
	AK058947	001-020-A03	R02-TIGRv4S1-000725R
	AK058948	001-020-A05	R08-TIGRv4S1-000200F
	AK058949	001-020-A06	R04-TIGRv4S1-000405R
	AK058950	001-020-A07	R05-TIGRv4S1-000662R
	AK058951	001-020-A09	R01-TIGRv4S1-001583R
	AK058952	001-020-A10	R01-TIGRv4S1-001005F
	AK058953	001-020-A11	R05-TIGRv4S1-000563R
	AK058954	001-020-B01	R07-TIGRv4S1-001026F
	AK058955	001-020-B02	R04-TIGRv4S1-000655F
	AK058956	001-020-B04	R01-TIGRv4S1-000333R
	AK058957	001-020-B05	R08-TIGRv4S1-000542R
	AK058958	001-020-B07	R05-TIGRv4S1-000624R
	AK058959	001-020-B08	R03-TIGRv4S1-001624F
	AK058960	001-020-B11	R07-TIGRv4S1-000679F
	AK058961	001-020-B12	R03-TIGRv4S1-000820R
	AK058962	001-020-C03	R08-TIGRv4S1-000310F
	AK058963	001-020-C04	R02-TIGRv4S1-000736F
	AK058964	001-020-C05	R04-TIGRv4S1-000176F
	AK058965	001-020-C07	R02-TIGRv4S1-001038F
	AK058966	001-020-C08	R07-TIGRv4S1-000382F
	AK058967	001-020-C09	R07-TIGRv4S1-001052F
	AK058968	001-020-C10	R06-TIGRv4S1-000654R
	AK058969	001-020-C11	R03-TIGRv4S1-000808F
	AK058970	001-020-C12	R02-TIGRv4S1-001074F
	AK058971	001-020-D01	R03-TIGRv4S1-000545F
	AK058972	001-020-D02	R03-TIGRv4S1-001668R
	AK058973
	AK058974	001-020-D04	R12-TIGRv4S1-000185F
	AK058975	001-020-D05	R04-TIGRv4S1-000552F
	AK058976	001-020-D06	R02-TIGRv4S1-000309R
	AK058977
	AK058978	001-020-D08	R02-TIGRv4S1-000955R
	AK058979	001-020-D09	R01-TIGRv4S1-001865R
	AK058980	001-020-D11	R05-TIGRv4S1-001057F
	AK058981	001-020-D12	R01-TIGRv4S1-000960R
	AK058982	001-020-E01	R05-TIGRv4S1-001046F
	AK058983	001-020-E02	R01-TIGRv4S1-001010F
	AK058984	001-020-E04	R01-TIGRv4S1-000448R
	AK058985	001-020-E06	R06-TIGRv4S1-000055R
	AK058986	001-020-E07	R01-TIGRv4S1-000664F
	AK058987	001-020-E10	R07-TIGRv4S1-000034F
	AK058988	001-020-F01	R06-TIGRv4S1-000937R
	AK058989	001-020-F03	R03-TIGRv4S1-001368F
	AK058990	001-020-F07	R03-TIGRv4S1-001675R
	AK058991	001-020-F08	R02-TIGRv4S1-000190R
	AK058992	001-020-F09	R03-TIGRv4S1-000590F
	AK058993	001-020-F11	R08-TIGRv4S1-000643F
	AK058994	001-020-F12	R12-TIGRv4S1-000303F
	AK058995	001-020-G02	R04-TIGRv4S1-000413F
	AK058996	001-020-G03	R07-TIGRv4S1-000290F
	AK058997	001-020-G05	R02-TIGRv4S1-001008R
	AK058998	001-020-G06	R06-TIGRv4S1-000477F
	AK058999	001-020-G08	R02-TIGRv4S1-001247R
	AK059000	001-020-G09	R08-TIGRv4S1-000778F
	AK059001	001-020-G10	R11-TIGRv4S1-000627F
	AK059002	001-020-H01	R03-TIGRv4S1-000274R
	AK059003	001-020-H02	R07-TIGRv4S1-000129R
	AK059004	001-020-H03	R09-TIGRv4S1-000149F
	AK059005	001-020-H04	R02-TIGRv4S1-000252F
	AK059006	001-020-H05	R12-TIGRv4S1-000825R
	AK059007	001-020-H07	R02-TIGRv4S1-000851F
	AK059008	001-020-H08	R07-TIGRv4S1-000756F
	AK059009	001-020-H09	R08-TIGRv4S1-000704F
	AK059010	001-020-H10	R02-TIGRv4S1-000862F
	AK059011	001-020-H11	R03-TIGRv4S1-000417R
	AK059012	001-021-A04	R02-TIGRv4S1-001382F
	AK059013	001-021-A06	R03-TIGRv4S1-001074R
	AK059014	001-021-A08	R03-TIGRv4S1-000128F
	AK059015	001-021-A09	R09-TIGRv4S1-000023F
	AK059016	001-021-A10	R07-TIGRv4S1-000608F
	AK059017	001-021-A11	R09-TIGRv4S1-000734R
	AK059018	001-021-B01	R07-TIGRv4S1-000689R
	AK059019	001-021-B02	R04-TIGRv4S1-000952R
	AK059020	001-021-B03	R03-TIGRv4S1-001375R
	AK059021	001-021-B04	R09-TIGRv4S1-000807R
	AK059022	001-021-B05	R09-TIGRv4S1-000034R
	AK059023	001-021-B06	R08-TIGRv4S1-000480R
	AK059024
	AK059025	001-021-B09	R01-TIGRv4S1-001432R
	AK059026	001-021-B10	R03-TIGRv4S1-000762R
	AK059027
	AK059028	001-021-B12	R01-TIGRv4S1-001885F
	AK059029
	AK059030	001-021-C02	R02-TIGRv4S1-001142F
	AK059031	001-021-C03	R04-TIGRv4S1-000240R
	AK059032	001-021-C05	R04-TIGRv4S1-001014R
	AK059033	001-021-C06	R03-TIGRv4S1-001783F
	AK059034
	AK059035	001-021-C09	R06-TIGRv4S1-000790F
	AK059036	001-021-C10	R09-TIGRv4S1-000614R
	AK059037	001-021-C11	R12-TIGRv4S1-000230F
	AK059038	001-021-C12	R04-TIGRv4S1-001076F
	AK059039	001-021-D01	R06-TIGRv4S1-000785R
	AK059040	001-021-D03	R01-TIGRv4S1-001509F
	AK059041	001-021-D04	R08-TIGRv4S1-000848R
	AK059042	001-021-D05	R01-TIGRv4S1-000780R
	AK059043	001-021-D06	R10-TIGRv4S1-000750R
	AK059044	001-021-D07	R09-TIGRv4S1-000448F
	AK059045
	AK059046	001-021-D09	R08-TIGRv4S1-000745R
	AK059047	001-021-D10	R06-TIGRv4S1-000029F
	AK059048	001-021-D12	R04-TIGRv4S1-001273R
	AK059049	001-021-E01	R08-TIGRv4S1-000300R
	AK059050	001-021-E08	R05-TIGRv4S1-001055F
	AK059051	001-021-E09	R07-TIGRv4S1-000968R
	AK059052	001-021-E11	R08-TIGRv4S1-000442R
	AK059053	001-021-E12	R04-TIGRv4S1-000727R
	AK059054	001-021-F01	R02-TIGRv4S1-000010R
	AK059055	001-021-F02	R10-TIGRv4S1-000575R
	AK059056	001-021-F04	R01-TIGRv4S1-001354F
	AK059057	001-021-F06	R06-TIGRv4S1-000731R
	AK059058	001-021-F10	R12-TIGRv4S1-000704F
	AK059059	001-021-F12	R02-TIGRv4S1-000396R
	AK059060	001-021-G01	R11-TIGRv4S1-000699F
	AK059061
	AK059062	001-021-G03	R01-TIGRv4S1-001753F
	AK059063	001-021-G05	R10-TIGRv4S1-000300F
	AK059064	001-021-G08	R04-TIGRv4S1-001142F
	AK059065	001-021-G09	R02-TIGRv4S1-000427F
	AK059066	001-021-G10	R12-TIGRv4S1-000186R
	AK059067	001-021-G11	R02-TIGRv4S1-000915R
	AK059068	001-021-H01	R03-TIGRv4S1-000894R
	AK059069	001-021-H02	R01-TIGRv4S1-001631R
	AK059070	001-021-H03	R08-TIGRv4S1-000218R
	AK059071	001-021-H06	R05-TIGRv4S1-000477R
	AK059072	001-021-H08	R02-TIGRv4S1-000361R
	AK059073	001-021-H09	R09-TIGRv4S1-000350F
	AK059074	001-022-A01	R11-TIGRv4S1-000080R
	AK059075	001-022-A04	R10-TIGRv4S1-000460F
	AK059076	001-022-A05	R06-TIGRv4S1-000076R
	AK059077	001-022-A07	R03-TIGRv4S1-000766R
	AK059078	001-022-A08	R02-TIGRv4S1-001579F
	AK059079	001-022-A09	R06-TIGRv4S1-000941F
	AK059080	001-022-A10	R03-TIGRv4S1-000522F
	AK059081	001-022-A11	R12-TIGRv4S1-000653F
	AK059082	001-022-A12	R02-TIGRv4S1-000335F
	AK059083	001-022-B01	R05-TIGRv4S1-000096R
	AK059084	001-022-B02	R06-TIGRv4S1-000989R
	AK059085	001-022-B03	R07-TIGRv4S1-000532R
	AK059086	001-022-B04	R05-TIGRv4S1-000041F
	AK059087	001-022-B06	R01-TIGRv4S1-001321F
	AK059088	001-022-B07	R01-TIGRv4S1-000334F
	AK059089	001-022-B08	R06-TIGRv4S1-000500R
	AK059090	001-022-B10	R07-TIGRv4S1-000278R
	AK059091	001-022-B12	R08-TIGRv4S1-000778R
	AK059092	001-022-C01	R06-TIGRv4S1-000293R
	AK059093	001-022-C02	R05-TIGRv4S1-000482F
	AK059094	001-022-C03	R06-TIGRv4S1-000824F
	AK059095	001-022-C04	R08-TIGRv4S1-000376R
	AK059096	001-022-C05	R09-TIGRv4S1-000681F
	AK059097	001-022-C06	R01-TIGRv4S1-000065F
	AK059098	001-022-C07	R10-TIGRv4S1-000634R
	AK059099	001-022-C08	R10-TIGRv4S1-000544F
	AK059100	001-022-C12	R04-TIGRv4S1-000923R
	AK059101	001-022-D01	R01-TIGRv4S1-001623R
	AK059102	001-022-D02	R12-TIGRv4S1-000786R
	AK059103	001-022-D03	R09-TIGRv4S1-000095R
	AK059104	001-022-D05	R12-TIGRv4S1-000672F
	AK059105	001-022-D06	R03-TIGRv4S1-001766R
	AK059106	001-022-D07	R07-TIGRv4S1-000514R
	AK059107	001-022-D09	R10-TIGRv4S1-000442F
	AK059108	001-022-D10	R01-TIGRv4S1-001883F
	AK059109	001-022-D12	R03-TIGRv4S1-000392F
	AK059110
	AK059111	001-022-E02	R07-TIGRv4S1-000291F
	AK059112	001-022-E03	R04-TIGRv4S1-000268F
	AK059113	001-022-E04	R01-TIGRv4S1-001752R
	AK059114	001-022-E06	R03-TIGRv4S1-001125R
	AK059115	001-022-E07	R05-TIGRv4S1-001157R
	AK059116	001-022-E09	R06-TIGRv4S1-000124F
	AK059117	001-022-E10	R06-TIGRv4S1-000211F
	AK059118	001-022-E11	R02-TIGRv4S1-001170F
	AK059119	001-022-E12	R01-TIGRv4S1-000765F
	AK059120
	AK059121	001-022-F03	R09-TIGRv4S1-000250R
	AK059122	001-022-F07	R05-TIGRv4S1-000810R
	AK059123	001-022-F08	R12-TIGRv4S1-000543F
	AK059124	001-022-F09	R07-TIGRv4S1-000598F
	AK059125	001-022-F10	R12-TIGRv4S1-000601F
	AK059126	001-022-F12	R11-TIGRv4S1-000257F
	AK059127	001-022-G01	R10-TIGRv4S1-000123F
	AK059128	001-022-G02	R02-TIGRv4S1-001332F
	AK059129	001-022-G03	R07-TIGRv4S1-000201R
	AK059130	001-022-G07	R08-TIGRv4S1-000076R
	AK059131	001-022-G08	R07-TIGRv4S1-000829F
	AK059132	001-022-G10	R03-TIGRv4S1-001734F
	AK059133	001-022-H01	R07-TIGRv4S1-000351F
	AK059134	001-022-H04	R02-TIGRv4S1-001368F
	AK059135	001-022-H05	R04-TIGRv4S1-000964F
	AK059136	001-022-H06	R04-TIGRv4S1-000404F
	AK059137	001-022-H07	R03-TIGRv4S1-001794F
	AK059138	001-022-H09	R03-TIGRv4S1-000673R
	AK059139	001-022-H10	R02-TIGRv4S1-000478R
	AK059140	001-023-A03	R06-TIGRv4S1-001003F
	AK059141	001-023-A05	R11-TIGRv4S1-000439R
	AK059142	001-023-A07	R05-TIGRv4S1-001139R
	AK059143
	AK059144	001-023-A10	R04-TIGRv4S1-000802R
	AK059145	001-023-A12	R03-TIGRv4S1-001003F
	AK059146	001-023-B01	R04-TIGRv4S1-000206R
	AK059147	001-023-B02	R03-TIGRv4S1-000026F
	AK059148	001-023-B06	R10-TIGRv4S1-000748R
	AK059149	001-023-B07	R03-TIGRv4S1-000503F
	AK059150	001-023-B08	R03-TIGRv4S1-001206F
	AK059151	001-023-B10	R06-TIGRv4S1-000092R
	AK059152	001-023-B11	R12-TIGRv4S1-000265R
	AK059153	001-023-B12	R08-TIGRv4S1-000158R
	AK059154	001-023-C02	R07-TIGRv4S1-001004F
	AK059155	001-023-C05	R03-TIGRv4S1-000287F
	AK059156	001-023-C11	R01-TIGRv4S1-000106F
	AK059157	001-023-D01	R07-TIGRv4S1-000181R
	AK059158
	AK059159	001-023-D03	R01-TIGRv4S1-000161R
	AK059160	001-023-D05	R06-TIGRv4S1-000049F
	AK059161	001-023-D06	R09-TIGRv4S1-000783R
	AK059162	001-023-D08	R09-TIGRv4S1-000080R
	AK059163	001-023-D09	R03-TIGRv4S1-001676R
	AK059164	001-023-D11	R03-TIGRv4S1-001242F
	AK059165	001-023-E01	R01-TIGRv4S1-002005R
	AK059166	001-023-E02	R03-TIGRv4S1-000788R
	AK059167	001-023-E03	R04-TIGRv4S1-000060R
	AK059168	001-023-E06	R03-TIGRv4S1-001741R
	AK059169	001-023-E07	R01-TIGRv4S1-001162F
	AK059170
	AK059171	001-023-F01	R09-TIGRv4S1-000224F
	AK059172	001-023-F02	R10-TIGRv4S1-000462F
	AK059173	001-023-F03	R02-TIGRv4S1-001209F
	AK059174	001-023-F04	R07-TIGRv4S1-001187F
	AK059175	001-023-F05	R07-TIGRv4S1-000017R
	AK059176	001-023-F06	R05-TIGRv4S1-000515F
	AK059177	001-023-F08	R01-TIGRv4S1-001312R
	AK059178	001-023-F10	R02-TIGRv4S1-000951F
	AK059179	001-023-F11	R11-TIGRv4S1-000284R
	AK059180	001-023-F12	R09-TIGRv4S1-000030R
	AK059181	001-023-G01	R03-TIGRv4S1-001112R
	AK059182
	AK059183	001-023-G06	R01-TIGRv4S1-000784R
	AK059184
	AK059185	001-023-G08	R03-TIGRv4S1-000686R
	AK059186	001-023-G09	R03-TIGRv4S1-001583F
	AK059187	001-023-G11	R04-TIGRv4S1-000262F
	AK059188	001-023-G12	R02-TIGRv4S1-001025R
	AK059189	001-023-H02	R05-TIGRv4S1-000786R
	AK059190	001-023-H03	R05-TIGRv4S1-000609R
	AK059191	001-023-H04	R06-TIGRv4S1-001211R
	AK059192	001-023-H09	R03-TIGRv4S1-000658F
	AK059193	001-023-H10	R11-TIGRv4S1-000108R
	AK059194	001-023-H12	R11-TIGRv4S1-000285F
	AK059195	001-024-A01	R08-TIGRv4S1-000668R
	AK059196	001-024-A03	R07-TIGRv4S1-000186R
	AK059197	001-024-A05	R06-TIGRv4S1-000924F
	AK059198	001-024-A06	R01-TIGRv4S1-002030R
	AK059199	001-024-A07	R09-TIGRv4S1-000798F
	AK059200	001-024-A08	R06-TIGRv4S1-000310F
	AK059201	001-024-A09	R03-TIGRv4S1-001069F
	AK059202	001-024-A10	R11-TIGRv4S1-000258F
	AK059203	001-024-A11	R04-TIGRv4S1-001026R
	AK059204	001-024-A12	R06-TIGRv4S1-000141F
	AK059205	001-024-B01	R02-TIGRv4S1-000983R
	AK059206
	AK059207	001-024-B05	R02-TIGRv4S1-000508F
	AK059208
	AK059209
	AK059210	001-024-B10	R08-TIGRv4S1-000765R
	AK059211	001-024-B12	R06-TIGRv4S1-000525R
	AK059212	001-024-C01	R01-TIGRv4S1-001049R
	AK059213	001-024-C05	R01-TIGRv4S1-001905R
	AK059214	001-024-C06	R06-TIGRv4S1-000993F
	AK059215	001-024-C07	R01-TIGRv4S1-000942F
	AK059216	001-024-C08	R04-TIGRv4S1-001152F
	AK059217	001-024-C09	R08-TIGRv4S1-000772F
	AK059218	001-024-C10	R03-TIGRv4S1-001317R
	AK059219
	AK059220	001-024-D01	R05-TIGRv4S1-000967R
	AK059221	001-024-D03	R05-TIGRv4S1-000144F
	AK059222	001-024-D04	R05-TIGRv4S1-001061R
	AK059223	001-024-D05	R03-TIGRv4S1-000579F
	AK059224	001-024-D06	R07-TIGRv4S1-000152F
	AK059225	001-024-D07	R06-TIGRv4S1-000708F
	AK059226	001-024-D08	R03-TIGRv4S1-000119R
	AK059227	001-024-D10	R01-TIGRv4S1-001591F
	AK059228	001-024-D11	R07-TIGRv4S1-000710F
	AK059229	001-024-E02	R01-TIGRv4S1-001499R
	AK059230	001-024-E03	R02-TIGRv4S1-001465R
	AK059231	001-024-E05	R04-TIGRv4S1-000594F
	AK059232	001-024-E07	R03-TIGRv4S1-000499R
	AK059233	001-024-E10	R12-TIGRv4S1-000162R
	AK059234	001-024-E11	R09-TIGRv4S1-000822R
	AK059235	001-024-E12	R01-TIGRv4S1-002007F
	AK059236	001-024-F01	R11-TIGRv4S1-000569R
	AK059237	001-024-F02	R02-TIGRv4S1-000596F
	AK059238	001-024-F03	R07-TIGRv4S1-000705R
	AK059239	001-024-F05	R01-TIGRv4S1-000105R
	AK059240	001-024-F07	R07-TIGRv4S1-000431R
	AK059241	001-024-F09	R01-TIGRv4S1-001390F
	AK059242
	AK059243	001-024-F11	R05-TIGRv4S1-000226R
	AK059244	001-024-G02	R01-TIGRv4S1-000244F
	AK059245	001-024-G03	R12-TIGRv4S1-000875R
	AK059246	001-024-G05	R02-TIGRv4S1-000875R
	AK059247	001-024-G06	R03-TIGRv4S1-000914F
	AK059248	001-024-G07	R04-TIGRv4S1-000836F
	AK059249	001-024-G10	R05-TIGRv4S1-000805F
	AK059250	001-024-G12	R06-TIGRv4S1-000216F
	AK059251	001-024-H03	R09-TIGRv4S1-000615F
	AK059252	001-024-H04	R12-TIGRv4S1-000734R
	AK059253	001-024-H05	R09-TIGRv4S1-000239F
	AK059254
	AK059255	001-024-H08	R11-TIGRv4S1-000729R
	AK059256	001-024-H09	R07-TIGRv4S1-001162F
	AK059257
	AK059258
	AK059259	001-025-A05	R03-TIGRv4S1-000046F
	AK059260	001-025-A07	R12-TIGRv4S1-000204R
	AK059261	001-025-A08	R05-TIGRv4S1-000423R
	AK059262	001-025-A09	R02-TIGRv4S1-000720F
	AK059263	001-025-A10	R08-TIGRv4S1-000788R
	AK059264	001-025-A11	R10-TIGRv4S1-000237F
	AK059265	001-025-A12	R11-TIGRv4S1-000737F
	AK059266	001-025-B02	R01-TIGRv4S1-000714F
	AK059267	001-025-B05	R08-TIGRv4S1-000161R
	AK059268	001-025-B06	R01-TIGRv4S1-001035F
	AK059269	001-025-B07	R02-TIGRv4S1-001316F
	AK059270	001-025-B08	R04-TIGRv4S1-001047F
	AK059271	001-025-B11	R11-TIGRv4S1-000849R
	AK059272	001-025-B12	R08-TIGRv4S1-000148F
	AK059273	001-025-C01	R04-TIGRv4S1-000687R
	AK059274
	AK059275	001-025-C03	R07-TIGRv4S1-000998F
	AK059276	001-025-C05	R09-TIGRv4S1-000533R
	AK059277	001-025-C07	R04-TIGRv4S1-001075F
	AK059278	001-025-C08	R12-TIGRv4S1-000112R
	AK059279	001-025-C10	R10-TIGRv4S1-000408F
	AK059280	001-025-C11	R03-TIGRv4S1-000356R
	AK059281	001-025-D02	R03-TIGRv4S1-001632R
	AK059282	001-025-D05	R05-TIGRv4S1-000104R
	AK059283	001-025-D06	R05-TIGRv4S1-000711F
	AK059284	001-025-D07	R07-TIGRv4S1-000143F
	AK059285	001-025-D09	R06-TIGRv4S1-000377R
	AK059286	001-025-D10	R03-TIGRv4S1-001663F
	AK059287	001-025-D11	R02-TIGRv4S1-000177F
	AK059288	001-025-D12	R03-TIGRv4S1-001680F
	AK059289	001-025-E01	R03-TIGRv4S1-001727R
	AK059290	001-025-E02	R09-TIGRv4S1-000397R
	AK059291	001-025-E03	R08-TIGRv4S1-000869R
	AK059292	001-025-E05	R03-TIGRv4S1-000494F
	AK059293	001-025-E07	R11-TIGRv4S1-000544F
	AK059294	001-025-E08	R03-TIGRv4S1-001378F
	AK059295	001-025-E09	R02-TIGRv4S1-000851R
	AK059296	001-025-E10	R08-TIGRv4S1-000941F
	AK059297	001-025-E11	R03-TIGRv4S1-001750R
	AK059298	001-025-E12	R02-TIGRv4S1-001110F
	AK059299	001-025-F01	R01-TIGRv4S1-001721F
	AK059300	001-025-F02	R01-TIGRv4S1-000034F
	AK059301	001-025-F05	R01-TIGRv4S1-001360R
	AK059302	001-025-F07	R04-TIGRv4S1-001206R
	AK059303	001-025-F10	R02-TIGRv4S1-000470F
	AK059304	001-025-F11	R06-TIGRv4S1-001197R
	AK059305	001-025-F12	R01-TIGRv4S1-000816F
	AK059306	001-025-G01	R04-TIGRv4S1-000705F
	AK059307	001-025-G02	R07-TIGRv4S1-001006R
	AK059308	001-025-G05	R02-TIGRv4S1-000653F
	AK059309	001-025-G06	R03-TIGRv4S1-000719R
	AK059310
	AK059311
	AK059312	001-025-G10	R01-TIGRv4S1-000051F
	AK059313	001-025-G11	R04-TIGRv4S1-000344F
	AK059314	001-025-G12	R01-TIGRv4S1-000369F
	AK059315	001-025-H02	R09-TIGRv4S1-000435F
	AK059316	001-025-H03	R12-TIGRv4S1-000609F
	AK059317	001-025-H04	R07-TIGRv4S1-000277F
	AK059318	001-025-H05	R01-TIGRv4S1-000333F
	AK059319	001-025-H06	R05-TIGRv4S1-000591F
	AK059320	001-025-H07	R08-TIGRv4S1-000100R
	AK059321	001-025-H08	R12-TIGRv4S1-000074F
	AK059322	001-025-H09	R05-TIGRv4S1-000041R
	AK059323	001-025-H10	R08-TIGRv4S1-000513R
	AK059324	001-025-H11	R05-TIGRv4S1-000598F
	AK059325	001-026-A01	R01-TIGRv4S1-001743R
	AK059326	001-026-A02	R08-TIGRv4S1-000383F
	AK059327	001-026-A03	R09-TIGRv4S1-000019F
	AK059328	001-026-A04	R03-TIGRv4S1-001060R
	AK059329	001-026-A05	R07-TIGRv4S1-000394R
	AK059330
	AK059331	001-026-A07	R03-TIGRv4S1-001062R
	AK059332	001-026-A08	R01-TIGRv4S1-000096R
	AK059333	001-026-A09	R03-TIGRv4S1-001593F
	AK059334	001-026-A10	R05-TIGRv4S1-001145F
	AK059335	001-026-A11	R01-TIGRv4S1-000200R
	AK059336	001-026-A12	R11-TIGRv4S1-000692F
	AK059337	001-026-B01	R11-TIGRv4S1-000102R
	AK059338	001-026-B02	R08-TIGRv4S1-000213F
	AK059339	001-026-B03	R02-TIGRv4S1-000546F
	AK059340	001-026-B04	R02-TIGRv4S1-000171F
	AK059341
	AK059342	001-026-B06	R04-TIGRv4S1-001269F
	AK059343	001-026-B07	R10-TIGRv4S1-000555F
	AK059344	001-026-B09	R10-TIGRv4S1-000574R
	AK059345	001-026-B10	R07-TIGRv4S1-001019F
	AK059346	001-026-C01	R03-TIGRv4S1-000508F
	AK059347	001-026-C03	R01-TIGRv4S1-001698R
	AK059348	001-026-C07	R03-TIGRv4S1-000714F
	AK059349	001-026-C08	R02-TIGRv4S1-001499F
	AK059350	001-026-C09	R08-TIGRv4S1-000071F
	AK059351	001-026-C10	R08-TIGRv4S1-000998F
	AK059352	001-026-C12	R04-TIGRv4S1-001177R
	AK059353	001-026-D01	R06-TIGRv4S1-000043R
	AK059354	001-026-D04	R11-TIGRv4S1-000016R
	AK059355	001-026-D05	R11-TIGRv4S1-000460R
	AK059356	001-026-D06	R07-TIGRv4S1-000024R
	AK059357	001-026-D07	R09-TIGRv4S1-000779R
	AK059358	001-026-D08	R09-TIGRv4S1-000101R
	AK059359	001-026-D11	R09-TIGRv4S1-000511F
	AK059360	001-026-D12	R06-TIGRv4S1-000442F
	AK059361	001-026-E01	R03-TIGRv4S1-000577R
	AK059362	001-026-E02	R05-TIGRv4S1-000822R
	AK059363	001-026-E03	R02-TIGRv4S1-001552F
	AK059364	001-026-E04	R11-TIGRv4S1-000021R
	AK059365	001-026-E05	R01-TIGRv4S1-000622R
	AK059366	001-026-E07	R04-TIGRv4S1-000864R
	AK059367	001-026-E08	R07-TIGRv4S1-000423F
	AK059368	001-026-E10	R04-TIGRv4S1-001105R
	AK059369	001-026-E11	R05-TIGRv4S1-000826F
	AK059370
	AK059371	001-026-F01	R10-TIGRv4S1-000729R
	AK059372	001-026-F02	R05-TIGRv4S1-000425F
	AK059373	001-026-F03	R03-TIGRv4S1-000088F
	AK059374	001-026-F05	R01-TIGRv4S1-000038R
	AK059375	001-026-F06	R07-TIGRv4S1-000374R
	AK059376	001-026-F09	R01-TIGRv4S1-001573F
	AK059377	001-026-F10	R06-TIGRv4S1-000973R
	AK059378	001-026-F11	R06-TIGRv4S1-000618R
	AK059379	001-026-F12	R09-TIGRv4S1-000086F
	AK059380	001-026-G01	R09-TIGRv4S1-000701R
	AK059381	001-026-G02	R01-TIGRv4S1-000611F
	AK059382	001-026-G04	R07-TIGRv4S1-000154F
	AK059383	001-026-G06	R06-TIGRv4S1-000690F
	AK059384	001-026-G07	R07-TIGRv4S1-000827R
	AK059385	001-026-G10	R05-TIGRv4S1-000894F
	AK059386	001-026-G12	R09-TIGRv4S1-000792F
	AK059387	001-026-H02	R01-TIGRv4S1-000911R
	AK059388	001-026-H03	R08-TIGRv4S1-000852R
	AK059389	001-026-H05	R06-TIGRv4S1-000446F
	AK059390	001-026-H06	R02-TIGRv4S1-001117R
	AK059391	001-026-H07	R05-TIGRv4S1-000755F
	AK059392	001-026-H08	R01-TIGRv4S1-002068F
	AK059393
	AK059394	001-026-H12	R09-TIGRv4S1-000094R
	AK059395	001-027-A05	R05-TIGRv4S1-001061F
	AK059396	001-027-A08	R02-TIGRv4S1-000891F
	AK059397	001-027-A10	R03-TIGRv4S1-001117F
	AK059398	001-027-B01	R10-TIGRv4S1-000546R
	AK059399	001-027-B02	R01-TIGRv4S1-000872R
	AK059400	001-027-B03	R09-TIGRv4S1-000088R
	AK059401	001-027-B04	R09-TIGRv4S1-000382R
	AK059402	001-027-B05	R05-TIGRv4S1-000965F
	AK059403	001-027-B07	R03-TIGRv4S1-001465R
	AK059404	001-027-B09	R04-TIGRv4S1-001019R
	AK059405	001-027-B12	R02-TIGRv4S1-000070F
	AK059406	001-027-C02	R08-TIGRv4S1-000169R
	AK059407	001-027-C03	R09-TIGRv4S1-000288F
	AK059408	001-027-C04	R08-TIGRv4S1-000627F
	AK059409	001-027-C05	R03-TIGRv4S1-000453R
	AK059410	001-027-C06	R04-TIGRv4S1-000192R
	AK059411	001-027-C09	R06-TIGRv4S1-001162R
	AK059412	001-027-C11	R04-TIGRv4S1-000790F
	AK059413	001-027-D02	R02-TIGRv4S1-000596R
	AK059414	001-027-D04	R03-TIGRv4S1-000399R
	AK059415	001-027-D05	R04-TIGRv4S1-000703R
	AK059416	001-027-D06	R05-TIGRv4S1-000605R
	AK059417	001-027-D07	R07-TIGRv4S1-001029F
	AK059418	001-027-D08	R07-TIGRv4S1-000996R
	AK059419	001-027-D10	R04-TIGRv4S1-000771F
	AK059420	001-027-D11	R05-TIGRv4S1-000697F
	AK059421	001-027-D12	R04-TIGRv4S1-001260R
	AK059422	001-027-E01	R04-TIGRv4S1-001266F
	AK059423	001-027-E03	R07-TIGRv4S1-000805F
	AK059424	001-027-E06	R03-TIGRv4S1-000132F
	AK059425	001-027-E07	R03-TIGRv4S1-001804F
	AK059426	001-027-E09	R02-TIGRv4S1-001074F
	AK059427	001-027-E11	R01-TIGRv4S1-001138F
	AK059428	001-027-E12	R06-TIGRv4S1-000570F
	AK059429	001-027-F01	R02-TIGRv4S1-001578R
	AK059430	001-027-F02	R05-TIGRv4S1-000856R
	AK059431	001-027-F03	R07-TIGRv4S1-000898F
	AK059432	001-027-F04	R03-TIGRv4S1-000762R
	AK059433	001-027-F07	R06-TIGRv4S1-000692R
	AK059434	001-027-F09	R10-TIGRv4S1-000330F
	AK059435	001-027-F10	R01-TIGRv4S1-000524F
	AK059436	001-027-F11	R04-TIGRv4S1-001138F
	AK059437	001-027-G10	R01-TIGRv4S1-001950F
	AK059438	001-027-G11	R03-TIGRv4S1-000150R
	AK059439	001-027-H02	R08-TIGRv4S1-000244R
	AK059440	001-027-H06	R08-TIGRv4S1-000120F
	AK059441	001-027-H07	R04-TIGRv4S1-001139F
	AK059442	001-027-H09	R09-TIGRv4S1-000793F
	AK059443	001-027-H11	R04-TIGRv4S1-000687F
	AK059444	001-028-A03	R12-TIGRv4S1-000706F
	AK059445	001-028-A06	R09-TIGRv4S1-000311F
	AK059446	001-028-A07	R01-TIGRv4S1-001878F
	AK059447	001-028-A08	R01-TIGRv4S1-000581F
	AK059448	001-028-A10	R02-TIGRv4S1-001208F
	AK059449	001-028-B01	R11-TIGRv4S1-000093F
	AK059450	001-028-B03	R06-TIGRv4S1-000867F
	AK059451	001-028-B07	R07-TIGRv4S1-000471R
	AK059452	001-028-B08	R09-TIGRv4S1-000762F
	AK059453	001-028-B11	R11-TIGRv4S1-000066F
	AK059454	001-028-B12	R01-TIGRv4S1-000175F
	AK059455	001-028-C02	R12-TIGRv4S1-000598F
	AK059456	001-028-C04	R06-TIGRv4S1-001066R
	AK059457	001-028-C05	R04-TIGRv4S1-000518R
	AK059458	001-028-C06	R11-TIGRv4S1-000074R
	AK059459
	AK059460	001-028-C09	R01-TIGRv4S1-000019R
	AK059461	001-028-C11	R01-TIGRv4S1-000773F
	AK059462
	AK059463	001-028-D03	R11-TIGRv4S1-000038R
	AK059464	001-028-D04	R01-TIGRv4S1-000832F
	AK059465	001-028-D07	R12-TIGRv4S1-000553F
	AK059466	001-028-D08	R03-TIGRv4S1-000854F
	AK059467	001-028-D09	R05-TIGRv4S1-000778R
	AK059468	001-028-D10	R08-TIGRv4S1-000603R
	AK059469	001-028-D11	R03-TIGRv4S1-000756F
	AK059470	001-028-D12	R09-TIGRv4S1-000382R
	AK059471	001-028-E02	R08-TIGRv4S1-000221R
	AK059472	001-028-E04	R03-TIGRv4S1-001241F
	AK059473	001-028-E05	R03-TIGRv4S1-000779F
	AK059474	001-028-E07	R04-TIGRv4S1-001144R
	AK059475	001-028-E09	R02-TIGRv4S1-001195F
	AK059476	001-028-E10	R04-TIGRv4S1-000400F
	AK059477
	AK059478	001-028-F02	R08-TIGRv4S1-000340R
	AK059479	001-028-F03	R09-TIGRv4S1-000455F
	AK059480	001-028-F04	R08-TIGRv4S1-000662F
	AK059481	001-028-F05	R11-TIGRv4S1-000640R
	AK059482	001-028-F06	R10-TIGRv4S1-000580F
	AK059483	001-028-F08	R04-TIGRv4S1-000578R
	AK059484	001-028-F09	R09-TIGRv4S1-000054F
	AK059485
	AK059486	001-028-G01	R12-TIGRv4S1-000752F
	AK059487	001-028-G02	R06-TIGRv4S1-000566R
	AK059488	001-028-G07	R07-TIGRv4S1-000501R
	AK059489	001-028-G10	R05-TIGRv4S1-000870F
	AK059490	001-028-G11	R08-TIGRv4S1-000229F
	AK059491	001-028-H01	R08-TIGRv4S1-000205F
	AK059492	001-028-H02	R06-TIGRv4S1-001028F
	AK059493	001-028-H04	R08-TIGRv4S1-000751F
	AK059494	001-028-H05	R03-TIGRv4S1-000429R
	AK059495	001-028-H08	R01-TIGRv4S1-001630F
	AK059496	001-028-H09	R07-TIGRv4S1-000097F
	AK059497	001-028-H10	R01-TIGRv4S1-000181R
	AK059498	001-028-H11	R03-TIGRv4S1-000043F
	AK059499	001-028-H12	R02-TIGRv4S1-000017R
	AK059500	001-029-A02	R01-TIGRv4S1-001930R
	AK059501	001-029-A03	R05-TIGRv4S1-000437F
	AK059502	001-029-A05	R06-TIGRv4S1-001107F
	AK059503	001-029-A07	R02-TIGRv4S1-000972F
	AK059504	001-029-A09	R10-TIGRv4S1-000034R
	AK059505	001-029-A10	R08-TIGRv4S1-000057R
	AK059506	001-029-A11	R07-TIGRv4S1-000339R
	AK059507	001-029-A12	R02-TIGRv4S1-001217F
	AK059508	001-029-B01	R03-TIGRv4S1-000515F
	AK059509	001-029-B02	R01-TIGRv4S1-000478F
	AK059510	001-029-B04	R01-TIGRv4S1-001966F
	AK059511	001-029-B05	R05-TIGRv4S1-000301F
	AK059512	001-029-B06	R07-TIGRv4S1-000900F
	AK059513	001-029-B07	R08-TIGRv4S1-000126R
	AK059514	001-029-B09	R07-TIGRv4S1-001184F
	AK059515	001-029-B11	R07-TIGRv4S1-000296F
	AK059516	001-029-B12	R09-TIGRv4S1-000632F
	AK059517	001-029-C01	R03-TIGRv4S1-001291R
	AK059518	001-029-C03	R04-TIGRv4S1-001067F
	AK059519	001-029-C04	R04-TIGRv4S1-000405F
	AK059520	001-029-C05	R05-TIGRv4S1-000153R
	AK059521	001-029-C07	R11-TIGRv4S1-000703R
	AK059522	001-029-C08	R03-TIGRv4S1-000363F
	AK059523	001-029-C09	R01-TIGRv4S1-001800F
	AK059524	001-029-C11	R01-TIGRv4S1-000830F
	AK059525	001-029-D02	R04-TIGRv4S1-000436F
	AK059526	001-029-D03	R01-TIGRv4S1-001784F
	AK059527
	AK059528	001-029-D05	R01-TIGRv4S1-002057F
	AK059529	001-029-D06	R06-TIGRv4S1-000738F
	AK059530	001-029-D07	R05-TIGRv4S1-000552F
	AK059531	001-029-D08	R02-TIGRv4S1-001142R
	AK059532	001-029-D09	R07-TIGRv4S1-000858R
	AK059533	001-029-D10	R02-TIGRv4S1-000126F
	AK059534	001-029-D11	R05-TIGRv4S1-000875R
	AK059535	001-029-E01	R06-TIGRv4S1-001232R
	AK059536	001-029-E02	R03-TIGRv4S1-000274R
	AK059537	001-029-E03	R03-TIGRv4S1-001270R
	AK059538	001-029-E04	R11-TIGRv4S1-000228R
	AK059539	001-029-E06	R02-TIGRv4S1-000029F
	AK059540	001-029-E08	R12-TIGRv4S1-000242F
	AK059541	001-029-E11	R05-TIGRv4S1-000083F
	AK059542	001-029-E12	R02-TIGRv4S1-000711F
	AK059543	001-029-F01	R08-TIGRv4S1-000802R
	AK059544	001-029-F03	R07-TIGRv4S1-000216F
	AK059545	001-029-F04	R06-TIGRv4S1-000270F
	AK059546	001-029-F05	R11-TIGRv4S1-000507F
	AK059547	001-029-F06	R03-TIGRv4S1-000126R
	AK059548	001-029-F08	R03-TIGRv4S1-001569R
	AK059549
	AK059550	001-029-G01	R11-TIGRv4S1-000064R
	AK059551	001-029-G02	R10-TIGRv4S1-000162F
	AK059552	001-029-G04	R12-TIGRv4S1-000673F
	AK059553	001-029-G05	R04-TIGRv4S1-000571F
	AK059554	001-029-G06	R05-TIGRv4S1-000082R
	AK059555	001-029-G07	R11-TIGRv4S1-000652R
	AK059556	001-029-G08	R12-TIGRv4S1-000229R
	AK059557	001-029-G09	R03-TIGRv4S1-000081R
	AK059558	001-029-G10	R11-TIGRv4S1-000509R
	AK059559	001-029-G11	R03-TIGRv4S1-001562R
	AK059560	001-029-H01	R07-TIGRv4S1-000865R
	AK059561	001-029-H02	R07-TIGRv4S1-000815F
	AK059562	001-029-H03	R05-TIGRv4S1-000415F
	AK059563	001-029-H04	R05-TIGRv4S1-000883R
	AK059564	001-029-H06	R01-TIGRv4S1-001190F
	AK059565	001-029-H07	R03-TIGRv4S1-000819R
	AK059566	001-029-H08	R05-TIGRv4S1-000265R
	AK059567	001-029-H10	R05-TIGRv4S1-000008R
	AK059568	001-029-H11	R12-TIGRv4S1-000670F
	AK059569	001-029-H12	R06-TIGRv4S1-000038R
	AK059570	001-030-A01	R07-TIGRv4S1-000871R
	AK059571	001-030-A02	R04-TIGRv4S1-000739F
	AK059572	001-030-A03	R02-TIGRv4S1-001584R
	AK059573	001-030-A04	R12-TIGRv4S1-000509F
	AK059574	001-030-A06	R10-TIGRv4S1-000520R
	AK059575	001-030-A07	R02-TIGRv4S1-001487F
	AK059576	001-030-A10	R03-TIGRv4S1-001545F
	AK059577	001-030-A11	R12-TIGRv4S1-000101R
	AK059578	001-030-A12	R02-TIGRv4S1-000880R
	AK059579	001-030-B01	R01-TIGRv4S1-000532R
	AK059580	001-030-B02	R02-TIGRv4S1-000299R
	AK059581	001-030-B03	R01-TIGRv4S1-001249R
	AK059582	001-030-B04	R08-TIGRv4S1-001005F
	AK059583
	AK059584	001-030-B08	R07-TIGRv4S1-000578F
	AK059585	001-030-B09	R05-TIGRv4S1-000735R
	AK059586	001-030-B11	R05-TIGRv4S1-000729R
	AK059587	001-030-B12	R03-TIGRv4S1-000623F
	AK059588	001-030-C04	R07-TIGRv4S1-000932F
	AK059589	001-030-C09	R02-TIGRv4S1-000120F
	AK059590	001-030-D01	R01-TIGRv4S1-001812R
	AK059591	001-030-D02	R08-TIGRv4S1-000491F
	AK059592	001-030-D03	R06-TIGRv4S1-000849R
	AK059593	001-030-D05	R07-TIGRv4S1-000120F
	AK059594	001-030-D08	R05-TIGRv4S1-000613F
	AK059595	001-030-D10	R02-TIGRv4S1-000472F
	AK059596	001-030-D11	R01-TIGRv4S1-000515F
	AK059597	001-030-E02	R11-TIGRv4S1-000074F
	AK059598	001-030-E03	R02-TIGRv4S1-001356F
	AK059599	001-030-E04	R03-TIGRv4S1-000735R
	AK059600	001-030-E05	R11-TIGRv4S1-000821R
	AK059601	001-030-E07	R01-TIGRv4S1-001652F
	AK059602	001-030-E08	R03-TIGRv4S1-001395R
	AK059603	001-030-E09	R09-TIGRv4S1-000214F
	AK059604	001-030-E10	R08-TIGRv4S1-000804F
	AK059605	001-030-E11	R03-TIGRv4S1-001316F
	AK059606	001-030-E12	R09-TIGRv4S1-000434F
	AK059607	001-030-F02	R10-TIGRv4S1-000517F
	AK059608	001-030-F03	R01-TIGRv4S1-000093F
	AK059609	001-030-F04	R10-TIGRv4S1-000646F
	AK059610	001-030-F07	R06-TIGRv4S1-000846R
	AK059611	001-030-F08	R02-TIGRv4S1-001135F
	AK059612	001-030-F09	R05-TIGRv4S1-000295F
	AK059613	001-030-F11	R07-TIGRv4S1-000461R
	AK059614	001-030-F12	R05-TIGRv4S1-001182F
	AK059615	001-030-G04	R03-TIGRv4S1-001590F
	AK059616	001-030-G05	R02-TIGRv4S1-000204F
	AK059617	001-030-G08	R01-TIGRv4S1-001348F
	AK059618	001-030-G10	R08-TIGRv4S1-000103R
	AK059619	001-030-G11	R03-TIGRv4S1-001583R
	AK059620	001-030-G12	R03-TIGRv4S1-000400F
	AK059621
	AK059622	001-030-H04	R01-TIGRv4S1-000689F
	AK059623	001-030-H05	R06-TIGRv4S1-000450R
	AK059624	001-030-H06	R03-TIGRv4S1-000102R
	AK059625	001-030-H07	R02-TIGRv4S1-000899R
	AK059626	001-030-H08	R03-TIGRv4S1-001728R
	AK059627	001-030-H11	R09-TIGRv4S1-000153F
	AK059628	001-030-H12	R10-TIGRv4S1-000556F
	AK059629	001-031-A01	R10-TIGRv4S1-000480F
	AK059630	001-031-A02	R02-TIGRv4S1-001225F
	AK059631	001-031-A04	R08-TIGRv4S1-000558R
	AK059632	001-031-A05	R03-TIGRv4S1-001546F
	AK059633
	AK059634	001-031-A07	R01-TIGRv4S1-001992R
	AK059635	001-031-A08	R02-TIGRv4S1-001551F
	AK059636	001-031-A09	R10-TIGRv4S1-000014F
	AK059637	001-031-A11	R07-TIGRv4S1-000892F
	AK059638	001-031-B01	R02-TIGRv4S1-001095F
	AK059639
	AK059640	001-031-B07	R07-TIGRv4S1-000575F
	AK059641	001-031-B08	R02-TIGRv4S1-000362R
	AK059642	001-031-B09	R06-TIGRv4S1-000739R
	AK059643	001-031-B10	R01-TIGRv4S1-001134R
	AK059644	001-031-B12	R08-TIGRv4S1-000496F
	AK059645	001-031-C01	R05-TIGRv4S1-000618R
	AK059646	001-031-C02	R03-TIGRv4S1-000429F
	AK059647	001-031-C03	R02-TIGRv4S1-000520R
	AK059648	001-031-C04	R09-TIGRv4S1-000114R
	AK059649	001-031-C05	R07-TIGRv4S1-000362F
	AK059650	001-031-C06	R01-TIGRv4S1-000275F
	AK059651	001-031-C07	R05-TIGRv4S1-000711R
	AK059652	001-031-C08	R04-TIGRv4S1-000768R
	AK059653	001-031-C09	R02-TIGRv4S1-001225F
	AK059654	001-031-C10	R09-TIGRv4S1-000089F
	AK059655	001-031-D03	R04-TIGRv4S1-000012F
	AK059656	001-031-D04	R11-TIGRv4S1-000619F
	AK059657	001-031-D05	R10-TIGRv4S1-000067F
	AK059658	001-031-D06	R09-TIGRv4S1-000333F
	AK059659	001-031-D09	R02-TIGRv4S1-001063F
	AK059660	001-031-E01	R12-TIGRv4S1-000435R
	AK059661	001-031-E02	R04-TIGRv4S1-000706R
	AK059662	001-031-E03	R02-TIGRv4S1-001120F
	AK059663	001-031-E04	R05-TIGRv4S1-001059F
	AK059664	001-031-E05	R08-TIGRv4S1-000036F
	AK059665	001-031-E08	R10-TIGRv4S1-000095R
	AK059666	001-031-F01	R02-TIGRv4S1-000800F
	AK059667	001-031-F03	R07-TIGRv4S1-000006F
	AK059668	001-031-F05	R07-TIGRv4S1-000062F
	AK059669	001-031-F06	R01-TIGRv4S1-001062F
	AK059670	001-031-F07	R03-TIGRv4S1-001600R
	AK059671	001-031-F08	R06-TIGRv4S1-001069F
	AK059672	001-031-G01	R12-TIGRv4S1-000664R
	AK059673	001-031-G02	R03-TIGRv4S1-000763R
	AK059674	001-031-G04	R01-TIGRv4S1-001195R
	AK059675	001-031-G07	R01-TIGRv4S1-002027F
	AK059676	001-031-G11	R02-TIGRv4S1-001016F
	AK059677	001-031-G12	R04-TIGRv4S1-000823F
	AK059678	001-031-H02	R02-TIGRv4S1-000993F
	AK059679	001-031-H04	R11-TIGRv4S1-000424F
	AK059680	001-031-H07	R03-TIGRv4S1-000838R
	AK059681	001-031-H08	R01-TIGRv4S1-000443R
	AK059682	001-031-H09	R08-TIGRv4S1-000855F
	AK059683	001-031-H11	R04-TIGRv4S1-000407F
	AK059684	001-032-A02	R03-TIGRv4S1-000989F
	AK059685	001-032-A06	R07-TIGRv4S1-000098F
	AK059686	001-032-A07	R08-TIGRv4S1-000876F
	AK059687	001-032-A08	R01-TIGRv4S1-001903F
	AK059688	001-032-A11	R10-TIGRv4S1-000260R
	AK059689	001-032-A12	R09-TIGRv4S1-000275R
	AK059690	001-032-B02	R07-TIGRv4S1-000686R
	AK059691	001-032-B03	R07-TIGRv4S1-000871F
	AK059692	001-032-B08	R01-TIGRv4S1-000017R
	AK059693	001-032-B09	R03-TIGRv4S1-001346R
	AK059694	001-032-B10	R02-TIGRv4S1-001048R
	AK059695	001-032-B12	R07-TIGRv4S1-000676R
	AK059696	001-032-C03	R09-TIGRv4S1-000046R
	AK059697	001-032-C04	R05-TIGRv4S1-000454F
	AK059698	001-032-C05	R03-TIGRv4S1-001558R
	AK059699	001-032-C09	R06-TIGRv4S1-000036F
	AK059700	001-032-C10	R02-TIGRv4S1-001355F
	AK059701	001-032-C12	R02-TIGRv4S1-001460F
	AK059702	001-032-D01	R04-TIGRv4S1-000946F
	AK059703	001-032-D03	R12-TIGRv4S1-000830R
	AK059704	001-032-D05	R12-TIGRv4S1-000578R
	AK059705	001-032-D08	R10-TIGRv4S1-000668F
	AK059706	001-032-E02	R12-TIGRv4S1-000428R
	AK059707	001-032-E05	R10-TIGRv4S1-000689R
	AK059708	001-032-E06	R04-TIGRv4S1-000705F
	AK059709	001-032-E11	R10-TIGRv4S1-000723F
	AK059710
	AK059711	001-032-F02	R03-TIGRv4S1-001721F
	AK059712	001-032-F05	R11-TIGRv4S1-000481R
	AK059713	001-032-F08	R03-TIGRv4S1-001715F
	AK059714	001-032-F09	R11-TIGRv4S1-000048F
	AK059715	001-032-F10	R01-TIGRv4S1-001778R
	AK059716	001-032-G03	R10-TIGRv4S1-000703R
	AK059717
	AK059718
	AK059719	001-032-G09	R11-TIGRv4S1-000551R
	AK059720	001-032-H03	R10-TIGRv4S1-000279R
	AK059721	001-032-H08	R08-TIGRv4S1-000378R
	AK059722	001-032-H09	R03-TIGRv4S1-001822F
	AK059723	006-201-A08	R06-TIGRv4S1-000938R
	AK059724	006-201-A12	R07-TIGRv4S1-000842R
	AK059725	006-201-B08	R02-TIGRv4S1-001417F
	AK059726	006-201-C07	R10-TIGRv4S1-000636F
	AK059727	006-201-C12	R06-TIGRv4S1-001000F
	AK059728	006-201-D12	R09-TIGRv4S1-000352R
	AK059729	006-201-E08	R05-TIGRv4S1-000310R
	AK059730	006-201-F09	R04-TIGRv4S1-000581R
	AK059731	006-201-G01	R03-TIGRv4S1-000752R
	AK059732	006-201-G12	R06-TIGRv4S1-001057F
	AK059733	006-201-H06	R10-TIGRv4S1-000544F
	AK059734	006-202-B01	R04-TIGRv4S1-001193F
	AK059735	006-202-B02	R12-TIGRv4S1-000815R
	AK059736	006-202-D04	R05-TIGRv4S1-001177F
	AK059737	006-202-D08	R12-TIGRv4S1-000045F
	AK059738	006-202-E12	R10-TIGRv4S1-000506F
	AK059739	006-202-F02	R11-TIGRv4S1-000351F
	AK059740	006-202-F03	R01-TIGRv4S1-000138F
	AK059741	006-202-F09	R06-TIGRv4S1-000725F
	AK059742	006-202-G01	R04-TIGRv4S1-000610R
	AK059743	006-202-G06	R02-TIGRv4S1-001434F
	AK059744	006-202-H06	R10-TIGRv4S1-000435R
	AK059745	006-202-H07	R11-TIGRv4S1-000173F
	AK059746	006-202-H11	R02-TIGRv4S1-001635R
	AK059747	006-203-A02	R12-TIGRv4S1-000074F
	AK059748	006-203-A07	R05-TIGRv4S1-000120F
	AK059749	006-203-A09	R06-TIGRv4S1-001077F
	AK059750	006-203-B01	R12-TIGRv4S1-000433F
	AK059751	006-203-B03	R11-TIGRv4S1-000558F
	AK059752	006-203-B06	R12-TIGRv4S1-000126R
	AK059753	006-203-B07	R08-TIGRv4S1-000324F
	AK059754	006-203-B09	R12-TIGRv4S1-000304F
	AK059755	006-203-C03	R09-TIGRv4S1-000682F
	AK059756	006-203-C05	R03-TIGRv4S1-000731F
	AK059757	006-203-D06	R09-TIGRv4S1-000717R
	AK059758	006-203-E06	R08-TIGRv4S1-000322F
	AK059759	006-203-E11	R03-TIGRv4S1-001606R
	AK059760	006-203-F02	R10-TIGRv4S1-000646F
	AK059761	006-203-F06	R06-TIGRv4S1-000780F
	AK059762	006-203-F07	R03-TIGRv4S1-001834F
	AK059763
	AK059764	006-203-G01	R02-TIGRv4S1-000557R
	AK059765	006-203-G03	R04-TIGRv4S1-000206F
	AK059766	006-203-G04	R09-TIGRv4S1-000054F
	AK059767	006-203-G07	R10-TIGRv4S1-000343F
	AK059768	006-203-H01	R07-TIGRv4S1-000188R
	AK059769	006-203-H03	R02-TIGRv4S1-001037F
	AK059770	006-203-H05	R11-TIGRv4S1-000423R
	AK059771	006-203-H06	R02-TIGRv4S1-001025R
	AK059772	006-203-H12	R06-TIGRv4S1-000130R
	AK059773	006-204-A01	R08-TIGRv4S1-000677R
	AK059774
	AK059775	006-204-A06	R01-TIGRv4S1-000542R
	AK059776	006-204-A11	R03-TIGRv4S1-000197F
	AK059777	006-204-B01	R06-TIGRv4S1-000881F
	AK059778	006-204-B03	R01-TIGRv4S1-000407R
	AK059779	006-204-C02	R02-TIGRv4S1-001413F
	AK059780	006-204-C03	R02-TIGRv4S1-001310F
	AK059781	006-204-C06	R08-TIGRv4S1-000212F
	AK059782	006-204-C10	R06-TIGRv4S1-000118F
	AK059783
	AK059784	006-204-D06	R01-TIGRv4S1-001106F
	AK059785	006-204-D07	R09-TIGRv4S1-000298R
	AK059786	006-204-D08	R04-TIGRv4S1-000926F
	AK059787	006-204-D10	R03-TIGRv4S1-001259R
	AK059788	006-204-D11	R05-TIGRv4S1-000349F
	AK059789	006-204-D12	R08-TIGRv4S1-000061R
	AK059790	006-204-E02	R06-TIGRv4S1-000161R
	AK059791	006-204-E03	R02-TIGRv4S1-000900R
	AK059792	006-204-E05	R07-TIGRv4S1-000448R
	AK059793	006-204-E07	R06-TIGRv4S1-001072F
	AK059794	006-204-E08	R02-TIGRv4S1-000396R
	AK059795
	AK059796	006-204-E10	R08-TIGRv4S1-000165R
	AK059797	006-204-E12	R07-TIGRv4S1-000976R
	AK059798	006-204-F01	R01-TIGRv4S1-001634R
	AK059799	006-204-F05	R04-TIGRv4S1-000603F
	AK059800	006-204-F10	R10-TIGRv4S1-000714R
	AK059801	006-204-F12	R03-TIGRv4S1-000624R
	AK059802	006-204-G01	R08-TIGRv4S1-000651F
	AK059803	006-204-G02	R01-TIGRv4S1-001955F
	AK059804	006-204-G04	R02-TIGRv4S1-000281R
	AK059805	006-204-G07	R01-TIGRv4S1-001656F
	AK059806	006-204-G11	R04-TIGRv4S1-000406F
	AK059807	006-204-H08	R04-TIGRv4S1-001269F
	AK059808
	AK059809	006-205-A05	R12-TIGRv4S1-000190F
	AK059810	006-205-A07	R01-TIGRv4S1-000994F
	AK059811	006-205-B03	R10-TIGRv4S1-000678R
	AK059812	006-205-B04	R08-TIGRv4S1-000276R
	AK059813	006-205-B05	R05-TIGRv4S1-001147R
	AK059814	006-205-B10	R07-TIGRv4S1-000217R
	AK059815	006-205-B11	R08-TIGRv4S1-000061R
	AK059816	006-205-B12	R02-TIGRv4S1-001248F
	AK059817	006-205-C02	R02-TIGRv4S1-000771R
	AK059818	006-205-C06	R01-TIGRv4S1-001381R
	AK059819
	AK059820	006-205-D02	R01-TIGRv4S1-001491F
	AK059821	006-205-D11	R05-TIGRv4S1-000662R
	AK059822	006-205-D12	R02-TIGRv4S1-001536F
	AK059823
	AK059824	006-205-E06	R07-TIGRv4S1-000937F
	AK059825	006-205-F04	R05-TIGRv4S1-000259R
	AK059826	006-205-F07	R03-TIGRv4S1-001086R
	AK059827	006-205-G11	R03-TIGRv4S1-000329F
	AK059828	006-205-H05	R03-TIGRv4S1-001157R
	AK059829	006-205-H12	R03-TIGRv4S1-000391F
	AK059830	006-206-A03	R04-TIGRv4S1-001258F
	AK059831	006-206-A08	R03-TIGRv4S1-001224F
	AK059832	006-206-A09	R04-TIGRv4S1-001062F
	AK059833	006-206-B05	R11-TIGRv4S1-000050F
	AK059834	006-206-B06	R03-TIGRv4S1-001349R
	AK059835
	AK059836	006-206-C05	R06-TIGRv4S1-000892R
	AK059837	006-206-C07	R02-TIGRv4S1-001441R
	AK059838	006-206-C11	R03-TIGRv4S1-001414R
	AK059839	006-206-D03	R03-TIGRv4S1-000934R
	AK059840	006-206-D06	R10-TIGRv4S1-000522R
	AK059841	006-206-D10	R08-TIGRv4S1-001013F
	AK059842	006-206-D11	R11-TIGRv4S1-000754R
	AK059843	006-206-D12	R08-TIGRv4S1-000674F
	AK059844	006-206-E02	R01-TIGRv4S1-000006F
	AK059845	006-206-E10	R06-TIGRv4S1-000269R
	AK059846
	AK059847	006-206-F04	R02-TIGRv4S1-000556R
	AK059848	006-206-F06	R01-TIGRv4S1-000006R
	AK059849	006-206-F12	R03-TIGRv4S1-001814F
	AK059850	006-206-G02	R05-TIGRv4S1-000858R
	AK059851	006-206-G09	R04-TIGRv4S1-001112R
	AK059852	006-206-G10	R03-TIGRv4S1-001274F
	AK059853	006-206-G12	R07-TIGRv4S1-000262F
	AK059854	006-206-H06	R02-TIGRv4S1-001397F
	AK059855	006-206-H11	R01-TIGRv4S1-001291F
	AK059856	006-207-A07	R07-TIGRv4S1-000910F
	AK059857	006-207-B02	R06-TIGRv4S1-000565R
	AK059858	006-207-B03	R09-TIGRv4S1-000346R
	AK059859
	AK059860	006-207-C02	R12-TIGRv4S1-000137F
	AK059861	006-207-C05	R12-TIGRv4S1-000074F
	AK059862	006-207-C09	R01-TIGRv4S1-000406F
	AK059863	006-207-C10	R02-TIGRv4S1-000874R
	AK059864	006-207-C11	R01-TIGRv4S1-001500F
	AK059865	006-207-D04	R02-TIGRv4S1-000109F
	AK059866	006-207-D10	R05-TIGRv4S1-000221R
	AK059867	006-207-E02	R04-TIGRv4S1-000632R
	AK059868	006-207-E07	R03-TIGRv4S1-000683R
	AK059869	006-207-E08	R03-TIGRv4S1-001745F
	AK059870	006-207-E10	R01-TIGRv4S1-001481F
	AK059871	006-207-E11	R03-TIGRv4S1-000142F
	AK059872	006-207-F02	R03-TIGRv4S1-001265R
	AK059873	006-207-F04	R09-TIGRv4S1-000369F
	AK059874	006-207-F06	R03-TIGRv4S1-001564F
	AK059875	006-207-F07	R01-TIGRv4S1-001734F
	AK059876	006-207-F09	R06-TIGRv4S1-000337F
	AK059877	006-207-G01	R07-TIGRv4S1-000100F
	AK059878	006-207-G06	R02-TIGRv4S1-000592R
	AK059879	006-207-G11	R01-TIGRv4S1-001907F
	AK059880	006-207-H04	R01-TIGRv4S1-001925F
	AK059881	006-207-H11	R04-TIGRv4S1-000397R
	AK059882	006-207-H12	R10-TIGRv4S1-000637F
	AK059883	006-208-A04	R05-TIGRv4S1-001096F
	AK059884	006-208-A09	R04-TIGRv4S1-001038R
	AK059885	006-208-A11	R12-TIGRv4S1-000718R
	AK059886	006-208-B06	R12-TIGRv4S1-000621F
	AK059887	006-208-B12	R02-TIGRv4S1-000836R
	AK059888	006-208-C02	R01-TIGRv4S1-000254R
	AK059889	006-208-C11	R05-TIGRv4S1-000906R
	AK059890	006-208-C12	R03-TIGRv4S1-001518R
	AK059891	006-208-D03	R08-TIGRv4S1-000058R
	AK059892	006-208-D10	R04-TIGRv4S1-001155R
	AK059893	006-208-D11	R01-TIGRv4S1-000453R
	AK059894	006-208-E01	R01-TIGRv4S1-000002F
	AK059895	006-208-E05	R03-TIGRv4S1-001505F
	AK059896	006-208-F05	R03-TIGRv4S1-001273F
	AK059897	006-208-F07	R06-TIGRv4S1-000021F
	AK059898	006-208-F09	R06-TIGRv4S1-000733R
	AK059899	006-208-F10	R03-TIGRv4S1-001548R
	AK059900	006-208-G02	R11-TIGRv4S1-000472R
	AK059901	006-208-G07	R03-TIGRv4S1-001076F
	AK059902	006-208-G08	R07-TIGRv4S1-000356F
	AK059903	006-208-G09	R08-TIGRv4S1-000233F
	AK059904	006-208-G11	R11-TIGRv4S1-000697F
	AK059905	006-208-H04	R10-TIGRv4S1-000411F
	AK059906
	AK059907	006-208-H09	R10-TIGRv4S1-000286F
	AK059908	006-208-H11	R03-TIGRv4S1-001611R
	AK059909	006-209-C06	R02-TIGRv4S1-000190F
	AK059910	006-209-C10	R01-TIGRv4S1-001585F
	AK059911	006-209-C11	R03-TIGRv4S1-000242F
	AK059912	006-209-D08	R10-TIGRv4S1-000524F
	AK059913	006-209-D10	R03-TIGRv4S1-001218R
	AK059914	006-209-E04	R03-TIGRv4S1-000956F
	AK059915	006-209-E10	R06-TIGRv4S1-000577R
	AK059916	006-209-E12	R11-TIGRv4S1-000416F
	AK059917	006-209-F04	R08-TIGRv4S1-000996F
	AK059918	006-209-F05	R10-TIGRv4S1-000131R
	AK059919	006-209-F12	R02-TIGRv4S1-000907F
	AK059920	006-209-G08	R03-TIGRv4S1-001290R
	AK059921	006-209-G09	R02-TIGRv4S1-000488F
	AK059922	006-209-G12	R09-TIGRv4S1-000236F
	AK059923	006-209-H02	R02-TIGRv4S1-001416R
	AK059924	006-209-H09	R12-TIGRv4S1-000838R
	AK059925	006-209-H11	R12-TIGRv4S1-000022R
	AK059926	006-210-A01	R08-TIGRv4S1-000550R
	AK059927	006-210-A02	R10-TIGRv4S1-000628F
	AK059928	006-210-A06	R12-TIGRv4S1-000765F
	AK059929	006-210-A07	R03-TIGRv4S1-000250R
	AK059930	006-210-B02	R09-TIGRv4S1-000509F
	AK059931	006-210-B09	R02-TIGRv4S1-000887R
	AK059932	006-210-B10	R12-TIGRv4S1-000048F
	AK059933
	AK059934	006-210-C11	R03-TIGRv4S1-000076R
	AK059935
	AK059936	006-210-D10	R01-TIGRv4S1-001211R
	AK059937	006-210-D11	R02-TIGRv4S1-000590R
	AK059938	006-210-E01	R02-TIGRv4S1-000836F
	AK059939	006-210-E03	R07-TIGRv4S1-000572R
	AK059940	006-210-F07	R12-TIGRv4S1-000407F
	AK059941	006-210-F08	R02-TIGRv4S1-001316R
	AK059942	006-210-F11	R10-TIGRv4S1-000015F
	AK059943	006-210-G02	R04-TIGRv4S1-000167F
	AK059944	006-210-G07	R09-TIGRv4S1-000165R
	AK059945	006-210-G09	R12-TIGRv4S1-000292R
	AK059946	006-210-G10	R07-TIGRv4S1-000201F
	AK059947	006-210-H10	R02-TIGRv4S1-001184R
	AK059948	006-210-H11	R04-TIGRv4S1-000622F
	AK059949	006-211-A10	R12-TIGRv4S1-000664F
	AK059950	006-211-B01	R03-TIGRv4S1-000753R
	AK059951	006-211-B08	R05-TIGRv4S1-000715F
	AK059952	006-211-B10	R07-TIGRv4S1-000497R
	AK059953	006-211-C02	R04-TIGRv4S1-000528R
	AK059954	006-211-C12	R12-TIGRv4S1-000698R
	AK059955	006-211-D02	R03-TIGRv4S1-000118R
	AK059956	006-211-D03	R02-TIGRv4S1-001415R
	AK059957	006-211-D05	R01-TIGRv4S1-000760R
	AK059958	006-211-E06	R01-TIGRv4S1-000375F
	AK059959	006-211-E11	R11-TIGRv4S1-000765R
	AK059960	006-211-F03	R07-TIGRv4S1-000849R
	AK059961
	AK059962	006-211-F05	R01-TIGRv4S1-001269F
	AK059963	006-211-F07	R01-TIGRv4S1-001508R
	AK059964	006-211-F08	R07-TIGRv4S1-000474R
	AK059965	006-211-F10	R01-TIGRv4S1-001246F
	AK059966	006-211-F11	R09-TIGRv4S1-000390R
	AK059967
	AK059968	006-211-G06	R11-TIGRv4S1-000353R
	AK059969	006-211-G08	R11-TIGRv4S1-000070F
	AK059970	006-211-G11	R02-TIGRv4S1-001356R
	AK059971	006-211-H01	R12-TIGRv4S1-000660F
	AK059972
	AK059973	006-211-H11	R12-TIGRv4S1-000825R
	AK059974	006-212-A04	R10-TIGRv4S1-000781F
	AK059975	006-212-A09	R01-TIGRv4S1-001925F
	AK059976	006-212-A10	R12-TIGRv4S1-000200R
	AK059977	006-212-B01	R01-TIGRv4S1-000617F
	AK059978	006-212-B08	R12-TIGRv4S1-000107F
	AK059979	006-212-D11	R02-TIGRv4S1-001594F
	AK059980	006-212-E05	R12-TIGRv4S1-000058R
	AK059981	006-212-E08	R03-TIGRv4S1-000290F
	AK059982	006-212-E10	R03-TIGRv4S1-000095F
	AK059983	006-212-F12	R03-TIGRv4S1-001421R
	AK059984
	AK059985	006-212-G06	R01-TIGRv4S1-001916R
	AK059986	006-212-G11	R06-TIGRv4S1-000187R
	AK059987	006-212-H01	R05-TIGRv4S1-000854F
	AK059988	006-212-H11	R09-TIGRv4S1-000679R
	AK059989	006-301-A08	R03-TIGRv4S1-000503R
	AK059990
	AK059991	006-301-B06	R03-TIGRv4S1-000166R
	AK059992	006-301-C04	R01-TIGRv4S1-000822F
	AK059993	006-301-D08	R06-TIGRv4S1-000012F
	AK059994	006-301-E09	R07-TIGRv4S1-000708R
	AK059995	006-301-F01	R06-TIGRv4S1-000277R
	AK059996	006-301-F05	R10-TIGRv4S1-000074F
	AK059997	006-301-F11	R06-TIGRv4S1-000604R
	AK059998	006-301-G05	R02-TIGRv4S1-000988F
	AK059999	006-301-G07	R10-TIGRv4S1-000102R
	AK060000	006-301-G09	R03-TIGRv4S1-001533F
	AK060001	006-301-G10	R02-TIGRv4S1-000785R
	AK060002	006-301-H10	R06-TIGRv4S1-000858R
	AK060003	006-302-A07	R02-TIGRv4S1-000351R
	AK060004	006-302-A08	R07-TIGRv4S1-000017F
	AK060005
	AK060006	006-302-B06	R05-TIGRv4S1-000803F
	AK060007	006-302-C05	R03-TIGRv4S1-001512F
	AK060008	006-302-C08	R06-TIGRv4S1-000826F
	AK060009	006-302-D03	R03-TIGRv4S1-000574R
	AK060010	006-302-E01	R03-TIGRv4S1-001675F
	AK060011	006-302-E03	R01-TIGRv4S1-002035R
	AK060012	006-302-E08	R06-TIGRv4S1-000281F
	AK060013	006-302-E12	R03-TIGRv4S1-000298F
	AK060014	006-302-F04	R07-TIGRv4S1-000605R
	AK060015	006-302-F07	R06-TIGRv4S1-000319F
	AK060016	006-302-F09	R06-TIGRv4S1-000732R
	AK060017	006-302-G02	R01-TIGRv4S1-001588R
	AK060018	006-302-G04	R01-TIGRv4S1-001328R
	AK060019	006-302-G10	R03-TIGRv4S1-000440R
	AK060020	006-302-G11	R01-TIGRv4S1-001850F
	AK060021	006-302-H01	R02-TIGRv4S1-001581R
	AK060022	006-302-H05	R11-TIGRv4S1-000341F
	AK060023	006-302-H06	R11-TIGRv4S1-000200R
	AK060024	006-303-A09	R06-TIGRv4S1-001081R
	AK060025	006-303-B07	R03-TIGRv4S1-000936R
	AK060026	006-303-C02	R03-TIGRv4S1-000250R
	AK060027	006-303-D07	R02-TIGRv4S1-000482R
	AK060028	006-303-F06	R03-TIGRv4S1-000071R
	AK060029	006-303-F08	R03-TIGRv4S1-000123R
	AK060030	006-303-G09	R03-TIGRv4S1-001821F
	AK060031	006-303-H02	R03-TIGRv4S1-000591F
	AK060032	006-303-H06	R02-TIGRv4S1-000383F
	AK060033	006-303-H08	R10-TIGRv4S1-000344F
	AK060034	006-303-H12	R02-TIGRv4S1-001366F
	AK060035	006-304-A09	R04-TIGRv4S1-000204F
	AK060036	006-304-A10	R09-TIGRv4S1-000717R
	AK060037	006-304-A11	R12-TIGRv4S1-000849R
	AK060038	006-304-B02	R01-TIGRv4S1-001239F
	AK060039	006-304-B06	R08-TIGRv4S1-000677R
	AK060040	006-304-C03	R01-TIGRv4S1-001272F
	AK060041	006-304-C08	R12-TIGRv4S1-000678R
	AK060042	006-304-F01	R08-TIGRv4S1-000394F
	AK060043	006-304-F02	R08-TIGRv4S1-000970F
	AK060044	006-304-F05	R08-TIGRv4S1-000709R
	AK060045	006-304-G06	R08-TIGRv4S1-000597R
	AK060046	006-304-G10	R08-TIGRv4S1-000064F
	AK060047	006-304-H06	R08-TIGRv4S1-000590R
	AK060048	006-304-H07	R09-TIGRv4S1-000683R
	AK060049	006-304-H12	R11-TIGRv4S1-000858R
	AK060050	006-305-A03	R03-TIGRv4S1-001716F
	AK060051	006-305-A04	R12-TIGRv4S1-000684F
	AK060052	006-305-A07	R04-TIGRv4S1-000167F
	AK060053	006-305-B01	R09-TIGRv4S1-000236F
	AK060054	006-305-B07	R05-TIGRv4S1-000595R
	AK060055	006-305-D08	R02-TIGRv4S1-000063R
	AK060056	006-305-E08	R07-TIGRv4S1-000601F
	AK060057
	AK060058	006-305-F02	R05-TIGRv4S1-000511R
	AK060059	006-305-F04	R03-TIGRv4S1-000871F
	AK060060	006-305-F11	R10-TIGRv4S1-000009F
	AK060061	006-305-F12	R07-TIGRv4S1-001044F
	AK060062	006-305-G08	R02-TIGRv4S1-000582F
	AK060063	006-305-G12	R12-TIGRv4S1-000547R
	AK060064	006-305-H01	R02-TIGRv4S1-000021F
	AK060065	006-305-H03	R03-TIGRv4S1-001335F
	AK060066	006-305-H05	R07-TIGRv4S1-000966F
	AK060067	006-305-H07	R08-TIGRv4S1-000917R
	AK060068	006-305-H11	R12-TIGRv4S1-000852F
	AK060069	006-305-H12	R09-TIGRv4S1-000314F
	AK060070	006-306-A05	R12-TIGRv4S1-000149R
	AK060071	006-306-A06	R02-TIGRv4S1-001573R
	AK060072	006-306-A12	R01-TIGRv4S1-001135F
	AK060073	006-306-B04	R01-TIGRv4S1-001866R
	AK060074	006-306-B05	R11-TIGRv4S1-000204F
	AK060075	006-306-B06	R01-TIGRv4S1-000721F
	AK060076	006-306-B11	R07-TIGRv4S1-000544F
	AK060077	006-306-B12	R11-TIGRv4S1-000195F
	AK060078	006-306-C04	R01-TIGRv4S1-000576F
	AK060079	006-306-C08	R05-TIGRv4S1-000218R
	AK060080	006-306-D01	R08-TIGRv4S1-000809R
	AK060081	006-306-D02	R02-TIGRv4S1-000387R
	AK060082	006-306-D11	R07-TIGRv4S1-000130R
	AK060083	006-306-E12	R02-TIGRv4S1-001642F
	AK060084	006-306-F01	R11-TIGRv4S1-000387F
	AK060085	006-306-F03	R02-TIGRv4S1-000960F
	AK060086
	AK060087	006-306-G08	R01-TIGRv4S1-001865R
	AK060088	006-306-G11	R02-TIGRv4S1-000982R
	AK060089
	AK060090	006-307-A04	R09-TIGRv4S1-000161R
	AK060091	006-307-D01	R01-TIGRv4S1-000251R
	AK060092	006-307-D05	R02-TIGRv4S1-001345F
	AK060093	006-307-E10	R10-TIGRv4S1-000105R
	AK060094	006-307-E12	R10-TIGRv4S1-000753R
	AK060095	006-307-F01	R01-TIGRv4S1-001405F
	AK060096	006-307-G02	R10-TIGRv4S1-000714F
	AK060097	006-307-G05	R06-TIGRv4S1-000804F
	AK060098	006-307-G12	R12-TIGRv4S1-000074F
	AK060099	006-307-H01	R01-TIGRv4S1-000358R
	AK060100	006-307-H11	R07-TIGRv4S1-000983R
	AK060101	006-308-A02	R02-TIGRv4S1-000663R
	AK060102	006-308-A07	R10-TIGRv4S1-000522R
	AK060103	006-308-A09	R11-TIGRv4S1-000753R
	AK060104	006-308-B05	R10-TIGRv4S1-000704R
	AK060105	006-308-B06	R11-TIGRv4S1-000028F
	AK060106	006-308-C04	R02-TIGRv4S1-000161F
	AK060107	006-308-C07	R05-TIGRv4S1-000548R
	AK060108	006-308-C09	R11-TIGRv4S1-000049F
	AK060109	006-308-C10	R09-TIGRv4S1-000738R
	AK060110	006-308-D03	R04-TIGRv4S1-001139R
	AK060111	006-308-D05	R05-TIGRv4S1-000907R
	AK060112	006-308-D10	R06-TIGRv4S1-000787R
	AK060113	006-308-D11	R01-TIGRv4S1-001288F
	AK060114	006-308-D12	R08-TIGRv4S1-000565F
	AK060115
	AK060116	006-308-E08	R09-TIGRv4S1-000607R
	AK060117	006-308-E09	R06-TIGRv4S1-000041R
	AK060118	006-308-E10	R11-TIGRv4S1-000141R
	AK060119	006-308-F01	R03-TIGRv4S1-000338F
	AK060120	006-308-F04	R01-TIGRv4S1-000331F
	AK060121	006-308-F09	R08-TIGRv4S1-000155F
	AK060122	006-308-G03	R05-TIGRv4S1-001162R
	AK060123	006-308-G09	R06-TIGRv4S1-000905F
	AK060124	006-308-H03	R09-TIGRv4S1-000052F
	AK060125	006-308-H10	R04-TIGRv4S1-000495R
	AK060126	006-308-H11	R04-TIGRv4S1-001315R
	AK060127	006-309-A01	R06-TIGRv4S1-000905F
	AK060128	006-309-A05	R02-TIGRv4S1-000347R
	AK060129	006-309-A10	R10-TIGRv4S1-000649R
	AK060130	006-309-A11	R05-TIGRv4S1-000702R
	AK060131	006-309-B10	R07-TIGRv4S1-000763R
	AK060132	006-309-C04	R01-TIGRv4S1-000027F
	AK060133	006-309-C09	R12-TIGRv4S1-000281F
	AK060134	006-309-D04	R05-TIGRv4S1-000310R
	AK060135	006-309-D07	R12-TIGRv4S1-000230R
	AK060136	006-309-D12	R03-TIGRv4S1-000734R
	AK060137	006-309-E05	R06-TIGRv4S1-001077F
	AK060138	006-309-E10	R03-TIGRv4S1-001301R
	AK060139
	AK060140	006-309-G04	R02-TIGRv4S1-001467R
	AK060141	006-309-G07	R12-TIGRv4S1-000469F
	AK060142	006-309-H01	R06-TIGRv4S1-001158R
	AK060143	006-310-A02	R02-TIGRv4S1-000320R
	AK060144	006-310-A05	R04-TIGRv4S1-000011F
	AK060145	006-310-A06	R01-TIGRv4S1-000766F
	AK060146	006-310-B01	R10-TIGRv4S1-000209F
	AK060147
	AK060148	006-310-C01	R03-TIGRv4S1-000157F
	AK060149	006-310-D03	R05-TIGRv4S1-000310R
	AK060150	006-310-D04	R01-TIGRv4S1-000100R
	AK060151	006-310-E04	R02-TIGRv4S1-000927R
	AK060152	006-310-E07	R05-TIGRv4S1-000751F
	AK060153	006-310-E08	R06-TIGRv4S1-001029R
	AK060154	006-310-F01	R01-TIGRv4S1-001245F
	AK060155	006-310-F03	R04-TIGRv4S1-001312R
	AK060156	006-310-F12	R11-TIGRv4S1-000479F
	AK060157	006-310-G02	R06-TIGRv4S1-001045F
	AK060158	006-310-G03	R07-TIGRv4S1-000899R
	AK060159	006-310-G12	R02-TIGRv4S1-000501F
	AK060160
	AK060161	006-310-H10	R02-TIGRv4S1-000860F
	AK060162	006-311-A12	R01-TIGRv4S1-001725R
	AK060163	006-311-B01	R10-TIGRv4S1-000060R
	AK060164	006-311-B04	R10-TIGRv4S1-000475F
	AK060165	006-311-C07	R02-TIGRv4S1-001529F
	AK060166	006-311-D09	R11-TIGRv4S1-000658F
	AK060167	006-311-D12	R10-TIGRv4S1-000539R
	AK060168	006-311-E06	R07-TIGRv4S1-000678F
	AK060169	006-311-E09	R04-TIGRv4S1-001037R
	AK060170	006-311-E11	R04-TIGRv4S1-001295R
	AK060171	006-311-F07	R01-TIGRv4S1-000172R
	AK060172	006-311-G05	R02-TIGRv4S1-001288F
	AK060173	006-311-G09	R09-TIGRv4S1-000636F
	AK060174	006-311-H07	R03-TIGRv4S1-001614R
	AK060175	006-312-A01	R06-TIGRv4S1-000141F
	AK060176	006-312-A02	R10-TIGRv4S1-000011R
	AK060177	006-312-A05	R10-TIGRv4S1-000185R
	AK060178	001-001-A05	R08-TIGRv4S1-000731R
	AK060179	001-001-A08	R05-TIGRv4S1-000034F
	AK060180	001-001-B05	R02-TIGRv4S1-000119F
	AK060181	001-001-B12	R06-TIGRv4S1-000395F
	AK060182	001-001-C03	R10-TIGRv4S1-000682F
	AK060183	001-001-C07	R03-TIGRv4S1-000577F
	AK060184	001-001-C08	R07-TIGRv4S1-000501F
	AK060185
	AK060186	001-001-D04	R06-TIGRv4S1-000075F
	AK060187	001-001-D05	R10-TIGRv4S1-000052R
	AK060188	001-001-D10	R05-TIGRv4S1-000759F
	AK060189	001-001-E01	R08-TIGRv4S1-000265R
	AK060190	001-001-E03	R03-TIGRv4S1-000587F
	AK060191	001-001-E05	R04-TIGRv4S1-001242F
	AK060192	001-001-E06	R05-TIGRv4S1-000853F
	AK060193	001-001-E07	R05-TIGRv4S1-000332F
	AK060194	001-001-E12	R11-TIGRv4S1-000624F
	AK060195	001-001-F01	R02-TIGRv4S1-000166F
	AK060196	001-001-F04	R04-TIGRv4S1-000667F
	AK060197	001-001-F05	R11-TIGRv4S1-000869F
	AK060198	001-001-F09	R04-TIGRv4S1-000655F
	AK060199	001-001-F12	R04-TIGRv4S1-001065F
	AK060200	001-001-G01	R03-TIGRv4S1-000982R
[truncated: 33,190 more rows]
