# Supplementary material for: Gene Organization in Rice Revealed by Full-Length cDNA Mapping and Gene Expression Analysis through Microarray
Source: PLoS One. 2007 Nov 28;2(11):e1235. doi: 10.1371/journal.pone.0001235 (PMC2084198; doi:10.1371/journal.pone.0001235)
Supplement: Table S2 — Mapping information of FL-cDNA. a: Information for all loci in TIGR4, b: The list of FL-cDNA loci and mapped FL-cDNA (3.10 MB ZIP) [file pone.0001235.s004.zip › TableS2a.xls]

## Sheet: TABLES2a
	Table S2a Information for all loci in TIGR4
	Locus ID(a)	CHR	STR	short arm	long arm	TIGR-locus	short arm	long arm	Classification
	R01-TIGRv4S1-000001F	1	1	0	7668	LOC_Os01g01010	1	7364	FL-AE
	R01-TIGRv4S1-000002F	1	1	7999	9237				FL-NAE
	LOC_Os01g01020	1	-1	8174	9019	LOC_Os01g01020			CDS-ANE
	R01-TIGRv4S1-000003F	1	1	9449	17296	LOC_Os01g01030	9523	12619	FL-AE
	R01-TIGRv4S1-000003F	1	1	9449	17296	LOC_Os01g01040	13123	17122	FL-AE
	R01-TIGRv4S1-000005F	1	1	19642	23696	LOC_Os01g01050	19643	23696	FL-AE
	R01-TIGRv4S1-000006F	1	1	23939	25446	LOC_Os01g01060	23940	25437	FL-AE
	R01-TIGRv4S1-000007F	1	1	26619	31273	LOC_Os01g01070	26620	31295	FL-AE
	R01-TIGRv4S1-000008F	1	1	32382	38175	LOC_Os01g01080	32416	37981	FL-AE
	LOC_Os01g01090	1	1	41397	44328	LOC_Os01g01090			CDS-ANE
	LOC_Os01g01100	1	-1	44658	50214	LOC_Os01g01100			CDS-ANE
	LOC_Os01g01110	1	1	52716	54774	LOC_Os01g01110			CDS-ANE
	R01-TIGRv4S1-000009F	1	1	55298	55530				FL-NAE
	R01-TIGRv4S1-000010F	1	1	58824	62340	LOC_Os01g01120	57287	62339	FL-AE
	R01-TIGRv4S1-000001R	1	-1	60151	61155	LOC_Os01g01130	60472	62466	FL-AE
	LOC_Os01g01140	1	1	66477	66933	LOC_Os01g01140			CDS-ANE
	R01-TIGRv4S1-000011F	1	1	69576	76740	LOC_Os01g01150	69618	74501	FL-AE
	R01-TIGRv4S1-000012F	1	1	79279	81104	LOC_Os01g01160	79309	81090	FL-AE
	R01-TIGRv4S1-000013F	1	1	82138	85646	LOC_Os01g01170	82139	85646	FL-AE
	LOC_Os01g01180	1	-1	85788	86006	LOC_Os01g01180			CDS-ANE
	R01-TIGRv4S1-000002R	1	-1	86454	88323	LOC_Os01g01190	86565	88267	FL-AE
	LOC_Os01g01200	1	1	92301	95360	LOC_Os01g01200			CDS-ANE
	LOC_Os01g01210	1	-1	95973	97483	LOC_Os01g01210			CDS-ANE
	LOC_Os01g01230	1	1	102674	103336	LOC_Os01g01230			CDS-ANE
	LOC_Os01g01240	1	1	105420	111785	LOC_Os01g01240			CDS-ANE
	LOC_Os01g01250	1	1	114883	117473	LOC_Os01g01250			CDS-ANE
	LOC_Os01g01260	1	-1	118104	124259	LOC_Os01g01260			CDS-ANE
	LOC_Os01g01270	1	-1	125699	130361	LOC_Os01g01270			CDS-ANE
	R01-TIGRv4S1-000014F	1	1	131092	132487	LOC_Os01g01280	131102	132244	FL-AE
	R01-TIGRv4S1-000015F	1	1	136627	138357	LOC_Os01g01290	136952	138353	FL-AE
	R01-TIGRv4S1-000016F	1	1	138737	141356	LOC_Os01g01295	138761	141356	FL-AE
	R01-TIGRv4S1-000017F	1	1	142391	144654	LOC_Os01g01302	142379	144649	FL-AE
	R01-TIGRv4S1-000018F	1	1	144846	147693	LOC_Os01g01307	144887	147374	FL-AE
	R01-TIGRv4S1-000019F	1	1	148210	153278	LOC_Os01g01312	148625	153251	FL-AE
	LOC_Os01g01320	1	-1	154530	157743	LOC_Os01g01320			CDS-ANE
	LOC_Os01g01330	1	-1	158167	160909	LOC_Os01g01330			CDS-ANE
	R01-TIGRv4S1-000003R	1	-1	165719	167183	LOC_Os01g01340	165277	167177	FL-AE
	R01-TIGRv4S1-000004R	1	-1	167513	169993	LOC_Os01g01350	167600	169969	FL-AE
	R01-TIGRv4S1-000020F	1	1	169388	171875				FL-NAE
	R01-TIGRv4S1-000021F	1	1	175111	177614	LOC_Os01g01360	175409	177377	FL-AE
	R01-TIGRv4S1-000005R	1	-1	181990	182630				FL-NAE
	LOC_Os01g01370	1	1	182442	183725	LOC_Os01g01370			CDS-ANE
	R01-TIGRv4S1-000006R	1	-1	183047	187706				FL-NAE
	R01-TIGRv4S1-000022F	1	1	187838	193089	LOC_Os01g01380	186717	192964	FL-AE
	R01-TIGRv4S1-000023F	1	1	194448	197855	LOC_Os01g01390	194449	197605	FL-AE
	R01-TIGRv4S1-000024F	1	1	198745	203004	LOC_Os01g01400	198746	205620	FL-AE
	R01-TIGRv4S1-000007R	1	-1	202932	206408	LOC_Os01g01410	202933	206408	FL-AE
	R01-TIGRv4S1-000025F	1	1	206572	210975	LOC_Os01g01420	206573	210988	FL-AE
	R01-TIGRv4S1-000026F	1	1	212927	214462	LOC_Os01g01430	213014	214456	FL-AE
	LOC_Os01g01440	1	-1	215813	217578	LOC_Os01g01440			CDS-ANE
	R01-TIGRv4S1-000027F	1	1	223552	226128	LOC_Os01g01450	223699	226131	FL-AE
	LOC_Os01g01460	1	-1	229179	229490	LOC_Os01g01460			CDS-ANE
	R01-TIGRv4S1-000028F	1	1	238481	240600	LOC_Os01g01470	238445	239779	FL-AE
	R01-TIGRv4S1-000008R	1	-1	245508	253680	LOC_Os01g01484	245523	253674	FL-AE
	LOC_Os01g01500	1	1	256409	256711	LOC_Os01g01500			CDS-ANE
	R01-TIGRv4S1-000029F	1	1	258305	265239	LOC_Os01g01510	258332	265273	FL-AE
	R01-TIGRv4S1-000009R	1	-1	266978	271886	LOC_Os01g01520	266948	271886	FL-AE
	R01-TIGRv4S1-000030F	1	1	270154	270519				FL-NAE
	LOC_Os01g01530	1	-1	273087	274683	LOC_Os01g01530			CDS-ANE
	LOC_Os01g01540	1	1	276784	277296	LOC_Os01g01540			CDS-ANE
	LOC_Os01g01550	1	-1	277648	280726	LOC_Os01g01550			CDS-ANE
	R01-TIGRv4S1-000010R	1	-1	281563	288920	LOC_Os01g01560	281713	283848	FL-AE
	R01-TIGRv4S1-000031F	1	1	285163	290337	LOC_Os01g01570	286324	289329	FL-AE
	R01-TIGRv4S1-000031F	1	1	285163	290337	LOC_Os01g01580	289649	290131	FL-AE
	LOC_Os01g01590	1	1	290450	291338	LOC_Os01g01590			CDS-ANE
	R01-TIGRv4S1-000032F	1	1	299904	303602	LOC_Os01g01600	300035	303538	FL-AE
	R01-TIGRv4S1-000011R	1	-1	303670	305644	LOC_Os01g01610	303673	305644	FL-AE
	R01-TIGRv4S1-000012R	1	-1	306260	309972	LOC_Os01g01620	306322	309972	FL-AE
	R01-TIGRv4S1-000033F	1	1	316537	319050	LOC_Os01g01640	316551	319007	FL-AE
	R01-TIGRv4S1-000013R	1	-1	319133	320750	LOC_Os01g01650	319370	320725	FL-AE
	R01-TIGRv4S1-000014R	1	-1	323817	325252	LOC_Os01g01660	323930	325252	FL-AE
	R01-TIGRv4S1-000015R	1	-1	328183	329147	LOC_Os01g01670	328432	329076	FL-AE
	R01-TIGRv4S1-000016R	1	-1	329468	330491	LOC_Os01g01680	329469	330491	FL-AE
	LOC_Os01g01689	1	1	332611	367993	LOC_Os01g01689			CDS-ANE
	R01-TIGRv4S1-000034F	1	1	368632	371272	LOC_Os01g01700	368633	371215	FL-AE
	R01-TIGRv4S1-000017R	1	-1	371529	377515	LOC_Os01g01710	371530	377518	FL-AE
	R01-TIGRv4S1-000018R	1	-1	379633	383503	LOC_Os01g01720	379849	383448	FL-AE
	LOC_Os01g01730	1	1	386853	387425	LOC_Os01g01730			CDS-ANE
	R01-TIGRv4S1-000019R	1	-1	388532	393264	LOC_Os01g01740	388885	393453	FL-AE
	LOC_Os01g01760	1	-1	400494	401204	LOC_Os01g01760			CDS-ANE
	LOC_Os01g01770	1	1	406502	407620	LOC_Os01g01770			CDS-ANE
	R01-TIGRv4S1-000035F	1	1	409380	412632	LOC_Os01g01780	409427	412625	FL-AE
	R01-TIGRv4S1-000020R	1	-1	413042	417299	LOC_Os01g01790	413043	417299	FL-AE
	R01-TIGRv4S1-000036F	1	1	419263	428494	LOC_Os01g01800	419329	428236	FL-AE
	LOC_Os01g01810	1	-1	429237	429554	LOC_Os01g01810			CDS-ANE
	LOC_Os01g01820	1	-1	433097	437330	LOC_Os01g01820			CDS-ANE
	R01-TIGRv4S1-000037F	1	1	434415	446183	LOC_Os01g01830	438130	444133	FL-AE
	R01-TIGRv4S1-000038F	1	1	456233	458199	LOC_Os01g01840	452314	457518	FL-AE
	LOC_Os01g01850	1	1	463082	469237	LOC_Os01g01850			CDS-ANE
	LOC_Os01g01860	1	-1	469876	473112	LOC_Os01g01860			CDS-ANE
	R01-TIGRv4S1-000039F	1	1	475126	477968	LOC_Os01g01870	475180	477967	FL-AE
	R01-TIGRv4S1-000040F	1	1	479133	479758	LOC_Os01g01880	479134	479757	FL-AE
	R01-TIGRv4S1-000041F	1	1	480688	483294	LOC_Os01g01890	480689	483294	FL-AE
	LOC_Os01g01900	1	-1	484887	489754	LOC_Os01g01900			CDS-ANE
	R01-TIGRv4S1-000042F	1	1	492036	492395				FL-NAE
	R01-TIGRv4S1-000021R	1	-1	492512	494055				FL-NAE
	LOC_Os01g01910	1	1	492868	494170	LOC_Os01g01910			CDS-ANE
	R01-TIGRv4S1-000043F	1	1	495393	503053	LOC_Os01g01920	495256	503049	FL-AE
	LOC_Os01g01930	1	1	506189	506914	LOC_Os01g01930			CDS-ANE
	R01-TIGRv4S1-000044F	1	1	507553	508970	LOC_Os01g01940	507554	508944	FL-AE
	LOC_Os01g01950	1	1	509642	510304	LOC_Os01g01950			CDS-ANE
	R01-TIGRv4S1-000022R	1	-1	510509	520182	LOC_Os01g01960	510696	519250	FL-AE
	R01-TIGRv4S1-000023R	1	-1	521380	524793	LOC_Os01g01970	521602	524804	FL-AE
	LOC_Os01g01980	1	-1	526169	526810	LOC_Os01g01980			CDS-ANE
	LOC_Os01g01990	1	1	530588	530941	LOC_Os01g01990			CDS-ANE
	R01-TIGRv4S1-000024R	1	-1	533774	535446				FL-NAE
	R01-TIGRv4S1-000045F	1	1	534511	540575	LOC_Os01g02000	534589	540131	FL-AE
	R01-TIGRv4S1-000025R	1	-1	540146	541312	LOC_Os01g02010	540227	541297	FL-AE
	R01-TIGRv4S1-000046F	1	1	545912	549597	LOC_Os01g02020	545947	549427	FL-AE
	R01-TIGRv4S1-000026R	1	-1	549479	554817	LOC_Os01g02040	550827	554817	FL-AE
	R01-TIGRv4S1-000027R	1	-1	558854	568940	LOC_Os01g02050	558890	568894	FL-AE
	R01-TIGRv4S1-000029R	1	-1	573090	576371	LOC_Os01g02060	573291	576371	FL-AE
	LOC_Os01g02070	1	1	582765	583247	LOC_Os01g02070			CDS-ANE
	R01-TIGRv4S1-000030R	1	-1	583245	584582	LOC_Os01g02080	583225	584558	FL-AE
	R01-TIGRv4S1-000047F	1	1	585664	590561	LOC_Os01g02090	585671	590539	FL-AE
	R01-TIGRv4S1-000048F	1	1	593810	594606				FL-NAE
	R01-TIGRv4S1-000049F	1	1	595066	598272	LOC_Os01g02100	595092	598259	FL-AE
	R01-TIGRv4S1-000031R	1	-1	600444	602445	LOC_Os01g02110	600445	602445	FL-AE
	R01-TIGRv4S1-000050F	1	1	609365	612452	LOC_Os01g02120	609366	612433	FL-AE
	R01-TIGRv4S1-000032R	1	-1	617373	618318	LOC_Os01g02130	617374	618318	FL-AE
	R01-TIGRv4S1-000051F	1	1	620858	621870				FL-NAE
	LOC_Os01g02140	1	-1	620870	621289	LOC_Os01g02140			CDS-ANE
	R01-TIGRv4S1-000052F	1	1	622777	624188	LOC_Os01g02150	622788	623811	FL-AE
	R01-TIGRv4S1-000053F	1	1	628926	629881	LOC_Os01g02160	628895	629715	FL-AE
	R01-TIGRv4S1-000033R	1	-1	630841	635817	LOC_Os01g02170	630813	636111	FL-AE
	R01-TIGRv4S1-000054F	1	1	634763	636015				FL-NAE
	R01-TIGRv4S1-000034R	1	-1	637231	641058	LOC_Os01g02180	637399	641069	FL-AE
	R01-TIGRv4S1-000035R	1	-1	642375	643525	LOC_Os01g02190	642417	643524	FL-AE
	R01-TIGRv4S1-000036R	1	-1	644615	648671	LOC_Os01g02200	644940	648683	FL-AE
	LOC_Os01g02210	1	1	659085	661374	LOC_Os01g02210			CDS-ANE
	LOC_Os01g02220	1	-1	661579	664356	LOC_Os01g02220			CDS-ANE
	LOC_Os01g02230	1	-1	664849	667778	LOC_Os01g02230			CDS-ANE
	R01-TIGRv4S1-000055F	1	1	673830	674673				FL-NAE
	LOC_Os01g02240	1	-1	675580	681396	LOC_Os01g02240			CDS-ANE
	LOC_Os01g02250	1	1	686594	690815	LOC_Os01g02250			CDS-ANE
	LOC_Os01g02260	1	-1	691518	692915	LOC_Os01g02260			CDS-ANE
	LOC_Os01g02270	1	-1	697335	702472	LOC_Os01g02270			CDS-ANE
	LOC_Os01g02280	1	1	704142	711124	LOC_Os01g02280			CDS-ANE
	R01-TIGRv4S1-000037R	1	-1	717433	720119	LOC_Os01g02290	717432	720088	FL-AE
	R01-TIGRv4S1-000056F	1	1	720494	722902	LOC_Os01g02300	720509	723123	FL-AE
	LOC_Os01g02310	1	1	725779	727732	LOC_Os01g02310			CDS-ANE
	R01-TIGRv4S1-000038R	1	-1	727950	734822	LOC_Os01g02320	727952	734822	FL-AE
	R01-TIGRv4S1-000057F	1	1	730872	734358				FL-NAE
	R01-TIGRv4S1-000039R	1	-1	735082	738602				FL-NAE
	R01-TIGRv4S1-000058F	1	1	735725	737806	LOC_Os01g02340	735730	738023	FL-AE
	R01-TIGRv4S1-000040R	1	-1	739073	739684				FL-NAE
	LOC_Os01g02350	1	-1	739483	741958	LOC_Os01g02350			CDS-ANE
	R01-TIGRv4S1-000059F	1	1	742253	745747	LOC_Os01g02360	742254	745747	FL-AE
	R01-TIGRv4S1-000041R	1	-1	748881	751794	LOC_Os01g02370	748882	751794	FL-AE
	LOC_Os01g02380	1	-1	753696	758852	LOC_Os01g02380			CDS-ANE
	R01-TIGRv4S1-000042R	1	-1	763970	766483	LOC_Os01g02390	763983	766475	FL-AE
	R01-TIGRv4S1-000043R	1	-1	767085	771210				FL-NAE
	R01-TIGRv4S1-000060F	1	1	767133	770647	LOC_Os01g02400	767134	770651	FL-AE
	LOC_Os01g02410	1	-1	771211	776039	LOC_Os01g02410			CDS-ANE
	LOC_Os01g02420	1	1	778244	781226	LOC_Os01g02420			CDS-ANE
	R01-TIGRv4S1-000044R	1	-1	779566	781734				FL-NAE
	R01-TIGRv4S1-000045R	1	-1	782972	783497	LOC_Os01g02430	782975	785421	FL-AE
	LOC_Os01g02440	1	1	786769	789213	LOC_Os01g02440			CDS-ANE
	R01-TIGRv4S1-000046R	1	-1	789256	793221	LOC_Os01g02450	789890	790892	FL-AE
	LOC_Os01g02460	1	1	791301	792215	LOC_Os01g02460			CDS-ANE
	LOC_Os01g02470	1	1	793644	794335	LOC_Os01g02470			CDS-ANE
	LOC_Os01g02480	1	1	797700	798456	LOC_Os01g02480			CDS-ANE
	R01-TIGRv4S1-000047R	1	-1	800885	803734	LOC_Os01g02490	801325	802501	FL-AE
	LOC_Os01g02500	1	1	804652	806523	LOC_Os01g02500			CDS-ANE
	R01-TIGRv4S1-000048R	1	-1	804818	806941				FL-NAE
	LOC_Os01g02510	1	1	814344	814970	LOC_Os01g02510			CDS-ANE
	R01-TIGRv4S1-000049R	1	-1	814568	815875				FL-NAE
	LOC_Os01g02520	1	1	818146	820809	LOC_Os01g02520			CDS-ANE
	R01-TIGRv4S1-000050R	1	-1	820858	823083	LOC_Os01g02530	821426	827580	FL-AE
	LOC_Os01g02540	1	1	831741	835913	LOC_Os01g02540			CDS-ANE
	LOC_Os01g02550	1	-1	836611	839559	LOC_Os01g02550			CDS-ANE
	R01-TIGRv4S1-000061F	1	1	840331	844201	LOC_Os01g02560	840332	844255	FL-AE
	LOC_Os01g02570	1	-1	849051	851370	LOC_Os01g02570			CDS-ANE
	LOC_Os01g02580	1	-1	854759	857385	LOC_Os01g02580			CDS-ANE
	R01-TIGRv4S1-000051R	1	-1	859380	862051	LOC_Os01g02590	859381	862051	FL-AE
	R01-TIGRv4S1-000052R	1	-1	862587	866332				FL-NAE
	LOC_Os01g02600	1	1	862768	865865	LOC_Os01g02600			CDS-ANE
	LOC_Os01g02610	1	-1	867120	871619	LOC_Os01g02610			CDS-ANE
	LOC_Os01g02629	1	-1	880963	884589	LOC_Os01g02629			CDS-ANE
	LOC_Os01g02650	1	1	888897	895052	LOC_Os01g02650			CDS-ANE
	LOC_Os01g02660	1	-1	895668	898960	LOC_Os01g02660			CDS-ANE
	LOC_Os01g02670	1	1	901143	906944	LOC_Os01g02670			CDS-ANE
	R01-TIGRv4S1-000053R	1	-1	907353	911048	LOC_Os01g02680	908537	911048	FL-AE
	R01-TIGRv4S1-000062F	1	1	912406	914438	LOC_Os01g02690	912441	916476	FL-AE
	R01-TIGRv4S1-000054R	1	-1	917879	920432	LOC_Os01g02700	917796	920432	FL-AE
	LOC_Os01g02710	1	1	921253	921977	LOC_Os01g02710			CDS-ANE
	R01-TIGRv4S1-000055R	1	-1	926684	931260	LOC_Os01g02720	926686	931260	FL-AE
	LOC_Os01g02730	1	-1	932376	935169	LOC_Os01g02730			CDS-ANE
	LOC_Os01g02740	1	-1	936807	949253	LOC_Os01g02740			CDS-ANE
	LOC_Os01g02750	1	1	950877	953441	LOC_Os01g02750			CDS-ANE
	R01-TIGRv4S1-000056R	1	-1	951960	952396				FL-NAE
	LOC_Os01g02760	1	-1	954709	957428	LOC_Os01g02760			CDS-ANE
	R01-TIGRv4S1-000057R	1	-1	958136	958775				FL-NAE
	LOC_Os01g02770	1	1	958301	961953	LOC_Os01g02770			CDS-ANE
	R01-TIGRv4S1-000058R	1	-1	966037	970129	LOC_Os01g02780	966142	970129	FL-AE
	LOC_Os01g02790	1	1	973568	977233	LOC_Os01g02790			CDS-ANE
	R01-TIGRv4S1-000063F	1	1	981102	981485				FL-NAE
	LOC_Os01g02800	1	-1	981111	983562	LOC_Os01g02800			CDS-ANE
	LOC_Os01g02810	1	1	984393	987449	LOC_Os01g02810			CDS-ANE
	R01-TIGRv4S1-000059R	1	-1	991511	994064	LOC_Os01g02830	991512	994064	FL-AE
	LOC_Os01g02840	1	1	994765	997799	LOC_Os01g02840			CDS-ANE
	LOC_Os01g02850	1	-1	998094	998572	LOC_Os01g02850			CDS-ANE
	LOC_Os01g02860	1	-1	999261	1003870	LOC_Os01g02860			CDS-ANE
	R01-TIGRv4S1-000064F	1	1	1004218	1009212	LOC_Os01g02870	1007061	1009209	FL-AE
	R01-TIGRv4S1-000065F	1	1	1012866	1016412	LOC_Os01g02880	1012867	1016297	FL-AE
	R01-TIGRv4S1-000066F	1	1	1020982	1026914				FL-NAE
	R01-TIGRv4S1-000060R	1	-1	1021979	1022335				FL-NAE
	R01-TIGRv4S1-000067F	1	1	1043191	1049968	LOC_Os01g02890	1044778	1052216	FL-AE
	R01-TIGRv4S1-000061R	1	-1	1053938	1056656	LOC_Os01g02900	1053985	1056532	FL-AE
	R01-TIGRv4S1-000068F	1	1	1055209	1055646				FL-NAE
	R01-TIGRv4S1-000062R	1	-1	1063255	1063839	LOC_Os01g02910	1063480	1066628	FL-AE
	R01-TIGRv4S1-000063R	1	-1	1068632	1071832	LOC_Os01g02920	1068764	1071631	FL-AE
	R01-TIGRv4S1-000064R	1	-1	1075312	1078504	LOC_Os01g02930	1075367	1078474	FL-AE
	R01-TIGRv4S1-000065R	1	-1	1086544	1090330	LOC_Os01g02940	1086644	1090326	FL-AE
	LOC_Os01g02950	1	-1	1094382	1095744	LOC_Os01g02950			CDS-ANE
	R01-TIGRv4S1-000069F	1	1	1100583	1104627	LOC_Os01g02960	1100584	1103692	FL-AE
	LOC_Os01g02970	1	-1	1109235	1110135	LOC_Os01g02970			CDS-ANE
	LOC_Os01g02980	1	1	1117121	1123551	LOC_Os01g02980			CDS-ANE
	R01-TIGRv4S1-000066R	1	-1	1122446	1124204				FL-NAE
	LOC_Os01g02990	1	-1	1134043	1134426	LOC_Os01g02990			CDS-ANE
	LOC_Os01g03010	1	-1	1140359	1141299	LOC_Os01g03010			CDS-ANE
	R01-TIGRv4S1-000067R	1	-1	1142632	1144355	LOC_Os01g03020	1142631	1151896	FL-AE
	R01-TIGRv4S1-000068R	1	-1	1152092	1155247	LOC_Os01g03030	1152052	1155249	FL-AE
	R01-TIGRv4S1-000069R	1	-1	1156999	1161421	LOC_Os01g03040	1156955	1161421	FL-AE
	R01-TIGRv4S1-000070F	1	1	1162538	1165217	LOC_Os01g03050	1162673	1164673	FL-AE
	R01-TIGRv4S1-000070R	1	-1	1165448	1167930	LOC_Os01g03060	1165450	1167932	FL-AE
	R01-TIGRv4S1-000071R	1	-1	1168610	1176174	LOC_Os01g03070	1168698	1176174	FL-AE
	R01-TIGRv4S1-000072R	1	-1	1177961	1178481				FL-NAE
	R01-TIGRv4S1-000071F	1	1	1178118	1178985	LOC_Os01g03080	1178119	1178949	FL-AE
	R01-TIGRv4S1-000072F	1	1	1180195	1183559	LOC_Os01g03090	1180214	1183501	FL-AE
	R01-TIGRv4S1-000073R	1	-1	1183464	1187815	LOC_Os01g03100	1183469	1187815	FL-AE
	R01-TIGRv4S1-000074R	1	-1	1195488	1200305	LOC_Os01g03110	1195489	1200304	FL-AE
	R01-TIGRv4S1-000073F	1	1	1211548	1211963				FL-NAE
	R01-TIGRv4S1-000075R	1	-1	1214057	1214918	LOC_Os01g03130	1213817	1214896	FL-AE
	R01-TIGRv4S1-000076R	1	-1	1219935	1220689	LOC_Os01g03144	1219903	1227308	FL-AE
	R01-TIGRv4S1-000077R	1	-1	1220813	1227308	LOC_Os01g03144	1219903	1227308	FL-AE
	R01-TIGRv4S1-000074F	1	1	1229274	1233978	LOC_Os01g03160	1229295	1233583	FL-AE
	LOC_Os01g03170	1	1	1235425	1239153	LOC_Os01g03170			CDS-ANE
	R01-TIGRv4S1-000075F	1	1	1239323	1239463				FL-NAE
	R01-TIGRv4S1-000076F	1	1	1246682	1248250	LOC_Os01g03180	1246683	1248223	FL-AE
	R01-TIGRv4S1-000077F	1	1	1250829	1252438	LOC_Os01g03190	1250830	1252437	FL-AE
	LOC_Os01g03200	1	-1	1258076	1258885	LOC_Os01g03200			CDS-ANE
	LOC_Os01g03210	1	1	1261158	1262075	LOC_Os01g03210			CDS-ANE
	LOC_Os01g03220	1	1	1298329	1299723	LOC_Os01g03220			CDS-ANE
	R01-TIGRv4S1-000078R	1	-1	1306653	1308370	LOC_Os01g03230	1306654	1308370	FL-AE
	LOC_Os01g03240	1	1	1310038	1311076	LOC_Os01g03240			CDS-ANE
	LOC_Os01g03250	1	1	1312070	1312279	LOC_Os01g03250			CDS-ANE
	LOC_Os01g03260	1	-1	1312625	1316665	LOC_Os01g03260			CDS-ANE
	LOC_Os01g03270	1	1	1324974	1325971	LOC_Os01g03270			CDS-ANE
	LOC_Os01g03280	1	-1	1327606	1329200	LOC_Os01g03280			CDS-ANE
	LOC_Os01g03290	1	-1	1330554	1331541	LOC_Os01g03290			CDS-ANE
	LOC_Os01g03300	1	1	1332666	1334209	LOC_Os01g03300			CDS-ANE
	R01-TIGRv4S1-000079R	1	-1	1335037	1335941	LOC_Os01g03310	1335041	1335900	FL-AE
	R01-TIGRv4S1-000080R	1	-1	1338151	1339079	LOC_Os01g03320	1338128	1339079	FL-AE
	R01-TIGRv4S1-000081R	1	-1	1341276	1342849	LOC_Os01g03330	1341395	1343017	FL-AE
	R01-TIGRv4S1-000082R	1	-1	1344056	1345525	LOC_Os01g03340	1344403	1345525	FL-AE
	R01-TIGRv4S1-000078F	1	1	1345031	1345588				FL-NAE
	LOC_Os01g03350	1	1	1347622	1347909	LOC_Os01g03350			CDS-ANE
	R01-TIGRv4S1-000083R	1	-1	1350505	1351573	LOC_Os01g03360	1350456	1351604	FL-AE
	LOC_Os01g03370	1	-1	1353403	1358059	LOC_Os01g03370			CDS-ANE
	R01-TIGRv4S1-000084R	1	-1	1360317	1361105	LOC_Os01g03380	1360512	1361069	FL-AE
	R01-TIGRv4S1-000085R	1	-1	1362309	1363278	LOC_Os01g03390	1362345	1363244	FL-AE
	R01-TIGRv4S1-000079F	1	1	1362504	1363305				FL-NAE
	LOC_Os01g03400	1	1	1365693	1366594	LOC_Os01g03400			CDS-ANE
	LOC_Os01g03410	1	1	1369765	1370940	LOC_Os01g03410			CDS-ANE
	LOC_Os01g03420	1	1	1371971	1374044	LOC_Os01g03420			CDS-ANE
	LOC_Os01g03429	1	1	1376493	1378945	LOC_Os01g03429			CDS-ANE
	LOC_Os01g03440	1	1	1380448	1381886	LOC_Os01g03440			CDS-ANE
	LOC_Os01g03452	1	-1	1383210	1391278	LOC_Os01g03452			CDS-ANE
	LOC_Os01g03464	1	-1	1392782	1393839	LOC_Os01g03464			CDS-ANE
	R01-TIGRv4S1-000086R	1	-1	1398217	1400252	LOC_Os01g03480	1398306	1400400	FL-AE
	R01-TIGRv4S1-000080F	1	1	1401589	1403885	LOC_Os01g03490	1401617	1403989	FL-AE
	R01-TIGRv4S1-000087R	1	-1	1407788	1409895	LOC_Os01g03500	1407789	1409895	FL-AE
	R01-TIGRv4S1-000081F	1	1	1410640	1415845	LOC_Os01g03510	1410641	1415784	FL-AE
	R01-TIGRv4S1-000082F	1	1	1418494	1424851	LOC_Os01g03520	1418495	1424845	FL-AE
	R01-TIGRv4S1-000083F	1	1	1429834	1433741	LOC_Os01g03530	1430798	1433611	FL-AE
	R01-TIGRv4S1-000088R	1	-1	1430556	1431757				FL-NAE
	R01-TIGRv4S1-000084F	1	1	1433964	1443252	LOC_Os01g03549	1433965	1442401	FL-AE
	R01-TIGRv4S1-000085F	1	1	1444491	1447275	LOC_Os01g03570	1443664	1447275	FL-AE
	R01-TIGRv4S1-000089R	1	-1	1445857	1446252				FL-NAE
	LOC_Os01g03580	1	1	1448279	1451484	LOC_Os01g03580			CDS-ANE
	LOC_Os01g03590	1	1	1454749	1456784	LOC_Os01g03590			CDS-ANE
	LOC_Os01g03600	1	-1	1464537	1468604	LOC_Os01g03600			CDS-ANE
	LOC_Os01g03610	1	-1	1471189	1474669	LOC_Os01g03610			CDS-ANE
	R01-TIGRv4S1-000086F	1	1	1483201	1485699	LOC_Os01g03620	1483202	1485699	FL-AE
	R01-TIGRv4S1-000090R	1	-1	1487274	1490212	LOC_Os01g03630	1487296	1489948	FL-AE
	R01-TIGRv4S1-000087F	1	1	1487794	1489484				FL-NAE
	R01-TIGRv4S1-000091R	1	-1	1494041	1497411	LOC_Os01g03640	1494345	1497143	FL-AE
	R01-TIGRv4S1-000092R	1	-1	1500719	1504859	LOC_Os01g03650	1500813	1504859	FL-AE
	R01-TIGRv4S1-000088F	1	1	1507368	1507782	LOC_Os01g03660	1505037	1509554	FL-AE
	R01-TIGRv4S1-000089F	1	1	1509937	1511269	LOC_Os01g03670	1509940	1511264	FL-AE
	R01-TIGRv4S1-000090F	1	1	1512638	1513634	LOC_Os01g03680	1512639	1513529	FL-AE
	R01-TIGRv4S1-000091F	1	1	1515048	1518403	LOC_Os01g03690	1515049	1518438	FL-AE
	R01-TIGRv4S1-000092F	1	1	1530936	1536428	LOC_Os01g03710	1530937	1536422	FL-AE
	R01-TIGRv4S1-000093R	1	-1	1546030	1547813	LOC_Os01g03720	1546043	1547813	FL-AE
	R01-TIGRv4S1-000094R	1	-1	1559415	1563356	LOC_Os01g03740	1559420	1563356	FL-AE
	R01-TIGRv4S1-000093F	1	1	1562940	1566432	LOC_Os01g03730	1562940	1566272	FL-AE
	R01-TIGRv4S1-000095R	1	-1	1564254	1565791				FL-NAE
	R01-TIGRv4S1-000096R	1	-1	1566422	1573555	LOC_Os01g03750	1566515	1567718	FL-AE
	R01-TIGRv4S1-000096R	1	-1	1566422	1573555	LOC_Os01g03760	1568281	1573469	FL-AE
	LOC_Os01g03770	1	-1	1577645	1579147	LOC_Os01g03770			CDS-ANE
	LOC_Os01g03780	1	1	1582793	1588757	LOC_Os01g03780			CDS-ANE
	LOC_Os01g03790	1	-1	1589377	1589781	LOC_Os01g03790			CDS-ANE
	LOC_Os01g03800	1	1	1590426	1592961	LOC_Os01g03800			CDS-ANE
	R01-TIGRv4S1-000097R	1	-1	1594287	1595312	LOC_Os01g03810	1594288	1595312	FL-AE
	R01-TIGRv4S1-000094F	1	1	1594523	1602540	LOC_Os01g03820	1596496	1601412	FL-AE
	LOC_Os01g03830	1	1	1605786	1614707	LOC_Os01g03830			CDS-ANE
	LOC_Os01g03840	1	1	1621961	1623376	LOC_Os01g03840			CDS-ANE
	LOC_Os01g03850	1	-1	1628808	1629835	LOC_Os01g03850			CDS-ANE
	LOC_Os01g03860	1	1	1634909	1635838	LOC_Os01g03860			CDS-ANE
	R01-TIGRv4S1-000098R	1	-1	1638035	1641040	LOC_Os01g03870	1638036	1640953	FL-AE
	R01-TIGRv4S1-000095F	1	1	1639128	1639579				FL-NAE
	LOC_Os01g03880	1	-1	1643960	1644217	LOC_Os01g03880			CDS-ANE
	LOC_Os01g03890	1	1	1654178	1655190	LOC_Os01g03890			CDS-ANE
	R01-TIGRv4S1-000099R	1	-1	1667123	1667799	LOC_Os01g03900	1667277	1667775	FL-AE
	R01-TIGRv4S1-000100R	1	-1	1669824	1677434	LOC_Os01g03914	1669833	1677251	FL-AE
	R01-TIGRv4S1-000096F	1	1	1670667	1671494				FL-NAE
	LOC_Os01g03930	1	-1	1678212	1678615	LOC_Os01g03930			CDS-ANE
	LOC_Os01g03940	1	-1	1681543	1682682	LOC_Os01g03940			CDS-ANE
	R01-TIGRv4S1-000101R	1	-1	1684147	1684527				FL-NAE
	R01-TIGRv4S1-000097F	1	1	1695004	1699899	LOC_Os01g03950	1695005	1699892	FL-AE
	R01-TIGRv4S1-000102R	1	-1	1697322	1699314				FL-NAE
	LOC_Os01g03960	1	1	1704341	1704741	LOC_Os01g03960			CDS-ANE
	LOC_Os01g03970	1	-1	1707041	1707352	LOC_Os01g03970			CDS-ANE
	R01-TIGRv4S1-000103R	1	-1	1708731	1709749	LOC_Os01g03980	1708939	1709749	FL-AE
	LOC_Os01g03989	1	1	1715767	1716172	LOC_Os01g03989			CDS-ANE
	LOC_Os01g04000	1	-1	1728355	1728747	LOC_Os01g04000			CDS-ANE
	R01-TIGRv4S1-000104R	1	-1	1734765	1735109				FL-NAE
	R01-TIGRv4S1-000098F	1	1	1735669	1736822	LOC_Os01g04010	1735670	1736622	FL-AE
	R01-TIGRv4S1-000099F	1	1	1743217	1745642	LOC_Os01g04020	1743218	1745346	FL-AE
	R01-TIGRv4S1-000100F	1	1	1751136	1754392	LOC_Os01g04030	1751134	1754530	FL-AE
	LOC_Os01g04040	1	-1	1754614	1755532	LOC_Os01g04040			CDS-ANE
	R01-TIGRv4S1-000105R	1	-1	1756941	1758958	LOC_Os01g04050	1756956	1757937	FL-AE
	R01-TIGRv4S1-000106R	1	-1	1761585	1767062				FL-NAE
	LOC_Os01g04070	1	1	1761836	1765746	LOC_Os01g04070			CDS-ANE
	R01-TIGRv4S1-000107R	1	-1	1768170	1769212	LOC_Os01g04080	1768299	1769212	FL-AE
	R01-TIGRv4S1-000108R	1	-1	1772718	1774907	LOC_Os01g04090	1772846	1774907	FL-AE
	R01-TIGRv4S1-000101F	1	1	1778750	1779188	LOC_Os01g04100	1777892	1779183	FL-AE
	R01-TIGRv4S1-000109R	1	-1	1784671	1788300	LOC_Os01g04110	1786432	1788237	FL-AE
	R01-TIGRv4S1-000110R	1	-1	1798725	1800087	LOC_Os01g04120	1798832	1803069	FL-AE
	R01-TIGRv4S1-000111R	1	-1	1800993	1814425	LOC_Os01g04130	1809784	1814403	FL-AE
	LOC_Os01g04140	1	-1	1816330	1819318	LOC_Os01g04140			CDS-ANE
	LOC_Os01g04150	1	-1	1822238	1826175	LOC_Os01g04150			CDS-ANE
	R01-TIGRv4S1-000102F	1	1	1830888	1834816	LOC_Os01g04160	1830912	1834213	FL-AE
	R01-TIGRv4S1-000112R	1	-1	1834971	1835996	LOC_Os01g04170	1834975	1835996	FL-AE
	LOC_Os01g04180	1	-1	1836254	1838536	LOC_Os01g04180			CDS-ANE
	R01-TIGRv4S1-000103F	1	1	1840615	1845988	LOC_Os01g04190	1840680	1845906	FL-AE
	R01-TIGRv4S1-000104F	1	1	1846635	1853199	LOC_Os01g04200	1846639	1853053	FL-AE
	LOC_Os01g04210	1	1	1853906	1855254	LOC_Os01g04210			CDS-ANE
	LOC_Os01g04220	1	1	1861280	1862911	LOC_Os01g04220			CDS-ANE
	R01-TIGRv4S1-000105F	1	1	1866496	1867071	LOC_Os01g04230	1864738	1867192	FL-AE
	R01-TIGRv4S1-000106F	1	1	1873714	1876705	LOC_Os01g04250	1873715	1876705	FL-AE
	R01-TIGRv4S1-000107F	1	1	1885325	1889284	LOC_Os01g04260	1885327	1889100	FL-AE
	LOC_Os01g04270	1	-1	1893879	1894118	LOC_Os01g04270			CDS-ANE
	R01-TIGRv4S1-000108F	1	1	1899541	1902042	LOC_Os01g04280	1899538	1902042	FL-AE
	R01-TIGRv4S1-000113R	1	-1	1903517	1904933	LOC_Os01g04290	1903780	1906469	FL-AE
	R01-TIGRv4S1-000114R	1	-1	1909362	1911896	LOC_Os01g04300	1909419	1911877	FL-AE
	R01-TIGRv4S1-000109F	1	1	1911298	1912894				FL-NAE
	LOC_Os01g04310	1	-1	1916551	1917233	LOC_Os01g04310			CDS-ANE
	LOC_Os01g04320	1	1	1922127	1923305	LOC_Os01g04320			CDS-ANE
	R01-TIGRv4S1-000115R	1	-1	1923708	1924090				FL-NAE
	R01-TIGRv4S1-000110F	1	1	1924968	1927092				FL-NAE
	R01-TIGRv4S1-000116R	1	-1	1927795	1928706	LOC_Os01g04330	1927818	1928706	FL-AE
	R01-TIGRv4S1-000111F	1	1	1930918	1932042	LOC_Os01g04340	1930919	1931726	FL-AE
	R01-TIGRv4S1-000112F	1	1	1937813	1938755	LOC_Os01g04350	1937814	1938713	FL-AE
	R01-TIGRv4S1-000117R	1	-1	1940703	1941837	LOC_Os01g04360	1941063	1941813	FL-AE
	R01-TIGRv4S1-000118R	1	-1	1945361	1946389	LOC_Os01g04370	1945553	1946389	FL-AE
	R01-TIGRv4S1-000113F	1	1	1948729	1949573	LOC_Os01g04380	1948732	1949485	FL-AE
	R01-TIGRv4S1-000119R	1	-1	1951980	1952716	LOC_Os01g04390	1951950	1952727	FL-AE
	R01-TIGRv4S1-000120R	1	-1	1954578	1964253	LOC_Os01g04409	1954649	1964253	FL-AE
	LOC_Os01g04430	1	-1	1965125	1967340	LOC_Os01g04430			CDS-ANE
	R01-TIGRv4S1-000114F	1	1	1966872	1967626				FL-NAE
	R01-TIGRv4S1-000121R	1	-1	1968029	1972267	LOC_Os01g04440	1970501	1973993	FL-AE
	R01-TIGRv4S1-000115F	1	1	1973082	1974316				FL-NAE
	R01-TIGRv4S1-000122R	1	-1	1974174	1983917	LOC_Os01g04450	1974225	1979286	FL-AE
	LOC_Os01g04460	1	1	1981069	1983196	LOC_Os01g04460			CDS-ANE
	LOC_Os01g04470	1	1	1985533	1988050	LOC_Os01g04470			CDS-ANE
	R01-TIGRv4S1-000124R	1	-1	1989045	1994669				FL-NAE
	R01-TIGRv4S1-000116F	1	1	1990316	1990754	LOC_Os01g04480	1990355	1993659	FL-AE
	R01-TIGRv4S1-000125R	1	-1	1997525	2000715	LOC_Os01g04500	2000185	2000686	FL-AE
	R01-TIGRv4S1-000117F	1	1	1998959	2000107	LOC_Os01g04490	1995229	1999941	FL-AE
	LOC_Os01g04510	1	-1	2002954	2004056	LOC_Os01g04510			CDS-ANE
	R01-TIGRv4S1-000126R	1	-1	2005824	2006204				FL-NAE
	R01-TIGRv4S1-000118F	1	1	2011589	2015050	LOC_Os01g04520	2011623	2014859	FL-AE
	R01-TIGRv4S1-000127R	1	-1	2012700	2015631				FL-NAE
	LOC_Os01g04530	1	1	2018217	2020407	LOC_Os01g04530			CDS-ANE
	R01-TIGRv4S1-000119F	1	1	2020680	2022979	LOC_Os01g04540	2020681	2022979	FL-AE
	R01-TIGRv4S1-000120F	1	1	2026472	2031429				FL-NAE
	R01-TIGRv4S1-000121F	1	1	2034006	2034948	LOC_Os01g04550	2032920	2034972	FL-AE
	LOC_Os01g04560	1	1	2038102	2039572	LOC_Os01g04560			CDS-ANE
	R01-TIGRv4S1-000128R	1	-1	2042944	2049850				FL-NAE
	R01-TIGRv4S1-000122F	1	1	2045518	2049316	LOC_Os01g04570	2045519	2049320	FL-AE
	R01-TIGRv4S1-000123F	1	1	2050384	2054456	LOC_Os01g04580	2050385	2054438	FL-AE
	R01-TIGRv4S1-000124F	1	1	2056110	2059074	LOC_Os01g04590	2056111	2059077	FL-AE
	R01-TIGRv4S1-000129R	1	-1	2060413	2062797	LOC_Os01g04600	2060417	2062797	FL-AE
	LOC_Os01g04610	1	1	2065390	2066065	LOC_Os01g04610			CDS-ANE
	R01-TIGRv4S1-000125F	1	1	2068644	2070666	LOC_Os01g04620	2068645	2070405	FL-AE
	R01-TIGRv4S1-000130R	1	-1	2071554	2074705	LOC_Os01g04630	2071567	2074705	FL-AE
	LOC_Os01g04640	1	1	2076907	2078342	LOC_Os01g04640			CDS-ANE
	R01-TIGRv4S1-000131R	1	-1	2078508	2078936				FL-NAE
	R01-TIGRv4S1-000132R	1	-1	2080815	2084021	LOC_Os01g04650	2080483	2084005	FL-AE
	R01-TIGRv4S1-000126F	1	1	2093993	2097496	LOC_Os01g04660	2093994	2097496	FL-AE
	R01-TIGRv4S1-000133R	1	-1	2098675	2099474	LOC_Os01g04670	2099100	2099402	FL-AE
	LOC_Os01g04680	1	1	2101993	2104641	LOC_Os01g04680			CDS-ANE
	R01-TIGRv4S1-000134R	1	-1	2105762	2106479	LOC_Os01g04690	2105749	2106437	FL-AE
	LOC_Os01g04699	1	-1	2107828	2108453	LOC_Os01g04699			CDS-ANE
	R01-TIGRv4S1-000127F	1	1	2117290	2119320	LOC_Os01g04710	2117207	2119122	FL-AE
	R01-TIGRv4S1-000128F	1	1	2127599	2134112	LOC_Os01g04720	2127815	2134096	FL-AE
	R01-TIGRv4S1-000129F	1	1	2134578	2135667	LOC_Os01g04730	2134587	2135797	FL-AE
	LOC_Os01g04740	1	-1	2137667	2138893	LOC_Os01g04740			CDS-ANE
	LOC_Os01g04750	1	1	2151128	2152796	LOC_Os01g04750			CDS-ANE
	LOC_Os01g04760	1	-1	2159525	2159773	LOC_Os01g04760			CDS-ANE
	LOC_Os01g04770	1	1	2178148	2179056	LOC_Os01g04770			CDS-ANE
	LOC_Os01g04780	1	-1	2179567	2188744	LOC_Os01g04780			CDS-ANE
	LOC_Os01g04790	1	-1	2192777	2195587	LOC_Os01g04790			CDS-ANE
	R01-TIGRv4S1-000130F	1	1	2199065	2200915	LOC_Os01g04800	2199080	2200626	FL-AE
	R01-TIGRv4S1-000135R	1	-1	2212387	2219639	LOC_Os01g04814	2212433	2219616	FL-AE
	LOC_Os01g04830	1	1	2221485	2221862	LOC_Os01g04830			CDS-ANE
	LOC_Os01g04840	1	-1	2222802	2226328	LOC_Os01g04840			CDS-ANE
	LOC_Os01g04850	1	-1	2230438	2231310	LOC_Os01g04850			CDS-ANE
	R01-TIGRv4S1-000131F	1	1	2242533	2247378	LOC_Os01g04860	2242534	2247237	FL-AE
	R01-TIGRv4S1-000136R	1	-1	2247638	2251875	LOC_Os01g04870	2247622	2251875	FL-AE
	R01-TIGRv4S1-000132F	1	1	2258256	2263146	LOC_Os01g04880	2258287	2263067	FL-AE
	R01-TIGRv4S1-000137R	1	-1	2263070	2267853	LOC_Os01g04900	2263083	2267853	FL-AE
	R01-TIGRv4S1-000133F	1	1	2267964	2270558	LOC_Os01g04910	2267965	2270558	FL-AE
	R01-TIGRv4S1-000134F	1	1	2271868	2275674	LOC_Os01g04920	2271958	2275662	FL-AE
	R01-TIGRv4S1-000138R	1	-1	2278712	2281584	LOC_Os01g04930	2278336	2281577	FL-AE
	R01-TIGRv4S1-000135F	1	1	2289040	2291142	LOC_Os01g04950	2288913	2295131	FL-AE
	R01-TIGRv4S1-000136F	1	1	2291705	2295131	LOC_Os01g04950	2288913	2295131	FL-AE
	LOC_Os01g04960	1	1	2296539	2302125	LOC_Os01g04960			CDS-ANE
	LOC_Os01g04970	1	1	2325426	2325658	LOC_Os01g04970			CDS-ANE
	R01-TIGRv4S1-000137F	1	1	2330952	2331351				FL-NAE
	LOC_Os01g04980	1	1	2333726	2336866	LOC_Os01g04980			CDS-ANE
	R01-TIGRv4S1-000139R	1	-1	2338480	2338850				FL-NAE
	R01-TIGRv4S1-000140R	1	-1	2346720	2350304	LOC_Os01g04990	2346870	2350304	FL-AE
	LOC_Os01g05000	1	1	2352985	2353847	LOC_Os01g05000			CDS-ANE
	R01-TIGRv4S1-000141R	1	-1	2354658	2357246	LOC_Os01g05010	2354653	2357239	FL-AE
	LOC_Os01g05020	1	-1	2358601	2360616	LOC_Os01g05020			CDS-ANE
	LOC_Os01g05030	1	1	2361522	2364720	LOC_Os01g05030			CDS-ANE
	LOC_Os01g05040	1	-1	2366331	2368118	LOC_Os01g05040			CDS-ANE
	LOC_Os01g05050	1	-1	2369125	2370868	LOC_Os01g05050			CDS-ANE
	R01-TIGRv4S1-000142R	1	-1	2371273	2373570	LOC_Os01g05060	2371287	2373563	FL-AE
	R01-TIGRv4S1-000143R	1	-1	2373829	2374786				FL-NAE
	R01-TIGRv4S1-000144R	1	-1	2375611	2379492	LOC_Os01g05070	2375613	2379386	FL-AE
	R01-TIGRv4S1-000145R	1	-1	2380330	2383167	LOC_Os01g05080	2380332	2382440	FL-AE
	R01-TIGRv4S1-000138F	1	1	2383174	2385413	LOC_Os01g05090	2383175	2385399	FL-AE
	R01-TIGRv4S1-000146R	1	-1	2385406	2387285	LOC_Os01g05100	2385407	2387285	FL-AE
	R01-TIGRv4S1-000139F	1	1	2390284	2390646				FL-NAE
	LOC_Os01g05120	1	-1	2397747	2399686	LOC_Os01g05120			CDS-ANE
	R01-TIGRv4S1-000140F	1	1	2400077	2402749	LOC_Os01g05130	2400072	2402749	FL-AE
	R01-TIGRv4S1-000141F	1	1	2403276	2404853	LOC_Os01g05140	2403277	2404853	FL-AE
	R01-TIGRv4S1-000142F	1	1	2411072	2411874	LOC_Os01g05150	2411073	2411874	FL-AE
	R01-TIGRv4S1-000143F	1	1	2413444	2415627				FL-NAE
	LOC_Os01g05160	1	1	2416461	2416964	LOC_Os01g05160			CDS-ANE
	R01-TIGRv4S1-000144F	1	1	2419128	2419704	LOC_Os01g05170	2419044	2419704	FL-AE
	R01-TIGRv4S1-000145F	1	1	2431594	2435574	LOC_Os01g05180	2431644	2432723	FL-AE
	LOC_Os01g05190	1	-1	2435289	2435925	LOC_Os01g05190			CDS-ANE
	LOC_Os01g05200	1	1	2438048	2441714	LOC_Os01g05200			CDS-ANE
	LOC_Os01g05210	1	1	2445518	2445850	LOC_Os01g05210			CDS-ANE
	LOC_Os01g05220	1	1	2449393	2450388	LOC_Os01g05220			CDS-ANE
	R01-TIGRv4S1-000146F	1	1	2450543	2453297				FL-NAE
	LOC_Os01g05230	1	1	2454786	2455254	LOC_Os01g05230			CDS-ANE
	R01-TIGRv4S1-000147F	1	1	2458551	2459116				FL-NAE
	LOC_Os01g05240	1	1	2462268	2462616	LOC_Os01g05240			CDS-ANE
	LOC_Os01g05250	1	1	2471358	2471958	LOC_Os01g05250			CDS-ANE
	LOC_Os01g05260	1	-1	2474878	2476803	LOC_Os01g05260			CDS-ANE
	LOC_Os01g05280	1	1	2484189	2484788	LOC_Os01g05280			CDS-ANE
	LOC_Os01g05290	1	-1	2485158	2485421	LOC_Os01g05290			CDS-ANE
	R01-TIGRv4S1-000148F	1	1	2485197	2488235				FL-NAE
	LOC_Os01g05300	1	-1	2495071	2495542	LOC_Os01g05300			CDS-ANE
	R01-TIGRv4S1-000149F	1	1	2497081	2498051	LOC_Os01g05310	2497152	2497939	FL-AE
	R01-TIGRv4S1-000150F	1	1	2499158	2499594				FL-NAE
	LOC_Os01g05320	1	-1	2501190	2507505	LOC_Os01g05320			CDS-ANE
	LOC_Os01g05330	1	1	2511480	2512484	LOC_Os01g05330			CDS-ANE
	LOC_Os01g05340	1	1	2517186	2518912	LOC_Os01g05340			CDS-ANE
	LOC_Os01g05350	1	1	2526191	2529277	LOC_Os01g05350			CDS-ANE
	R01-TIGRv4S1-000147R	1	-1	2527691	2528192				FL-NAE
	LOC_Os01g05360	1	1	2532102	2532482	LOC_Os01g05360			CDS-ANE
	LOC_Os01g05370	1	-1	2532627	2537565	LOC_Os01g05370			CDS-ANE
	LOC_Os01g05380	1	-1	2538815	2539230	LOC_Os01g05380			CDS-ANE
	R01-TIGRv4S1-000148R	1	-1	2539161	2539534				FL-NAE
	LOC_Os01g05390	1	1	2544717	2545100	LOC_Os01g05390			CDS-ANE
	LOC_Os01g05400	1	1	2547748	2548923	LOC_Os01g05400			CDS-ANE
	LOC_Os01g05410	1	1	2550422	2550823	LOC_Os01g05410			CDS-ANE
	R01-TIGRv4S1-000151F	1	1	2557687	2562173	LOC_Os01g05420	2557699	2562175	FL-AE
	R01-TIGRv4S1-000152F	1	1	2564852	2566831	LOC_Os01g05430	2563506	2566252	FL-AE
	LOC_Os01g05440	1	-1	2566874	2568799	LOC_Os01g05440			CDS-ANE
	LOC_Os01g05450	1	-1	2569851	2571003	LOC_Os01g05450			CDS-ANE
	R01-TIGRv4S1-000149R	1	-1	2573848	2574833	LOC_Os01g05460	2572385	2575012	FL-AE
	R01-TIGRv4S1-000150R	1	-1	2576353	2580377	LOC_Os01g05470	2576367	2580377	FL-AE
	R01-TIGRv4S1-000151R	1	-1	2581787	2584427	LOC_Os01g05480	2581788	2584497	FL-AE
	R01-TIGRv4S1-000152R	1	-1	2586338	2590585	LOC_Os01g05490	2586456	2590401	FL-AE
	R01-TIGRv4S1-000153F	1	1	2602280	2609700	LOC_Os01g05500	2596652	2609664	FL-AE
	R01-TIGRv4S1-000153R	1	-1	2610457	2619992	LOC_Os01g05510	2610474	2619994	FL-AE
	R01-TIGRv4S1-000154F	1	1	2626175	2626852	LOC_Os01g05520	2626176	2626852	FL-AE
	R01-TIGRv4S1-000155F	1	1	2629355	2635076	LOC_Os01g05530	2629420	2634632	FL-AE
	R01-TIGRv4S1-000154R	1	-1	2637738	2641467	LOC_Os01g05540	2637802	2641467	FL-AE
	R01-TIGRv4S1-000156F	1	1	2645134	2645522				FL-NAE
	LOC_Os01g05550	1	-1	2647936	2648391	LOC_Os01g05550			CDS-ANE
	R01-TIGRv4S1-000157F	1	1	2649449	2652781	LOC_Os01g05560	2649467	2652437	FL-AE
	LOC_Os01g05570	1	1	2657624	2658103	LOC_Os01g05570			CDS-ANE
	LOC_Os01g05580	1	-1	2660341	2660874	LOC_Os01g05580			CDS-ANE
	R01-TIGRv4S1-000155R	1	-1	2661886	2665769				FL-NAE
	LOC_Os01g05590	1	1	2663306	2664587	LOC_Os01g05590			CDS-ANE
	LOC_Os01g05600	1	-1	2666754	2669726	LOC_Os01g05600			CDS-ANE
	R01-TIGRv4S1-000158F	1	1	2671207	2671955	LOC_Os01g05610	2671203	2672174	FL-AE
	R01-TIGRv4S1-000156R	1	-1	2680021	2683166	LOC_Os01g05620	2678821	2683166	FL-AE
	R01-TIGRv4S1-000159F	1	1	2683530	2684499	LOC_Os01g05630	2683531	2684499	FL-AE
	LOC_Os01g05640	1	-1	2685425	2688744	LOC_Os01g05640			CDS-ANE
	R01-TIGRv4S1-000160F	1	1	2688460	2688988				FL-NAE
	R01-TIGRv4S1-000157R	1	-1	2689725	2691886	LOC_Os01g05650	2690331	2691774	FL-AE
	R01-TIGRv4S1-000158R	1	-1	2695929	2701355	LOC_Os01g05660	2695736	2700293	FL-AE
	R01-TIGRv4S1-000159R	1	-1	2704425	2708228	LOC_Os01g05670	2704304	2708227	FL-AE
	R01-TIGRv4S1-000161F	1	1	2710057	2714324	LOC_Os01g05680	2710075	2714297	FL-AE
	R01-TIGRv4S1-000162F	1	1	2714637	2722063	LOC_Os01g05694	2714638	2718005	FL-AE
	R01-TIGRv4S1-000162F	1	1	2714637	2722063	LOC_Os01g05710	2718449	2721599	FL-AE
	LOC_Os01g05720	1	1	2724937	2727774	LOC_Os01g05720			CDS-ANE
	LOC_Os01g05730	1	-1	2732311	2734632	LOC_Os01g05730			CDS-ANE
	R01-TIGRv4S1-000163F	1	1	2739308	2744241	LOC_Os01g05744	2739309	2744241	FL-AE
	R01-TIGRv4S1-000164F	1	1	2748945	2758356	LOC_Os01g05760	2749020	2749814	FL-AE
	R01-TIGRv4S1-000164F	1	1	2748945	2758356	LOC_Os01g05770	2750592	2753880	FL-AE
	R01-TIGRv4S1-000164F	1	1	2748945	2758356	LOC_Os01g05780	2756171	2758195	FL-AE
	R01-TIGRv4S1-000165F	1	1	2762574	2765446	LOC_Os01g05790	2762581	2765404	FL-AE
	R01-TIGRv4S1-000166F	1	1	2766943	2771411	LOC_Os01g05800	2766944	2771411	FL-AE
	R01-TIGRv4S1-000167F	1	1	2773774	2778527	LOC_Os01g05810	2773790	2778138	FL-AE
	LOC_Os01g05820	1	1	2779991	2787256	LOC_Os01g05820			CDS-ANE
	R01-TIGRv4S1-000168F	1	1	2788025	2792667	LOC_Os01g05830	2788178	2792659	FL-AE
	R01-TIGRv4S1-000169F	1	1	2797239	2800544	LOC_Os01g05840	2797316	2800503	FL-AE
	LOC_Os01g05850	1	-1	2800581	2801646	LOC_Os01g05850			CDS-ANE
	R01-TIGRv4S1-000170F	1	1	2802387	2804954	LOC_Os01g05860	2802442	2804253	FL-AE
	R01-TIGRv4S1-000171F	1	1	2807114	2811819	LOC_Os01g05870	2807115	2811819	FL-AE
	LOC_Os01g05880	1	-1	2811977	2813203	LOC_Os01g05880			CDS-ANE
	LOC_Os01g05890	1	-1	2814452	2815699	LOC_Os01g05890			CDS-ANE
	R01-TIGRv4S1-000160R	1	-1	2816903	2817576	LOC_Os01g05900	2816839	2817576	FL-AE
	LOC_Os01g05910	1	-1	2819284	2820179	LOC_Os01g05910			CDS-ANE
	LOC_Os01g05920	1	-1	2821821	2822267	LOC_Os01g05920			CDS-ANE
	LOC_Os01g05930	1	-1	2822918	2825732	LOC_Os01g05930			CDS-ANE
	LOC_Os01g05940	1	1	2827127	2833227	LOC_Os01g05940			CDS-ANE
	R01-TIGRv4S1-000161R	1	-1	2834645	2835378	LOC_Os01g05950	2834611	2835382	FL-AE
	R01-TIGRv4S1-000172F	1	1	2836735	2840316	LOC_Os01g05960	2836736	2840314	FL-AE
	R01-TIGRv4S1-000162R	1	-1	2841281	2842012	LOC_Os01g05970	2841231	2845914	FL-AE
	R01-TIGRv4S1-000163R	1	-1	2843905	2845932	LOC_Os01g05970	2841231	2845914	FL-AE
	LOC_Os01g05980	1	1	2847976	2852027	LOC_Os01g05980			CDS-ANE
	R01-TIGRv4S1-000164R	1	-1	2854124	2854936	LOC_Os01g05990	2854123	2854936	FL-AE
	R01-TIGRv4S1-000173F	1	1	2855899	2856279				FL-NAE
	R01-TIGRv4S1-000165R	1	-1	2859361	2860187	LOC_Os01g06000	2857419	2864074	FL-AE
	R01-TIGRv4S1-000174F	1	1	2868911	2869678	LOC_Os01g06010	2868925	2869667	FL-AE
	R01-TIGRv4S1-000175F	1	1	2874448	2879478	LOC_Os01g06020	2874449	2879488	FL-AE
	LOC_Os01g06030	1	1	2882227	2883103	LOC_Os01g06030			CDS-ANE
	LOC_Os01g06040	1	-1	2883862	2885236	LOC_Os01g06040			CDS-ANE
	R01-TIGRv4S1-000166R	1	-1	2889720	2891509	LOC_Os01g06050	2889722	2891509	FL-AE
	LOC_Os01g06060	1	1	2893487	2894867	LOC_Os01g06060			CDS-ANE
	LOC_Os01g06070	1	-1	2895840	2896698	LOC_Os01g06070			CDS-ANE
	R01-TIGRv4S1-000167R	1	-1	2896863	2897213				FL-NAE
	R01-TIGRv4S1-000168R	1	-1	2899865	2900780	LOC_Os01g06080	2898404	2900421	FL-AE
	LOC_Os01g06090	1	-1	2903854	2904722	LOC_Os01g06090			CDS-ANE
	LOC_Os01g06100	1	1	2906883	2909309	LOC_Os01g06100			CDS-ANE
	LOC_Os01g06110	1	-1	2909706	2912906	LOC_Os01g06110			CDS-ANE
	LOC_Os01g06120	1	-1	2917227	2918121	LOC_Os01g06120			CDS-ANE
	LOC_Os01g06130	1	1	2919445	2921819	LOC_Os01g06130			CDS-ANE
	R01-TIGRv4S1-000176F	1	1	2922736	2925567	LOC_Os01g06140	2922737	2925567	FL-AE
	R01-TIGRv4S1-000169R	1	-1	2924252	2924677				FL-NAE
	R01-TIGRv4S1-000177F	1	1	2927603	2929692	LOC_Os01g06150	2927618	2929688	FL-AE
	LOC_Os01g06160	1	1	2931530	2934520	LOC_Os01g06160			CDS-ANE
	LOC_Os01g06170	1	1	2938130	2941180	LOC_Os01g06170			CDS-ANE
	LOC_Os01g06180	1	-1	2941800	2944537	LOC_Os01g06180			CDS-ANE
	LOC_Os01g06200	1	-1	2946899	2949815	LOC_Os01g06200			CDS-ANE
	LOC_Os01g06210	1	-1	2951316	2952306	LOC_Os01g06210			CDS-ANE
	R01-TIGRv4S1-000178F	1	1	2953208	2953651				FL-NAE
	R01-TIGRv4S1-000170R	1	-1	2953869	2955241	LOC_Os01g06220	2953968	2955241	FL-AE
	LOC_Os01g06230	1	1	2957996	2958271	LOC_Os01g06230			CDS-ANE
	LOC_Os01g06240	1	-1	2959224	2961719	LOC_Os01g06240			CDS-ANE
	LOC_Os01g06250	1	1	2963126	2964148	LOC_Os01g06250			CDS-ANE
	LOC_Os01g06260	1	1	2965956	2967533	LOC_Os01g06260			CDS-ANE
	R01-TIGRv4S1-000171R	1	-1	2967928	2974185	LOC_Os01g06270	2967932	2976115	FL-AE
	R01-TIGRv4S1-000179F	1	1	2979284	2983001	LOC_Os01g06280	2979344	2982962	FL-AE
	R01-TIGRv4S1-000172R	1	-1	2982957	2986107	LOC_Os01g06290	2983116	2986082	FL-AE
	LOC_Os01g06300	1	-1	2988199	2994119	LOC_Os01g06300			CDS-ANE
	R01-TIGRv4S1-000180F	1	1	2996377	2998004	LOC_Os01g06310	2996395	2997985	FL-AE
	R01-TIGRv4S1-000173R	1	-1	2998746	2999118				FL-NAE
	R01-TIGRv4S1-000174R	1	-1	3000459	3002530	LOC_Os01g06320	3000662	3002530	FL-AE
	LOC_Os01g06330	1	1	3007213	3008966	LOC_Os01g06330			CDS-ANE
	R01-TIGRv4S1-000175R	1	-1	3010693	3011553	LOC_Os01g06340	3010717	3011553	FL-AE
	LOC_Os01g06350	1	-1	3012647	3013219	LOC_Os01g06350			CDS-ANE
	LOC_Os01g06360	1	1	3013666	3018286	LOC_Os01g06360			CDS-ANE
	LOC_Os01g06370	1	-1	3022632	3023192	LOC_Os01g06370			CDS-ANE
	LOC_Os01g06380	1	1	3023615	3024883	LOC_Os01g06380			CDS-ANE
	LOC_Os01g06390	1	-1	3027396	3027965	LOC_Os01g06390			CDS-ANE
	R01-TIGRv4S1-000181F	1	1	3028280	3029811	LOC_Os01g06400	3028281	3029811	FL-AE
	LOC_Os01g06410	1	-1	3031030	3031590	LOC_Os01g06410			CDS-ANE
	LOC_Os01g06420	1	1	3031861	3032493	LOC_Os01g06420			CDS-ANE
	R01-TIGRv4S1-000176R	1	-1	3033272	3033956	LOC_Os01g06430	3033492	3034091	FL-AE
	R01-TIGRv4S1-000182F	1	1	3034490	3035511	LOC_Os01g06440	3034491	3035510	FL-AE
	R01-TIGRv4S1-000177R	1	-1	3035408	3041148	LOC_Os01g06454	3038282	3041148	FL-AE
	LOC_Os01g06450	1	1	3036100	3038034	LOC_Os01g06450			CDS-ANE
	R01-TIGRv4S1-000183F	1	1	3041284	3044126	LOC_Os01g06460	3041290	3044021	FL-AE
	R01-TIGRv4S1-000184F	1	1	3044233	3048998	LOC_Os01g06470	3044234	3049067	FL-AE
	R01-TIGRv4S1-000178R	1	-1	3049042	3049953	LOC_Os01g06480	3048743	3049953	FL-AE
	R01-TIGRv4S1-000185F	1	1	3051271	3054000	LOC_Os01g06490	3051267	3054000	FL-AE
	R01-TIGRv4S1-000179R	1	-1	3055346	3056519	LOC_Os01g06500	3055366	3056519	FL-AE
	R01-TIGRv4S1-000186F	1	1	3057686	3062996	LOC_Os01g06510	3057796	3063837	FL-AE
	R01-TIGRv4S1-000187F	1	1	3064124	3068045				FL-NAE
	R01-TIGRv4S1-000180R	1	-1	3064501	3068039	LOC_Os01g06520	3064752	3068039	FL-AE
	R01-TIGRv4S1-000188F	1	1	3078750	3079256	LOC_Os01g06530	3075509	3079138	FL-AE
	LOC_Os01g06540	1	-1	3080197	3081370	LOC_Os01g06540			CDS-ANE
	R01-TIGRv4S1-000181R	1	-1	3082207	3087689	LOC_Os01g06550	3082254	3087689	FL-AE
	R01-TIGRv4S1-000182R	1	-1	3087930	3089500	LOC_Os01g06560	3088161	3089652	FL-AE
	LOC_Os01g06570	1	1	3092012	3092732	LOC_Os01g06570			CDS-ANE
	R01-TIGRv4S1-000183R	1	-1	3094170	3094962	LOC_Os01g06580	3094160	3095324	FL-AE
	R01-TIGRv4S1-000184R	1	-1	3096229	3102037	LOC_Os01g06590	3096448	3102029	FL-AE
	R01-TIGRv4S1-000185R	1	-1	3104814	3110764	LOC_Os01g06600	3104919	3110765	FL-AE
	LOC_Os01g06610	1	-1	3112964	3113704	LOC_Os01g06610			CDS-ANE
	R01-TIGRv4S1-000189F	1	1	3119689	3120875	LOC_Os01g06620	3119707	3120853	FL-AE
	R01-TIGRv4S1-000186R	1	-1	3121144	3122135	LOC_Os01g06630	3121609	3122002	FL-AE
	R01-TIGRv4S1-000190F	1	1	3125795	3127522	LOC_Os01g06640	3125794	3127451	FL-AE
	LOC_Os01g06650	1	1	3131019	3132211	LOC_Os01g06650			CDS-ANE
	R01-TIGRv4S1-000187R	1	-1	3132968	3137019	LOC_Os01g06660	3132906	3137019	FL-AE
	R01-TIGRv4S1-000188R	1	-1	3140402	3143614	LOC_Os01g06670	3140403	3143614	FL-AE
	R01-TIGRv4S1-000189R	1	-1	3144180	3146180	LOC_Os01g06680	3144653	3149303	FL-AE
	LOC_Os01g06690	1	1	3153981	3155789	LOC_Os01g06690			CDS-ANE
	LOC_Os01g06700	1	-1	3158122	3164468	LOC_Os01g06700			CDS-ANE
	R01-TIGRv4S1-000191F	1	1	3163530	3163877				FL-NAE
	LOC_Os01g06710	1	-1	3164802	3168215	LOC_Os01g06710			CDS-ANE
	LOC_Os01g06720	1	1	3173346	3176404	LOC_Os01g06720			CDS-ANE
	R01-TIGRv4S1-000190R	1	-1	3178754	3179160				FL-NAE
	R01-TIGRv4S1-000192F	1	1	3181670	3182109	LOC_Os01g06730	3178941	3182009	FL-AE
	R01-TIGRv4S1-000191R	1	-1	3185558	3187132	LOC_Os01g06740	3185839	3187132	FL-AE
	LOC_Os01g06750	1	1	3193788	3196812	LOC_Os01g06750			CDS-ANE
	LOC_Os01g06760	1	1	3198025	3201054	LOC_Os01g06760			CDS-ANE
	LOC_Os01g06770	1	1	3205943	3211901	LOC_Os01g06770			CDS-ANE
	LOC_Os01g06780	1	-1	3214518	3215081	LOC_Os01g06780			CDS-ANE
	R01-TIGRv4S1-000192R	1	-1	3218901	3223321				FL-NAE
	LOC_Os01g06790	1	1	3219105	3223059	LOC_Os01g06790			CDS-ANE
	LOC_Os01g06800	1	-1	3225886	3226584	LOC_Os01g06800			CDS-ANE
	LOC_Os01g06810	1	-1	3227687	3232070	LOC_Os01g06810			CDS-ANE
	LOC_Os01g06820	1	1	3232789	3234601	LOC_Os01g06820			CDS-ANE
	R01-TIGRv4S1-000193F	1	1	3234945	3235459				FL-NAE
	LOC_Os01g06836	1	1	3237929	3240117	LOC_Os01g06836			CDS-ANE
	R01-TIGRv4S1-000194F	1	1	3240294	3240705				FL-NAE
	LOC_Os01g06852	1	-1	3243801	3246770	LOC_Os01g06852			CDS-ANE
	LOC_Os01g06870	1	1	3248006	3249526	LOC_Os01g06870			CDS-ANE
	R01-TIGRv4S1-000195F	1	1	3253623	3254703	LOC_Os01g06876	3253624	3254703	FL-AE
	R01-TIGRv4S1-000196F	1	1	3254745	3255691	LOC_Os01g06882	3254746	3255691	FL-AE
	R01-TIGRv4S1-000197F	1	1	3256317	3259465	LOC_Os01g06890	3256240	3259256	FL-AE
	R01-TIGRv4S1-000193R	1	-1	3269584	3275088	LOC_Os01g06910	3274107	3274607	FL-AE
	R01-TIGRv4S1-000198F	1	1	3269594	3271187	LOC_Os01g06900	3269641	3273218	FL-AE
	R01-TIGRv4S1-000194R	1	-1	3279368	3281799				FL-NAE
	R01-TIGRv4S1-000199F	1	1	3280067	3283159	LOC_Os01g06920	3279997	3283159	FL-AE
	LOC_Os01g06940	1	-1	3285125	3285692	LOC_Os01g06940			CDS-ANE
	LOC_Os01g06950	1	1	3286535	3286999	LOC_Os01g06950			CDS-ANE
	LOC_Os01g06960	1	-1	3287563	3288343	LOC_Os01g06960			CDS-ANE
	R01-TIGRv4S1-000200F	1	1	3288042	3288413				FL-NAE
	LOC_Os01g06970	1	-1	3289787	3290291	LOC_Os01g06970			CDS-ANE
	LOC_Os01g06980	1	-1	3291426	3292014	LOC_Os01g06980			CDS-ANE
	LOC_Os01g06990	1	-1	3294652	3295212	LOC_Os01g06990			CDS-ANE
	LOC_Os01g07000	1	-1	3297244	3297812	LOC_Os01g07000			CDS-ANE
	LOC_Os01g07010	1	-1	3300325	3300894	LOC_Os01g07010			CDS-ANE
	LOC_Os01g07020	1	-1	3303121	3303696	LOC_Os01g07020			CDS-ANE
	LOC_Os01g07030	1	-1	3309264	3310075	LOC_Os01g07030			CDS-ANE
	LOC_Os01g07040	1	-1	3311804	3312411	LOC_Os01g07040			CDS-ANE
	LOC_Os01g07050	1	-1	3314356	3314913	LOC_Os01g07050			CDS-ANE
	LOC_Os01g07060	1	-1	3317253	3317837	LOC_Os01g07060			CDS-ANE
	R01-TIGRv4S1-000201F	1	1	3319575	3324308	LOC_Os01g07070	3319592	3325053	FL-AE
	R01-TIGRv4S1-000195R	1	-1	3325343	3328765	LOC_Os01g07080	3325340	3328765	FL-AE
	R01-TIGRv4S1-000196R	1	-1	3329753	3332877	LOC_Os01g07090	3329754	3332837	FL-AE
	R01-TIGRv4S1-000202F	1	1	3333051	3340023	LOC_Os01g07100	3333210	3339688	FL-AE
	R01-TIGRv4S1-000197R	1	-1	3337205	3337597				FL-NAE
	R01-TIGRv4S1-000198R	1	-1	3340304	3343507				FL-NAE
	R01-TIGRv4S1-000199R	1	-1	3348727	3351868	LOC_Os01g07110	3342005	3351851	FL-AE
	R01-TIGRv4S1-000203F	1	1	3353184	3358006	LOC_Os01g07120	3353185	3358006	FL-AE
	R01-TIGRv4S1-000200R	1	-1	3355331	3357476	LOC_Os01g07130	3355336	3357462	FL-AE
	R01-TIGRv4S1-000201R	1	-1	3358764	3364463	LOC_Os01g07140	3358811	3364460	FL-AE
	R01-TIGRv4S1-000204F	1	1	3364850	3365335				FL-NAE
	LOC_Os01g07150	1	1	3373395	3374007	LOC_Os01g07150			CDS-ANE
	LOC_Os01g07160	1	-1	3377529	3378860	LOC_Os01g07160			CDS-ANE
	R01-TIGRv4S1-000202R	1	-1	3383381	3387605	LOC_Os01g07170	3383709	3387558	FL-AE
	LOC_Os01g07180	1	-1	3388559	3389813	LOC_Os01g07180			CDS-ANE
	LOC_Os01g07190	1	1	3392564	3393112	LOC_Os01g07190			CDS-ANE
	R01-TIGRv4S1-000205F	1	1	3394138	3397320	LOC_Os01g07200	3394159	3397306	FL-AE
	R01-TIGRv4S1-000203R	1	-1	3398000	3398851				FL-NAE
	R01-TIGRv4S1-000206F	1	1	3402267	3405496	LOC_Os01g07212	3398090	3404495	FL-AE
	R01-TIGRv4S1-000204R	1	-1	3411534	3412745	LOC_Os01g07240	3411667	3412767	FL-AE
	R01-TIGRv4S1-000207F	1	1	3418812	3422361	LOC_Os01g07250	3419175	3422288	FL-AE
	R01-TIGRv4S1-000205R	1	-1	3422586	3426456	LOC_Os01g07260	3422543	3426375	FL-AE
	LOC_Os01g07270	1	1	3427351	3427725	LOC_Os01g07270			CDS-ANE
	LOC_Os01g07280	1	-1	3428408	3432420	LOC_Os01g07280			CDS-ANE
	R01-TIGRv4S1-000208F	1	1	3428410	3430119				FL-NAE
	R01-TIGRv4S1-000209F	1	1	3442021	3443311	LOC_Os01g07300	3441961	3443395	FL-AE
	R01-TIGRv4S1-000206R	1	-1	3443737	3447024	LOC_Os01g07310	3443739	3446984	FL-AE
	LOC_Os01g07320	1	1	3452056	3452861	LOC_Os01g07320			CDS-ANE
	R01-TIGRv4S1-000207R	1	-1	3453001	3461754	LOC_Os01g07330	3453671	3461754	FL-AE
	LOC_Os01g07340	1	-1	3462436	3464322	LOC_Os01g07340			CDS-ANE
	R01-TIGRv4S1-000208R	1	-1	3464659	3468919	LOC_Os01g07350	3464660	3468907	FL-AE
	R01-TIGRv4S1-000209R	1	-1	3470561	3474726	LOC_Os01g07360	3470648	3474136	FL-AE
	R01-TIGRv4S1-000210R	1	-1	3475338	3475780	LOC_Os01g07364	3475339	3475780	FL-AE
	R01-TIGRv4S1-000211R	1	-1	3476133	3481381	LOC_Os01g07370	3476198	3481381	FL-AE
	R01-TIGRv4S1-000212R	1	-1	3486111	3488793	LOC_Os01g07376	3486150	3488793	FL-AE
	R01-TIGRv4S1-000213R	1	-1	3490020	3493361	LOC_Os01g07382	3490123	3493361	FL-AE
	R01-TIGRv4S1-000210F	1	1	3497895	3502045	LOC_Os01g07390	3497896	3501595	FL-AE
	R01-TIGRv4S1-000211F	1	1	3502466	3507333	LOC_Os01g07400	3502478	3507222	FL-AE
	R01-TIGRv4S1-000212F	1	1	3512179	3512703	LOC_Os01g07410	3508637	3512703	FL-AE
	R01-TIGRv4S1-000214R	1	-1	3513459	3515208	LOC_Os01g07420	3513526	3515887	FL-AE
	R01-TIGRv4S1-000213F	1	1	3515562	3515977				FL-NAE
	LOC_Os01g07430	1	-1	3517580	3518778	LOC_Os01g07430			CDS-ANE
	LOC_Os01g07450	1	1	3529661	3530551	LOC_Os01g07450			CDS-ANE
	LOC_Os01g07460	1	1	3532885	3533269	LOC_Os01g07460			CDS-ANE
	LOC_Os01g07470	1	1	3537643	3538074	LOC_Os01g07470			CDS-ANE
	R01-TIGRv4S1-000215R	1	-1	3547845	3549948	LOC_Os01g07480	3547853	3549948	FL-AE
	R01-TIGRv4S1-000216R	1	-1	3556533	3571082	LOC_Os01g07490	3556534	3571082	FL-AE
	R01-TIGRv4S1-000218R	1	-1	3574172	3575837	LOC_Os01g07500	3574275	3578661	FL-AE
	LOC_Os01g07510	1	1	3584410	3584640	LOC_Os01g07510			CDS-ANE
	R01-TIGRv4S1-000219R	1	-1	3588612	3592954	LOC_Os01g07520	3588629	3592954	FL-AE
	R01-TIGRv4S1-000220R	1	-1	3594844	3598766	LOC_Os01g07530	3595253	3598662	FL-AE
	R01-TIGRv4S1-000214F	1	1	3598337	3599013				FL-NAE
	R01-TIGRv4S1-000215F	1	1	3608154	3612485	LOC_Os01g07540	3606522	3610484	FL-AE
	LOC_Os01g07550	1	-1	3613300	3616018	LOC_Os01g07550			CDS-ANE
	R01-TIGRv4S1-000216F	1	1	3618012	3622158	LOC_Os01g07560	3618325	3622155	FL-AE
	R01-TIGRv4S1-000221R	1	-1	3629732	3635966	LOC_Os01g07570	3627517	3635961	FL-AE
	R01-TIGRv4S1-000217F	1	1	3636900	3637309				FL-NAE
	R01-TIGRv4S1-000218F	1	1	3642300	3647496	LOC_Os01g07590	3642389	3647164	FL-AE
	R01-TIGRv4S1-000219F	1	1	3649074	3653281	LOC_Os01g07600	3649075	3653252	FL-AE
	R01-TIGRv4S1-000220F	1	1	3657895	3661126	LOC_Os01g07610	3658490	3661001	FL-AE
	R01-TIGRv4S1-000222R	1	-1	3661843	3662902	LOC_Os01g07620	3661844	3662846	FL-AE
	R01-TIGRv4S1-000223R	1	-1	3664240	3669867	LOC_Os01g07630	3664278	3669811	FL-AE
	LOC_Os01g07640	1	-1	3673105	3677462	LOC_Os01g07640			CDS-ANE
	R01-TIGRv4S1-000224R	1	-1	3678599	3684211	LOC_Os01g07660	3679748	3684209	FL-AE
	LOC_Os01g07650	1	1	3678945	3679166	LOC_Os01g07650			CDS-ANE
	LOC_Os01g07670	1	-1	3686742	3689507	LOC_Os01g07670			CDS-ANE
	LOC_Os01g07680	1	-1	3691657	3692103	LOC_Os01g07680			CDS-ANE
	R01-TIGRv4S1-000225R	1	-1	3692943	3696723	LOC_Os01g07700	3692957	3696520	FL-AE
	LOC_Os01g07710	1	1	3699250	3701525	LOC_Os01g07710			CDS-ANE
	R01-TIGRv4S1-000226R	1	-1	3702062	3705818	LOC_Os01g07720	3702116	3705791	FL-AE
	R01-TIGRv4S1-000221F	1	1	3708013	3710455	LOC_Os01g07730	3708014	3710455	FL-AE
	R01-TIGRv4S1-000227R	1	-1	3710488	3715439	LOC_Os01g07740	3710534	3715433	FL-AE
	R01-TIGRv4S1-000228R	1	-1	3716925	3719947	LOC_Os01g07750	3716917	3719968	FL-AE
	R01-TIGRv4S1-000229R	1	-1	3721207	3726086	LOC_Os01g07760	3721117	3725615	FL-AE
	R01-TIGRv4S1-000222F	1	1	3729326	3731007	LOC_Os01g07770	3728952	3730732	FL-AE
	R01-TIGRv4S1-000223F	1	1	3732714	3733630	LOC_Os01g07780	3732652	3733608	FL-AE
	LOC_Os01g07790	1	1	3734695	3737487	LOC_Os01g07790			CDS-ANE
	R01-TIGRv4S1-000230R	1	-1	3734704	3735117				FL-NAE
	R01-TIGRv4S1-000231R	1	-1	3737461	3738414	LOC_Os01g07800	3737645	3738814	FL-AE
	R01-TIGRv4S1-000232R	1	-1	3739569	3741294	LOC_Os01g07810	3739548	3741341	FL-AE
	LOC_Os01g07820	1	-1	3745725	3749422	LOC_Os01g07820			CDS-ANE
	LOC_Os01g07830	1	-1	3752090	3755422	LOC_Os01g07830			CDS-ANE
	LOC_Os01g07840	1	1	3761348	3771443	LOC_Os01g07840			CDS-ANE
	LOC_Os01g07850	1	1	3776693	3778690	LOC_Os01g07850			CDS-ANE
	LOC_Os01g07860	1	-1	3780493	3783045	LOC_Os01g07860			CDS-ANE
	R01-TIGRv4S1-000224F	1	1	3801329	3807523	LOC_Os01g07870	3801474	3807871	FL-AE
	LOC_Os01g07880	1	-1	3807990	3808871	LOC_Os01g07880			CDS-ANE
	R01-TIGRv4S1-000233R	1	-1	3814851	3815576	LOC_Os01g07890	3814848	3815560	FL-AE
	R01-TIGRv4S1-000234R	1	-1	3815900	3816584	LOC_Os01g07900	3815888	3816584	FL-AE
	R01-TIGRv4S1-000235R	1	-1	3816978	3821325	LOC_Os01g07910	3816979	3821315	FL-AE
	R01-TIGRv4S1-000225F	1	1	3822470	3826210				FL-NAE
	R01-TIGRv4S1-000236R	1	-1	3823846	3827145	LOC_Os01g07920	3823844	3827128	FL-AE
	R01-TIGRv4S1-000237R	1	-1	3827293	3828648	LOC_Os01g07930	3827294	3828648	FL-AE
	R01-TIGRv4S1-000238R	1	-1	3831930	3834449	LOC_Os01g07940	3831931	3834507	FL-AE
	R01-TIGRv4S1-000226F	1	1	3834423	3835011				FL-NAE
	R01-TIGRv4S1-000227F	1	1	3839554	3842346	LOC_Os01g07950	3839555	3842239	FL-AE
	R01-TIGRv4S1-000239R	1	-1	3842982	3847013	LOC_Os01g07960	3843010	3847047	FL-AE
	R01-TIGRv4S1-000240R	1	-1	3851847	3852838	LOC_Os01g07970	3851942	3852858	FL-AE
	R01-TIGRv4S1-000241R	1	-1	3855383	3857995	LOC_Os01g07980	3855404	3858641	FL-AE
	LOC_Os01g07990	1	1	3863762	3867926	LOC_Os01g07990			CDS-ANE
	R01-TIGRv4S1-000242R	1	-1	3867535	3871123	LOC_Os01g08000	3867536	3871123	FL-AE
	R01-TIGRv4S1-000228F	1	1	3872562	3875261	LOC_Os01g08010	3872573	3874870	FL-AE
	R01-TIGRv4S1-000243R	1	-1	3874870	3880853	LOC_Os01g08020	3874933	3880819	FL-AE
	LOC_Os01g08050	1	1	3898186	3898638	LOC_Os01g08050			CDS-ANE
	LOC_Os01g08060	1	1	3900292	3901712	LOC_Os01g08060			CDS-ANE
	LOC_Os01g08070	1	1	3902051	3904231	LOC_Os01g08070			CDS-ANE
	LOC_Os01g08080	1	-1	3910503	3913076	LOC_Os01g08080			CDS-ANE
	R01-TIGRv4S1-000229F	1	1	3914719	3917260	LOC_Os01g08090	3914720	3917234	FL-AE
	LOC_Os01g08100	1	1	3918158	3919936	LOC_Os01g08100			CDS-ANE
	R01-TIGRv4S1-000230F	1	1	3921166	3923341	LOC_Os01g08110	3921183	3923358	FL-AE
	LOC_Os01g08120	1	-1	3924252	3926249	LOC_Os01g08120			CDS-ANE
	LOC_Os01g08130	1	1	3929149	3930154	LOC_Os01g08130			CDS-ANE
	R01-TIGRv4S1-000231F	1	1	3935035	3935995	LOC_Os01g08140	3934551	3935714	FL-AE
	R01-TIGRv4S1-000244R	1	-1	3935933	3939207	LOC_Os01g08150	3935935	3939207	FL-AE
	R01-TIGRv4S1-000232F	1	1	3949844	3952244	LOC_Os01g08160	3949841	3951733	FL-AE
	R01-TIGRv4S1-000233F	1	1	3955011	3958927	LOC_Os01g08170	3955424	3958705	FL-AE
	LOC_Os01g08180	1	-1	3959267	3960370	LOC_Os01g08180			CDS-ANE
	R01-TIGRv4S1-000234F	1	1	3972703	3981724	LOC_Os01g08190	3972721	3981713	FL-AE
	R01-TIGRv4S1-000245R	1	-1	3979569	3979936				FL-NAE
	R01-TIGRv4S1-000235F	1	1	3983448	3992200	LOC_Os01g08200	3983449	3992200	FL-AE
	R01-TIGRv4S1-000246R	1	-1	4000420	4001828	LOC_Os01g08220	4000461	4001748	FL-AE
	LOC_Os01g08240	1	-1	4019948	4020244	LOC_Os01g08240			CDS-ANE
	LOC_Os01g08250	1	-1	4021657	4027391	LOC_Os01g08250			CDS-ANE
	R01-TIGRv4S1-000247R	1	-1	4030145	4033025	LOC_Os01g08260	4030556	4034269	FL-AE
	R01-TIGRv4S1-000248R	1	-1	4048682	4054518	LOC_Os01g08270	4048683	4054510	FL-AE
	R01-TIGRv4S1-000236F	1	1	4056311	4059992	LOC_Os01g08280	4056312	4059990	FL-AE
	R01-TIGRv4S1-000237F	1	1	4062415	4063176	LOC_Os01g08290	4060870	4063121	FL-AE
	R01-TIGRv4S1-000249R	1	-1	4063148	4064121	LOC_Os01g08300	4063149	4064121	FL-AE
	R01-TIGRv4S1-000250R	1	-1	4065437	4067133	LOC_Os01g08310	4065438	4067133	FL-AE
	R01-TIGRv4S1-000251R	1	-1	4070437	4073240	LOC_Os01g08320	4070718	4073240	FL-AE
	LOC_Os01g08330	1	1	4078118	4079482	LOC_Os01g08330			CDS-ANE
	R01-TIGRv4S1-000238F	1	1	4087869	4091661	LOC_Os01g08340	4087875	4091623	FL-AE
	LOC_Os01g08350	1	1	4092658	4093051	LOC_Os01g08350			CDS-ANE
	LOC_Os01g08360	1	1	4096185	4098684	LOC_Os01g08360			CDS-ANE
	R01-TIGRv4S1-000239F	1	1	4099150	4105312	LOC_Os01g08370	4103630	4105343	FL-AE
	R01-TIGRv4S1-000252R	1	-1	4106809	4108929	LOC_Os01g08380	4107492	4108805	FL-AE
	LOC_Os01g08390	1	1	4113253	4113745	LOC_Os01g08390			CDS-ANE
	R01-TIGRv4S1-000240F	1	1	4114842	4119381	LOC_Os01g08400	4114843	4119183	FL-AE
	R01-TIGRv4S1-000241F	1	1	4120221	4123657	LOC_Os01g08410	4120222	4123159	FL-AE
	R01-TIGRv4S1-000242F	1	1	4130504	4137433	LOC_Os01g08420	4130505	4137434	FL-AE
	R01-TIGRv4S1-000243F	1	1	4141519	4147179	LOC_Os01g08430	4140153	4147215	FL-AE
	R01-TIGRv4S1-000253R	1	-1	4149444	4151482	LOC_Os01g08440	4149879	4151471	FL-AE
	R01-TIGRv4S1-000254R	1	-1	4157368	4161153	LOC_Os01g08450	4157347	4161166	FL-AE
	R01-TIGRv4S1-000255R	1	-1	4164122	4170150	LOC_Os01g08460	4163989	4170191	FL-AE
	R01-TIGRv4S1-000256R	1	-1	4171852	4174048				FL-NAE
	R01-TIGRv4S1-000257R	1	-1	4175986	4178236	LOC_Os01g08470	4175962	4178214	FL-AE
	LOC_Os01g08480	1	-1	4184295	4188517	LOC_Os01g08480			CDS-ANE
	LOC_Os01g08490	1	1	4193739	4195635	LOC_Os01g08490			CDS-ANE
	LOC_Os01g08500	1	-1	4196215	4198118	LOC_Os01g08500			CDS-ANE
	R01-TIGRv4S1-000258R	1	-1	4205354	4210395	LOC_Os01g08510	4205373	4210104	FL-AE
	R01-TIGRv4S1-000259R	1	-1	4211834	4213901	LOC_Os01g08520	4211840	4214349	FL-AE
	LOC_Os01g08530	1	-1	4228902	4230362	LOC_Os01g08530			CDS-ANE
	R01-TIGRv4S1-000260R	1	-1	4231323	4241333	LOC_Os01g08540	4231375	4241333	FL-AE
	R01-TIGRv4S1-000261R	1	-1	4242221	4246653	LOC_Os01g08550	4242248	4246549	FL-AE
	R01-TIGRv4S1-000244F	1	1	4250639	4256428	LOC_Os01g08560	4250647	4256427	FL-AE
	R01-TIGRv4S1-000245F	1	1	4266357	4267158	LOC_Os01g08570	4261049	4266936	FL-AE
	R01-TIGRv4S1-000262R	1	-1	4269598	4270156	LOC_Os01g08580	4269633	4273135	FL-AE
	R01-TIGRv4S1-000263R	1	-1	4274643	4275220				FL-NAE
	LOC_Os01g08590	1	1	4275673	4275915	LOC_Os01g08590			CDS-ANE
	LOC_Os01g08600	1	-1	4278556	4280424	LOC_Os01g08600			CDS-ANE
	LOC_Os01g08610	1	1	4281428	4284885	LOC_Os01g08610			CDS-ANE
	LOC_Os01g08620	1	1	4287816	4288127	LOC_Os01g08620			CDS-ANE
	LOC_Os01g08630	1	-1	4294733	4299183	LOC_Os01g08630			CDS-ANE
	LOC_Os01g08640	1	1	4301587	4301969	LOC_Os01g08640			CDS-ANE
	R01-TIGRv4S1-000246F	1	1	4303719	4306765	LOC_Os01g08650	4303684	4306737	FL-AE
	R01-TIGRv4S1-000264R	1	-1	4310032	4312636	LOC_Os01g08660	4310471	4312614	FL-AE
	R01-TIGRv4S1-000265R	1	-1	4314839	4315582	LOC_Os01g08670	4314803	4315582	FL-AE
	R01-TIGRv4S1-000266R	1	-1	4319535	4323144	LOC_Os01g08680	4319529	4323144	FL-AE
	R01-TIGRv4S1-000247F	1	1	4325234	4325665	LOC_Os01g08690	4323380	4325632	FL-AE
	R01-TIGRv4S1-000267R	1	-1	4325864	4335292	LOC_Os01g08700	4326162	4335288	FL-AE
	R01-TIGRv4S1-000268R	1	-1	4343952	4353270	LOC_Os01g08710	4337651	4353270	FL-AE
	LOC_Os01g08720	1	1	4354526	4357857	LOC_Os01g08720			CDS-ANE
	LOC_Os01g08730	1	1	4359930	4363629	LOC_Os01g08730			CDS-ANE
	LOC_Os01g08740	1	-1	4365540	4366067	LOC_Os01g08740			CDS-ANE
	R01-TIGRv4S1-000248F	1	1	4373929	4375672	LOC_Os01g08750	4370952	4390222	FL-AE
	R01-TIGRv4S1-000249F	1	1	4388030	4390295	LOC_Os01g08750	4370952	4390222	FL-AE
	R01-TIGRv4S1-000250F	1	1	4392690	4394240	LOC_Os01g08760	4391956	4393960	FL-AE
	R01-TIGRv4S1-000251F	1	1	4394454	4398883	LOC_Os01g08770	4394454	4398744	FL-AE
	R01-TIGRv4S1-000269R	1	-1	4399205	4404094	LOC_Os01g08780	4399470	4404094	FL-AE
	LOC_Os01g08790	1	1	4412218	4412934	LOC_Os01g08790			CDS-ANE
	R01-TIGRv4S1-000252F	1	1	4415040	4415957	LOC_Os01g08800	4414085	4415729	FL-AE
	R01-TIGRv4S1-000253F	1	1	4418119	4419909	LOC_Os01g08810	4418120	4419907	FL-AE
	R01-TIGRv4S1-000270R	1	-1	4420693	4423686				FL-NAE
	R01-TIGRv4S1-000271R	1	-1	4428335	4429089	LOC_Os01g08820	4428540	4430481	FL-AE
	R01-TIGRv4S1-000254F	1	1	4430889	4434713	LOC_Os01g08830	4430913	4434756	FL-AE
	LOC_Os01g08840	1	1	4437703	4438170	LOC_Os01g08840			CDS-ANE
	R01-TIGRv4S1-000255F	1	1	4438296	4438698				FL-NAE
	R01-TIGRv4S1-000256F	1	1	4441471	4445188	LOC_Os01g08850	4441472	4445170	FL-AE
	R01-TIGRv4S1-000272R	1	-1	4443742	4454491	LOC_Os01g08860	4445845	4446678	FL-AE
	R01-TIGRv4S1-000272R	1	-1	4443742	4454491	LOC_Os01g08880	4451557	4453886	FL-AE
	LOC_Os01g08870	1	1	4450519	4450806	LOC_Os01g08870			CDS-ANE
	R01-TIGRv4S1-000274R	1	-1	4455885	4481280	LOC_Os01g08890	4456152	4463843	FL-AE
	R01-TIGRv4S1-000274R	1	-1	4455885	4481280	LOC_Os01g08910	4470545	4474530	FL-AE
	R01-TIGRv4S1-000274R	1	-1	4455885	4481280	LOC_Os01g08920	4480184	4475856	FL-AE
	R01-TIGRv4S1-000257F	1	1	4466903	4467266				FL-NAE
	LOC_Os01g08900	1	1	4467272	4470227	LOC_Os01g08900			CDS-ANE
	R01-TIGRv4S1-000278R	1	-1	4482563	4486960	LOC_Os01g08930	4482549	4486960	FL-AE
	LOC_Os01g08940	1	-1	4487858	4488283	LOC_Os01g08940			CDS-ANE
	R01-TIGRv4S1-000258F	1	1	4490166	4492084	LOC_Os01g08950	4490167	4491947	FL-AE
	R01-TIGRv4S1-000279R	1	-1	4491399	4494429	LOC_Os01g08960	4491417	4494403	FL-AE
	R01-TIGRv4S1-000259F	1	1	4494520	4501209	LOC_Os01g08970	4494521	4501188	FL-AE
	LOC_Os01g08980	1	-1	4501422	4501862	LOC_Os01g08980			CDS-ANE
	LOC_Os01g08990	1	1	4506027	4509900	LOC_Os01g08990			CDS-ANE
	R01-TIGRv4S1-000280R	1	-1	4511134	4517406	LOC_Os01g09000	4511102	4517406	FL-AE
	R01-TIGRv4S1-000281R	1	-1	4524787	4525773				FL-NAE
	R01-TIGRv4S1-000260F	1	1	4525038	4529713	LOC_Os01g09010	4525039	4529666	FL-AE
	R01-TIGRv4S1-000282R	1	-1	4528418	4529456				FL-NAE
	R01-TIGRv4S1-000261F	1	1	4532810	4536994	LOC_Os01g09020	4530843	4537018	FL-AE
	R01-TIGRv4S1-000262F	1	1	4539097	4543352	LOC_Os01g09030	4540675	4543348	FL-AE
	LOC_Os01g09050	1	-1	4547914	4551442	LOC_Os01g09050			CDS-ANE
	LOC_Os01g09060	1	-1	4555808	4556752	LOC_Os01g09060			CDS-ANE
	R01-TIGRv4S1-000263F	1	1	4564710	4565690	LOC_Os01g09080	4563224	4565416	FL-AE
	LOC_Os01g09090	1	1	4568493	4569020	LOC_Os01g09090			CDS-ANE
	R01-TIGRv4S1-000283R	1	-1	4569247	4570210	LOC_Os01g09100	4569367	4570211	FL-AE
	LOC_Os01g09110	1	1	4572514	4572957	LOC_Os01g09110			CDS-ANE
	R01-TIGRv4S1-000284R	1	-1	4578043	4581394	LOC_Os01g09120	4578009	4581492	FL-AE
	R01-TIGRv4S1-000264F	1	1	4582973	4583312				FL-NAE
	LOC_Os01g09130	1	1	4583888	4584637	LOC_Os01g09130			CDS-ANE
	LOC_Os01g09140	1	1	4587722	4588174	LOC_Os01g09140			CDS-ANE
	LOC_Os01g09150	1	1	4592862	4593614	LOC_Os01g09150			CDS-ANE
	LOC_Os01g09160	1	1	4596579	4599829	LOC_Os01g09160			CDS-ANE
	LOC_Os01g09170	1	-1	4600649	4606804	LOC_Os01g09170			CDS-ANE
	LOC_Os01g09180	1	-1	4607869	4608850	LOC_Os01g09180			CDS-ANE
	R01-TIGRv4S1-000265F	1	1	4611683	4612629	LOC_Os01g09190	4611693	4612627	FL-AE
	R01-TIGRv4S1-000285R	1	-1	4618280	4628166	LOC_Os01g09200	4618480	4628164	FL-AE
	LOC_Os01g09206	1	-1	4639103	4639912	LOC_Os01g09206			CDS-ANE
	LOC_Os01g09212	1	-1	4640863	4641498	LOC_Os01g09212			CDS-ANE
	R01-TIGRv4S1-000266F	1	1	4643228	4645059	LOC_Os01g09220	4643236	4645055	FL-AE
	R01-TIGRv4S1-000267F	1	1	4646896	4648704	LOC_Os01g09230	4646958	4648763	FL-AE
	LOC_Os01g09240	1	-1	4659641	4661103	LOC_Os01g09240			CDS-ANE
	R01-TIGRv4S1-000268F	1	1	4662587	4663922				FL-NAE
	R01-TIGRv4S1-000269F	1	1	4664110	4665839				FL-NAE
	R01-TIGRv4S1-000270F	1	1	4670201	4681667	LOC_Os01g09246	4670209	4681569	FL-AE
	R01-TIGRv4S1-000272F	1	1	4684909	4689916	LOC_Os01g09252	4684973	4689916	FL-AE
	R01-TIGRv4S1-000286R	1	-1	4693608	4695838	LOC_Os01g09260	4694116	4696594	FL-AE
	R01-TIGRv4S1-000287R	1	-1	4710066	4710597				FL-NAE
	LOC_Os01g09270	1	1	4710325	4710726	LOC_Os01g09270			CDS-ANE
	R01-TIGRv4S1-000288R	1	-1	4711531	4715548	LOC_Os01g09280	4711519	4715548	FL-AE
	R01-TIGRv4S1-000273F	1	1	4720982	4721399	LOC_Os01g09290	4721172	4721561	FL-AE
	R01-TIGRv4S1-000274F	1	1	4723469	4728041	LOC_Os01g09300	4723461	4728045	FL-AE
	R01-TIGRv4S1-000289R	1	-1	4730813	4734408	LOC_Os01g09310	4730819	4734408	FL-AE
	R01-TIGRv4S1-000290R	1	-1	4735706	4741274	LOC_Os01g09320	4736071	4741371	FL-AE
	LOC_Os01g09330	1	1	4743923	4745712	LOC_Os01g09330			CDS-ANE
	LOC_Os01g09340	1	-1	4750408	4753380	LOC_Os01g09340			CDS-ANE
	LOC_Os01g09350	1	-1	4755527	4755790	LOC_Os01g09350			CDS-ANE
	LOC_Os01g09360	1	-1	4756748	4757514	LOC_Os01g09360			CDS-ANE
	R01-TIGRv4S1-000291R	1	-1	4758100	4764315	LOC_Os01g09370	4758893	4764141	FL-AE
	R01-TIGRv4S1-000292R	1	-1	4765536	4779508	LOC_Os01g09384	4765540	4779508	FL-AE
	LOC_Os01g09400	1	1	4783280	4784044	LOC_Os01g09400			CDS-ANE
	R01-TIGRv4S1-000275F	1	1	4786451	4792150	LOC_Os01g09410	4788639	4791742	FL-AE
	R01-TIGRv4S1-000294R	1	-1	4792956	4795281	LOC_Os01g09420	4792957	4795256	FL-AE
	R01-TIGRv4S1-000276F	1	1	4798445	4798979	LOC_Os01g09430	4797049	4798979	FL-AE
	LOC_Os01g09440	1	1	4804787	4805302	LOC_Os01g09440			CDS-ANE
	R01-TIGRv4S1-000277F	1	1	4813630	4815762	LOC_Os01g09450	4813647	4815762	FL-AE
	R01-TIGRv4S1-000295R	1	-1	4816462	4819931	LOC_Os01g09460	4816957	4819931	FL-AE
	R01-TIGRv4S1-000278F	1	1	4823391	4825537	LOC_Os01g09470	4823392	4825535	FL-AE
	LOC_Os01g09480	1	-1	4833806	4835017	LOC_Os01g09480			CDS-ANE
	LOC_Os01g09490	1	1	4837156	4842141	LOC_Os01g09490			CDS-ANE
	LOC_Os01g09500	1	-1	4846703	4848995	LOC_Os01g09500			CDS-ANE
	R01-TIGRv4S1-000279F	1	1	4849232	4851535	LOC_Os01g09510	4849232	4851246	FL-AE
	LOC_Os01g09520	1	1	4853889	4860240	LOC_Os01g09520			CDS-ANE
	LOC_Os01g09530	1	-1	4860680	4863917	LOC_Os01g09530			CDS-ANE
	R01-TIGRv4S1-000296R	1	-1	4868922	4870608	LOC_Os01g09540	4868944	4870608	FL-AE
	R01-TIGRv4S1-000297R	1	-1	4876008	4882751	LOC_Os01g09550	4876017	4882642	FL-AE
	R01-TIGRv4S1-000298R	1	-1	4884755	4888136				FL-NAE
	R01-TIGRv4S1-000280F	1	1	4888317	4893678	LOC_Os01g09560	4888318	4893678	FL-AE
	R01-TIGRv4S1-000281F	1	1	4902321	4906178	LOC_Os01g09570	4902411	4906316	FL-AE
	R01-TIGRv4S1-000299R	1	-1	4906691	4910498	LOC_Os01g09580	4906785	4911172	FL-AE
	R01-TIGRv4S1-000300R	1	-1	4914685	4916026	LOC_Os01g09590	4914717	4916026	FL-AE
	LOC_Os01g09600	1	1	4929300	4935396	LOC_Os01g09600			CDS-ANE
	LOC_Os01g09610	1	-1	4935713	4938637	LOC_Os01g09610			CDS-ANE
	R01-TIGRv4S1-000282F	1	1	4945848	4946533				FL-NAE
	R01-TIGRv4S1-000301R	1	-1	4945933	4947928	LOC_Os01g09620	4945934	4947925	FL-AE
	R01-TIGRv4S1-000302R	1	-1	4967972	4970465	LOC_Os01g09640	4968095	4970357	FL-AE
	LOC_Os01g09650	1	1	4972893	4973387	LOC_Os01g09650			CDS-ANE
	LOC_Os01g09660	1	-1	4975900	4976830	LOC_Os01g09660			CDS-ANE
	R01-TIGRv4S1-000283F	1	1	4977471	4978746				FL-NAE
	R01-TIGRv4S1-000303R	1	-1	4978943	4981945	LOC_Os01g09670	4978984	4981945	FL-AE
	LOC_Os01g09680	1	-1	4984506	4985003	LOC_Os01g09680			CDS-ANE
	LOC_Os01g09690	1	1	4988315	4990670	LOC_Os01g09690			CDS-ANE
	R01-TIGRv4S1-000304R	1	-1	4998736	5001047	LOC_Os01g09700	4998920	5002529	FL-AE
	LOC_Os01g09710	1	1	5006850	5009197	LOC_Os01g09710			CDS-ANE
	LOC_Os01g09720	1	1	5011411	5012058	LOC_Os01g09720			CDS-ANE
	R01-TIGRv4S1-000284F	1	1	5013080	5015454	LOC_Os01g09730	5013081	5015453	FL-AE
	R01-TIGRv4S1-000305R	1	-1	5014695	5015130	LOC_Os01g09740	5014695	5016887	FL-AE
	R01-TIGRv4S1-000306R	1	-1	5017905	5022522	LOC_Os01g09750	5017890	5022506	FL-AE
	R01-TIGRv4S1-000285F	1	1	5025090	5035284	LOC_Os01g09760	5026959	5033985	FL-AE
	R01-TIGRv4S1-000307R	1	-1	5034039	5036054	LOC_Os01g09770	5034225	5037500	FL-AE
	R01-TIGRv4S1-000308R	1	-1	5049794	5052555	LOC_Os01g09790	5049935	5052555	FL-AE
	R01-TIGRv4S1-000309R	1	-1	5057403	5062035	LOC_Os01g09800	5057218	5062031	FL-AE
	LOC_Os01g09810	1	-1	5070218	5071732	LOC_Os01g09810			CDS-ANE
	R01-TIGRv4S1-000286F	1	1	5082634	5083361	LOC_Os01g09830	5082635	5083343	FL-AE
	LOC_Os01g09840	1	1	5088666	5089064	LOC_Os01g09840			CDS-ANE
	R01-TIGRv4S1-000287F	1	1	5096334	5098901	LOC_Os01g09850	5096348	5102725	FL-AE
	R01-TIGRv4S1-000310R	1	-1	5100644	5105709				FL-NAE
	R01-TIGRv4S1-000311R	1	-1	5106749	5113815	LOC_Os01g09860	5106751	5113183	FL-AE
	LOC_Os01g09870	1	-1	5124951	5125409	LOC_Os01g09870			CDS-ANE
	R01-TIGRv4S1-000312R	1	-1	5128272	5129009	LOC_Os01g09880	5128418	5129675	FL-AE
	R01-TIGRv4S1-000313R	1	-1	5135264	5137727	LOC_Os01g09890	5135279	5137727	FL-AE
	R01-TIGRv4S1-000288F	1	1	5145495	5147442	LOC_Os01g09900	5145614	5147143	FL-AE
	LOC_Os01g09930	1	1	5160093	5165226	LOC_Os01g09930			CDS-ANE
	LOC_Os01g09940	1	1	5168029	5168616	LOC_Os01g09940			CDS-ANE
	LOC_Os01g09950	1	-1	5170357	5171074	LOC_Os01g09950			CDS-ANE
	LOC_Os01g09960	1	1	5173048	5180416	LOC_Os01g09960			CDS-ANE
	LOC_Os01g09970	1	1	5187729	5188217	LOC_Os01g09970			CDS-ANE
	LOC_Os01g09980	1	1	5192520	5193754	LOC_Os01g09980			CDS-ANE
	R01-TIGRv4S1-000289F	1	1	5198663	5200848	LOC_Os01g09990	5198664	5200798	FL-AE
	R01-TIGRv4S1-000314R	1	-1	5200091	5210123	LOC_Os01g10000	5207270	5210094	FL-AE
	R01-TIGRv4S1-000316R	1	-1	5210681	5213503	LOC_Os01g10010	5212648	5213424	FL-AE
	R01-TIGRv4S1-000290F	1	1	5215343	5217200	LOC_Os01g10020	5215375	5217196	FL-AE
	R01-TIGRv4S1-000291F	1	1	5223845	5226768	LOC_Os01g10030	5223846	5226768	FL-AE
	LOC_Os01g10040	1	1	5233425	5241321	LOC_Os01g10040			CDS-ANE
	R01-TIGRv4S1-000317R	1	-1	5243304	5247994	LOC_Os01g10050	5242607	5247918	FL-AE
	LOC_Os01g10060	1	1	5248690	5249926	LOC_Os01g10060			CDS-ANE
	LOC_Os01g10070	1	1	5253316	5254128	LOC_Os01g10070			CDS-ANE
	R01-TIGRv4S1-000292F	1	1	5255099	5257771	LOC_Os01g10080	5255058	5257819	FL-AE
	R01-TIGRv4S1-000318R	1	-1	5257219	5257691				FL-NAE
	LOC_Os01g10090	1	-1	5257991	5259700	LOC_Os01g10090			CDS-ANE
	LOC_Os01g10100	1	-1	5260224	5262904	LOC_Os01g10100			CDS-ANE
	R01-TIGRv4S1-000319R	1	-1	5266904	5272480	LOC_Os01g10110	5267274	5272324	FL-AE
	R01-TIGRv4S1-000293F	1	1	5267688	5268501				FL-NAE
	LOC_Os01g10120	1	1	5277984	5278307	LOC_Os01g10120			CDS-ANE
	R01-TIGRv4S1-000320R	1	-1	5284936	5290127	LOC_Os01g10130	5284938	5289760	FL-AE
	R01-TIGRv4S1-000321R	1	-1	5304214	5314082	LOC_Os01g10140	5304217	5321280	FL-AE
	R01-TIGRv4S1-000322R	1	-1	5317426	5321280	LOC_Os01g10140	5304217	5321280	FL-AE
	R01-TIGRv4S1-000323R	1	-1	5325608	5332320	LOC_Os01g10150	5325721	5332320	FL-AE
	LOC_Os01g10160	1	-1	5333506	5334132	LOC_Os01g10160			CDS-ANE
	LOC_Os01g10170	1	1	5336246	5336531	LOC_Os01g10170			CDS-ANE
	R01-TIGRv4S1-000324R	1	-1	5349174	5350409	LOC_Os01g10180	5349307	5350409	FL-AE
	LOC_Os01g10190	1	1	5351403	5354507	LOC_Os01g10190			CDS-ANE
	R01-TIGRv4S1-000325R	1	-1	5358241	5359479				FL-NAE
	LOC_Os01g10200	1	1	5366204	5366693	LOC_Os01g10200			CDS-ANE
	R01-TIGRv4S1-000294F	1	1	5370383	5371596	LOC_Os01g10210	5370432	5371594	FL-AE
	LOC_Os01g10230	1	1	5381041	5381619	LOC_Os01g10230			CDS-ANE
	LOC_Os01g10240	1	1	5383797	5384930	LOC_Os01g10240			CDS-ANE
	R01-TIGRv4S1-000326R	1	-1	5386566	5391214	LOC_Os01g10250	5386541	5391214	FL-AE
	LOC_Os01g10260	1	-1	5398203	5398817	LOC_Os01g10260			CDS-ANE
	LOC_Os01g10270	1	-1	5400104	5401369	LOC_Os01g10270			CDS-ANE
	R01-TIGRv4S1-000295F	1	1	5402808	5409559	LOC_Os01g10280	5402850	5409570	FL-AE
	R01-TIGRv4S1-000327R	1	-1	5410396	5413706	LOC_Os01g10290	5410397	5413668	FL-AE
	LOC_Os01g10300	1	1	5413986	5415547	LOC_Os01g10300			CDS-ANE
	LOC_Os01g10310	1	1	5420861	5421373	LOC_Os01g10310			CDS-ANE
	R01-TIGRv4S1-000328R	1	-1	5423319	5426192	LOC_Os01g10320	5423343	5427416	FL-AE
	R01-TIGRv4S1-000329R	1	-1	5432244	5439453	LOC_Os01g10340	5432245	5439448	FL-AE
	R01-TIGRv4S1-000296F	1	1	5439658	5443068	LOC_Os01g10350	5439668	5443048	FL-AE
	R01-TIGRv4S1-000330R	1	-1	5451355	5452469	LOC_Os01g10370	5451574	5452493	FL-AE
	LOC_Os01g10380	1	1	5460912	5464244	LOC_Os01g10380			CDS-ANE
	LOC_Os01g10390	1	1	5466921	5469815	LOC_Os01g10390			CDS-ANE
	R01-TIGRv4S1-000297F	1	1	5475163	5476813	LOC_Os01g10400	5475291	5476628	FL-AE
	LOC_Os01g10410	1	-1	5482366	5484912	LOC_Os01g10410			CDS-ANE
	LOC_Os01g10420	1	-1	5487425	5488162	LOC_Os01g10420			CDS-ANE
	R01-TIGRv4S1-000298F	1	1	5489987	5496253	LOC_Os01g10430	5490191	5496183	FL-AE
	R01-TIGRv4S1-000299F	1	1	5503805	5506350	LOC_Os01g10440	5504434	5506321	FL-AE
	R01-TIGRv4S1-000331R	1	-1	5507317	5511389	LOC_Os01g10450	5507324	5511272	FL-AE
	LOC_Os01g10460	1	1	5527299	5530411	LOC_Os01g10460			CDS-ANE
	R01-TIGRv4S1-000332R	1	-1	5537430	5538322	LOC_Os01g10470	5537431	5538322	FL-AE
	LOC_Os01g10480	1	-1	5540450	5541346	LOC_Os01g10480			CDS-ANE
	R01-TIGRv4S1-000333R	1	-1	5546443	5547805	LOC_Os01g10490	5546421	5547787	FL-AE
	R01-TIGRv4S1-000334R	1	-1	5556333	5565726	LOC_Os01g10504	5557004	5565646	FL-AE
	R01-TIGRv4S1-000300F	1	1	5565702	5566072				FL-NAE
	LOC_Os01g10520	1	-1	5575556	5582069	LOC_Os01g10520			CDS-ANE
	R01-TIGRv4S1-000301F	1	1	5578450	5578810				FL-NAE
	R01-TIGRv4S1-000335R	1	-1	5587723	5596038	LOC_Os01g10530	5588074	5590435	FL-AE
	R01-TIGRv4S1-000335R	1	-1	5587723	5596038	LOC_Os01g10540	5590591	5595948	FL-AE
	LOC_Os01g10550	1	1	5597523	5597976	LOC_Os01g10550			CDS-ANE
	LOC_Os01g10560	1	-1	5613162	5613695	LOC_Os01g10560			CDS-ANE
	LOC_Os01g10570	1	-1	5615324	5615990	LOC_Os01g10570			CDS-ANE
	R01-TIGRv4S1-000302F	1	1	5636627	5638295	LOC_Os01g10580	5636571	5638292	FL-AE
	LOC_Os01g10590	1	1	5649395	5652154	LOC_Os01g10590			CDS-ANE
	LOC_Os01g10600	1	-1	5660125	5665705	LOC_Os01g10600			CDS-ANE
	R01-TIGRv4S1-000336R	1	-1	5665790	5668272	LOC_Os01g10610	5665791	5668272	FL-AE
	R01-TIGRv4S1-000303F	1	1	5670106	5671829				FL-NAE
	R01-TIGRv4S1-000337R	1	-1	5672386	5676350	LOC_Os01g10630	5672471	5676353	FL-AE
	R01-TIGRv4S1-000304F	1	1	5682395	5683203	LOC_Os01g10640	5682396	5683203	FL-AE
	LOC_Os01g10650	1	1	5686691	5687149	LOC_Os01g10650			CDS-ANE
	LOC_Os01g10660	1	-1	5690466	5690792	LOC_Os01g10660			CDS-ANE
	LOC_Os01g10670	1	-1	5692075	5692386	LOC_Os01g10670			CDS-ANE
	R01-TIGRv4S1-000338R	1	-1	5696452	5704560	LOC_Os01g10680	5696454	5704560	FL-AE
	R01-TIGRv4S1-000339R	1	-1	5715684	5720986	LOC_Os01g10690	5715703	5720986	FL-AE
	LOC_Os01g10700	1	1	5724128	5726558	LOC_Os01g10700			CDS-ANE
	LOC_Os01g10710	1	1	5728585	5731122	LOC_Os01g10710			CDS-ANE
	LOC_Os01g10720	1	-1	5733101	5737553	LOC_Os01g10720			CDS-ANE
	LOC_Os01g10740	1	-1	5745671	5746072	LOC_Os01g10740			CDS-ANE
	LOC_Os01g10750	1	1	5746869	5747237	LOC_Os01g10750			CDS-ANE
	LOC_Os01g10760	1	-1	5747505	5747837	LOC_Os01g10760			CDS-ANE
	LOC_Os01g10770	1	-1	5754293	5755409	LOC_Os01g10770			CDS-ANE
	LOC_Os01g10780	1	-1	5756620	5757036	LOC_Os01g10780			CDS-ANE
	R01-TIGRv4S1-000305F	1	1	5757282	5761443	LOC_Os01g10790	5757288	5761404	FL-AE
	R01-TIGRv4S1-000340R	1	-1	5761453	5763461	LOC_Os01g10800	5761454	5764704	FL-AE
	LOC_Os01g10810	1	1	5765013	5766263	LOC_Os01g10810			CDS-ANE
	R01-TIGRv4S1-000306F	1	1	5766819	5769227	LOC_Os01g10820	5766864	5769074	FL-AE
	R01-TIGRv4S1-000307F	1	1	5770101	5770990	LOC_Os01g10830	5770102	5770992	FL-AE
	R01-TIGRv4S1-000341R	1	-1	5771082	5775235	LOC_Os01g10840	5771093	5775268	FL-AE
	R01-TIGRv4S1-000308F	1	1	5786110	5788042	LOC_Os01g10850	5786135	5787911	FL-AE
	R01-TIGRv4S1-000342R	1	-1	5791550	5794476	LOC_Os01g10860	5791551	5794476	FL-AE
	LOC_Os01g10870	1	1	5796409	5797944	LOC_Os01g10870			CDS-ANE
	R01-TIGRv4S1-000309F	1	1	5804791	5805446	LOC_Os01g10880	5804847	5805142	FL-AE
	R01-TIGRv4S1-000343R	1	-1	5806358	5808312	LOC_Os01g10890	5806391	5808419	FL-AE
	R01-TIGRv4S1-000344R	1	-1	5811581	5816009	LOC_Os01g10900	5811629	5816009	FL-AE
	LOC_Os01g10910	1	1	5817057	5819308	LOC_Os01g10910			CDS-ANE
	LOC_Os01g10920	1	-1	5820671	5825053	LOC_Os01g10920			CDS-ANE
	R01-TIGRv4S1-000345R	1	-1	5825357	5827633	LOC_Os01g10930	5825355	5827630	FL-AE
	LOC_Os01g10940	1	-1	5830415	5830909	LOC_Os01g10940			CDS-ANE
	R01-TIGRv4S1-000346R	1	-1	5834276	5836451	LOC_Os01g10950	5834398	5836700	FL-AE
	R01-TIGRv4S1-000310F	1	1	5838529	5840569				FL-NAE
	LOC_Os01g10960	1	-1	5838538	5840376	LOC_Os01g10960			CDS-ANE
	LOC_Os01g10970	1	1	5841504	5845747	LOC_Os01g10970			CDS-ANE
	LOC_Os01g10980	1	1	5853269	5854722	LOC_Os01g10980			CDS-ANE
	R01-TIGRv4S1-000311F	1	1	5858617	5860596	LOC_Os01g10990	5858695	5860379	FL-AE
	R01-TIGRv4S1-000347R	1	-1	5859266	5860303				FL-NAE
	LOC_Os01g11000	1	-1	5862191	5866284	LOC_Os01g11000			CDS-ANE
	R01-TIGRv4S1-000348R	1	-1	5872450	5874651	LOC_Os01g11010	5872596	5874651	FL-AE
	LOC_Os01g11020	1	1	5880808	5881374	LOC_Os01g11020			CDS-ANE
	R01-TIGRv4S1-000312F	1	1	5887406	5895026	LOC_Os01g11040	5887407	5895026	FL-AE
	R01-TIGRv4S1-000349R	1	-1	5890368	5890725				FL-NAE
	R01-TIGRv4S1-000313F	1	1	5896362	5906520	LOC_Os01g11054	5896363	5906375	FL-AE
	R01-TIGRv4S1-000350R	1	-1	5903880	5905417				FL-NAE
	R01-TIGRv4S1-000315F	1	1	5908304	5913621	LOC_Os01g11070	5908305	5913581	FL-AE
	LOC_Os01g11080	1	1	5914965	5916014	LOC_Os01g11080			CDS-ANE
	R01-TIGRv4S1-000351R	1	-1	5917497	5918184				FL-NAE
	R01-TIGRv4S1-000316F	1	1	5918560	5930988	LOC_Os01g11110	5918561	5930911	FL-AE
	R01-TIGRv4S1-000352R	1	-1	5931376	5936604	LOC_Os01g11120	5931377	5936318	FL-AE
	R01-TIGRv4S1-000353R	1	-1	5942434	5951117	LOC_Os01g11130	5942435	5951189	FL-AE
	LOC_Os01g11140	1	1	5958496	5962542	LOC_Os01g11140			CDS-ANE
	R01-TIGRv4S1-000354R	1	-1	5965620	5969291	LOC_Os01g11150	5965621	5969291	FL-AE
	R01-TIGRv4S1-000355R	1	-1	5980378	5982677	LOC_Os01g11160	5980426	5982677	FL-AE
	LOC_Os01g11170	1	1	5987755	5988636	LOC_Os01g11170			CDS-ANE
	LOC_Os01g11190	1	1	5991588	5992257	LOC_Os01g11190			CDS-ANE
	LOC_Os01g11200	1	-1	5997135	5999660	LOC_Os01g11200			CDS-ANE
	R01-TIGRv4S1-000317F	1	1	6000325	6001808	LOC_Os01g11210	6000326	6001671	FL-AE
	R01-TIGRv4S1-000356R	1	-1	6001678	6002634	LOC_Os01g11220	6001842	6003965	FL-AE
	R01-TIGRv4S1-000357R	1	-1	6004229	6005829	LOC_Os01g11230	6004660	6005829	FL-AE
	R01-TIGRv4S1-000358R	1	-1	6007381	6008726	LOC_Os01g11240	6007539	6008696	FL-AE
	R01-TIGRv4S1-000359R	1	-1	6014543	6019057	LOC_Os01g11250	6014544	6018924	FL-AE
	R01-TIGRv4S1-000318F	1	1	6020005	6020391				FL-NAE
	R01-TIGRv4S1-000319F	1	1	6021875	6026451	LOC_Os01g11260	6021876	6026442	FL-AE
	R01-TIGRv4S1-000360R	1	-1	6027826	6029635	LOC_Os01g11270	6027827	6029635	FL-AE
	R01-TIGRv4S1-000361R	1	-1	6034224	6034739	LOC_Os01g11280	6034256	6035794	FL-AE
	R01-TIGRv4S1-000362R	1	-1	6055494	6055911	LOC_Os01g11300	6054242	6055831	FL-AE
	LOC_Os01g11310	1	-1	6060281	6060736	LOC_Os01g11310			CDS-ANE
	LOC_Os01g11320	1	-1	6062485	6063280	LOC_Os01g11320			CDS-ANE
	LOC_Os01g11330	1	1	6065600	6068538	LOC_Os01g11330			CDS-ANE
	R01-TIGRv4S1-000363R	1	-1	6073489	6075041	LOC_Os01g11340	6073533	6075417	FL-AE
	R01-TIGRv4S1-000364R	1	-1	6091493	6093330	LOC_Os01g11350	6091494	6093330	FL-AE
	R01-TIGRv4S1-000320F	1	1	6102399	6102646				FL-NAE
	LOC_Os01g11360	1	-1	6105760	6108119	LOC_Os01g11360			CDS-ANE
	R01-TIGRv4S1-000321F	1	1	6105935	6107615				FL-NAE
	R01-TIGRv4S1-000322F	1	1	6109602	6129500	LOC_Os01g11370	6109613	6122311	FL-AE
	LOC_Os01g11390	1	-1	6126132	6126539	LOC_Os01g11390			CDS-ANE
	LOC_Os01g11400	1	-1	6129092	6129921	LOC_Os01g11400			CDS-ANE
	R01-TIGRv4S1-000324F	1	1	6131003	6135951	LOC_Os01g11414	6131005	6135960	FL-AE
	R01-TIGRv4S1-000365R	1	-1	6136425	6138599	LOC_Os01g11430	6136384	6138446	FL-AE
	R01-TIGRv4S1-000325F	1	1	6138261	6138931				FL-NAE
	LOC_Os01g11450	1	-1	6159989	6163187	LOC_Os01g11450			CDS-ANE
	R01-TIGRv4S1-000366R	1	-1	6168513	6169988	LOC_Os01g11460	6168972	6169988	FL-AE
	LOC_Os01g11470	1	1	6178965	6179318	LOC_Os01g11470			CDS-ANE
	LOC_Os01g11480	1	-1	6179927	6180666	LOC_Os01g11480			CDS-ANE
	LOC_Os01g11490	1	-1	6182424	6183119	LOC_Os01g11490			CDS-ANE
	LOC_Os01g11500	1	-1	6185320	6186021	LOC_Os01g11500			CDS-ANE
	LOC_Os01g11510	1	1	6188733	6190547	LOC_Os01g11510			CDS-ANE
	R01-TIGRv4S1-000326F	1	1	6192151	6192516				FL-NAE
	R01-TIGRv4S1-000367R	1	-1	6196009	6197006	LOC_Os01g11520	6195960	6197201	FL-AE
	LOC_Os01g11530	1	1	6205940	6207490	LOC_Os01g11530			CDS-ANE
	R01-TIGRv4S1-000368R	1	-1	6217448	6220984	LOC_Os01g11550	6218442	6221131	FL-AE
	R01-TIGRv4S1-000369R	1	-1	6239302	6241771	LOC_Os01g11570	6239311	6241681	FL-AE
	R01-TIGRv4S1-000327F	1	1	6244325	6250176	LOC_Os01g11580	6244899	6250200	FL-AE
	R01-TIGRv4S1-000328F	1	1	6250594	6253972	LOC_Os01g11590	6250523	6254000	FL-AE
	R01-TIGRv4S1-000329F	1	1	6254647	6255303	LOC_Os01g11600	6254717	6255066	FL-AE
	R01-TIGRv4S1-000330F	1	1	6264241	6267705	LOC_Os01g11620	6264242	6267574	FL-AE
	LOC_Os01g11640	1	1	6274280	6274516	LOC_Os01g11640			CDS-ANE
	R01-TIGRv4S1-000331F	1	1	6275294	6280454	LOC_Os01g11650	6275322	6280450	FL-AE
	R01-TIGRv4S1-000332F	1	1	6285166	6289107	LOC_Os01g11660	6285167	6289103	FL-AE
	LOC_Os01g11670	1	1	6292793	6294136	LOC_Os01g11670			CDS-ANE
	LOC_Os01g11680	1	-1	6295746	6298199	LOC_Os01g11680			CDS-ANE
	LOC_Os01g11690	1	-1	6300364	6300624	LOC_Os01g11690			CDS-ANE
	R01-TIGRv4S1-000333F	1	1	6301603	6303410	LOC_Os01g11700	6301604	6303407	FL-AE
	LOC_Os01g11704	1	-1	6308736	6310451	LOC_Os01g11704			CDS-ANE
	R01-TIGRv4S1-000334F	1	1	6315931	6319573	LOC_Os01g11710	6315932	6319253	FL-AE
	R01-TIGRv4S1-000335F	1	1	6323083	6323423				FL-NAE
	LOC_Os01g11720	1	-1	6324888	6330214	LOC_Os01g11720			CDS-ANE
	R01-TIGRv4S1-000336F	1	1	6337637	6341141	LOC_Os01g11730	6337638	6341122	FL-AE
	R01-TIGRv4S1-000337F	1	1	6349383	6355159	LOC_Os01g11740	6349384	6355142	FL-AE
	LOC_Os01g11750	1	1	6358328	6360259	LOC_Os01g11750			CDS-ANE
	R01-TIGRv4S1-000338F	1	1	6361829	6364820	LOC_Os01g11760	6361865	6363859	FL-AE
	LOC_Os01g11770	1	-1	6364840	6365319	LOC_Os01g11770			CDS-ANE
	LOC_Os01g11780	1	1	6366221	6366868	LOC_Os01g11780			CDS-ANE
	R01-TIGRv4S1-000339F	1	1	6375099	6378839	LOC_Os01g11790	6374063	6378639	FL-AE
	LOC_Os01g11800	1	-1	6379683	6380489	LOC_Os01g11800			CDS-ANE
	R01-TIGRv4S1-000370R	1	-1	6384492	6388269	LOC_Os01g11810	6384493	6388269	FL-AE
	R01-TIGRv4S1-000340F	1	1	6391071	6392469	LOC_Os01g11820	6391072	6392469	FL-AE
	LOC_Os01g11830	1	-1	6392952	6394096	LOC_Os01g11830			CDS-ANE
	LOC_Os01g11840	1	1	6397692	6398868	LOC_Os01g11840			CDS-ANE
	LOC_Os01g11850	1	-1	6399795	6407674	LOC_Os01g11850			CDS-ANE
	R01-TIGRv4S1-000341F	1	1	6409587	6416776	LOC_Os01g11860	6409588	6416669	FL-AE
	LOC_Os01g11870	1	1	6421902	6424761	LOC_Os01g11870			CDS-ANE
	R01-TIGRv4S1-000342F	1	1	6429137	6432888	LOC_Os01g11880	6429138	6432842	FL-AE
	R01-TIGRv4S1-000343F	1	1	6449672	6452877	LOC_Os01g11900	6441121	6452790	FL-AE
	R01-TIGRv4S1-000344F	1	1	6459538	6462039	LOC_Os01g11910	6459511	6461837	FL-AE
	R01-TIGRv4S1-000345F	1	1	6468519	6473727	LOC_Os01g11920	6468834	6482309	FL-AE
	R01-TIGRv4S1-000346F	1	1	6491247	6496571	LOC_Os01g11940	6491318	6496568	FL-AE
	R01-TIGRv4S1-000371R	1	-1	6497507	6503951	LOC_Os01g11946	6497511	6503888	FL-AE
	R01-TIGRv4S1-000372R	1	-1	6504157	6511693	LOC_Os01g11952	6504158	6511442	FL-AE
	R01-TIGRv4S1-000347F	1	1	6507269	6507682				FL-NAE
	R01-TIGRv4S1-000373R	1	-1	6514928	6517846	LOC_Os01g11960	6514930	6517828	FL-AE
	LOC_Os01g11970	1	1	6520511	6521254	LOC_Os01g11970			CDS-ANE
	R01-TIGRv4S1-000348F	1	1	6522287	6525074	LOC_Os01g11980	6522334	6524252	FL-AE
	R01-TIGRv4S1-000349F	1	1	6525598	6528647	LOC_Os01g11990	6525599	6528647	FL-AE
	R01-TIGRv4S1-000350F	1	1	6531413	6532639	LOC_Os01g12000	6531414	6532631	FL-AE
	LOC_Os01g12010	1	-1	6534456	6534698	LOC_Os01g12010			CDS-ANE
	R01-TIGRv4S1-000351F	1	1	6537806	6539878	LOC_Os01g12020	6537810	6539878	FL-AE
	R01-TIGRv4S1-000374R	1	-1	6538629	6539038	LOC_Os01g12030	6538773	6541263	FL-AE
	LOC_Os01g12040	1	1	6543516	6551069	LOC_Os01g12040			CDS-ANE
	R01-TIGRv4S1-000375R	1	-1	6555555	6556247	LOC_Os01g12060	6555733	6556179	FL-AE
	R01-TIGRv4S1-000352F	1	1	6555698	6557448				FL-NAE
	R01-TIGRv4S1-000376R	1	-1	6561483	6564953	LOC_Os01g12070	6561499	6564942	FL-AE
	R01-TIGRv4S1-000377R	1	-1	6568877	6573950	LOC_Os01g12080	6568846	6573967	FL-AE
	R01-TIGRv4S1-000378R	1	-1	6578223	6578581				FL-NAE
	R01-TIGRv4S1-000353F	1	1	6580488	6583940	LOC_Os01g12090	6580489	6583909	FL-AE
	R01-TIGRv4S1-000379R	1	-1	6583768	6584742	LOC_Os01g12100	6584147	6584745	FL-AE
	LOC_Os01g12110	1	-1	6587702	6588938	LOC_Os01g12110			CDS-ANE
	LOC_Os01g12120	1	-1	6603323	6604041	LOC_Os01g12120			CDS-ANE
	LOC_Os01g12130	1	-1	6609156	6610707	LOC_Os01g12130			CDS-ANE
	LOC_Os01g12140	1	1	6612205	6612570	LOC_Os01g12140			CDS-ANE
	LOC_Os01g12150	1	-1	6613534	6615625	LOC_Os01g12150			CDS-ANE
	R01-TIGRv4S1-000380R	1	-1	6618205	6618579				FL-NAE
	R01-TIGRv4S1-000381R	1	-1	6621302	6627264	LOC_Os01g12160	6622842	6627264	FL-AE
	LOC_Os01g12170	1	-1	6630520	6634401	LOC_Os01g12170			CDS-ANE
	R01-TIGRv4S1-000382R	1	-1	6639466	6641998	LOC_Os01g12180	6639467	6643094	FL-AE
	LOC_Os01g12190	1	1	6646595	6647321	LOC_Os01g12190			CDS-ANE
	R01-TIGRv4S1-000354F	1	1	6649878	6652306	LOC_Os01g12200	6649926	6652092	FL-AE
	LOC_Os01g12210	1	1	6655951	6659315	LOC_Os01g12210			CDS-ANE
	R01-TIGRv4S1-000355F	1	1	6658974	6664427	LOC_Os01g12220	6660335	6662262	FL-AE
	R01-TIGRv4S1-000383R	1	-1	6664427	6667281	LOC_Os01g12230	6664426	6667249	FL-AE
	R01-TIGRv4S1-000384R	1	-1	6673323	6674828				FL-NAE
	LOC_Os01g12240	1	1	6686511	6690668	LOC_Os01g12240			CDS-ANE
	R01-TIGRv4S1-000385R	1	-1	6690805	6695297	LOC_Os01g12250	6690832	6693597	FL-AE
	R01-TIGRv4S1-000386R	1	-1	6696434	6700173	LOC_Os01g12260	6696264	6700173	FL-AE
	R01-TIGRv4S1-000387R	1	-1	6700790	6701558	LOC_Os01g12270	6701205	6701468	FL-AE
	R01-TIGRv4S1-000388R	1	-1	6702660	6707455	LOC_Os01g12280	6702623	6707354	FL-AE
	LOC_Os01g12290	1	1	6708617	6710944	LOC_Os01g12290			CDS-ANE
	R01-TIGRv4S1-000356F	1	1	6712322	6713107	LOC_Os01g12300	6711843	6716672	FL-AE
	R01-TIGRv4S1-000389R	1	-1	6714992	6716746				FL-NAE
	R01-TIGRv4S1-000357F	1	1	6716510	6717057				FL-NAE
	LOC_Os01g12310	1	1	6719007	6719402	LOC_Os01g12310			CDS-ANE
	R01-TIGRv4S1-000390R	1	-1	6721740	6725383	LOC_Os01g12320	6721743	6725340	FL-AE
	R01-TIGRv4S1-000358F	1	1	6728953	6732288	LOC_Os01g12330	6728954	6732284	FL-AE
	R01-TIGRv4S1-000391R	1	-1	6732473	6734685	LOC_Os01g12340	6732560	6743100	FL-AE
	R01-TIGRv4S1-000392R	1	-1	6735005	6760717	LOC_Os01g12340	6732560	6743100	FL-AE
	R01-TIGRv4S1-000392R	1	-1	6735005	6760717	LOC_Os01g12360	6748159	6754314	FL-AE
	R01-TIGRv4S1-000392R	1	-1	6735005	6760717	LOC_Os01g12374	6755777	6760669	FL-AE
	LOC_Os01g12350	1	1	6744278	6747530	LOC_Os01g12350			CDS-ANE
	R01-TIGRv4S1-000394R	1	-1	6763311	6766966	LOC_Os01g12390	6763301	6766915	FL-AE
	R01-TIGRv4S1-000395R	1	-1	6771003	6773658	LOC_Os01g12400	6771004	6777139	FL-AE
	LOC_Os01g12410	1	-1	6778721	6781009	LOC_Os01g12410			CDS-ANE
	R01-TIGRv4S1-000359F	1	1	6783876	6786533	LOC_Os01g12420	6783896	6786532	FL-AE
	R01-TIGRv4S1-000396R	1	-1	6787459	6790148	LOC_Os01g12430	6787459	6790053	FL-AE
	R01-TIGRv4S1-000360F	1	1	6810515	6812348	LOC_Os01g12440	6810536	6812336	FL-AE
	R01-TIGRv4S1-000397R	1	-1	6826918	6827465	LOC_Os01g12460	6826906	6829572	FL-AE
	R01-TIGRv4S1-000361F	1	1	6829851	6832142				FL-NAE
	R01-TIGRv4S1-000362F	1	1	6834667	6837969	LOC_Os01g12470	6833922	6838052	FL-AE
	R01-TIGRv4S1-000398R	1	-1	6838399	6840326	LOC_Os01g12480	6838328	6840340	FL-AE
	R01-TIGRv4S1-000363F	1	1	6854146	6857764	LOC_Os01g12490	6854024	6857754	FL-AE
	LOC_Os01g12500	1	1	6860123	6860549	LOC_Os01g12500			CDS-ANE
	LOC_Os01g12510	1	-1	6872690	6872902	LOC_Os01g12510			CDS-ANE
	R01-TIGRv4S1-000399R	1	-1	6877159	6877547	LOC_Os01g12520	6876707	6878770	FL-AE
	R01-TIGRv4S1-000364F	1	1	6886233	6893419	LOC_Os01g12530	6886153	6893212	FL-AE
	R01-TIGRv4S1-000365F	1	1	6894358	6901061	LOC_Os01g12540	6894373	6901034	FL-AE
	R01-TIGRv4S1-000366F	1	1	6903154	6906396	LOC_Os01g12550	6901308	6906298	FL-AE
	R01-TIGRv4S1-000400R	1	-1	6906494	6907666	LOC_Os01g12560	6906511	6908933	FL-AE
	LOC_Os01g12570	1	-1	6909509	6911853	LOC_Os01g12570			CDS-ANE
	R01-TIGRv4S1-000401R	1	-1	6918883	6919562	LOC_Os01g12580	6918942	6919498	FL-AE
	R01-TIGRv4S1-000367F	1	1	6918991	6920138				FL-NAE
	R01-TIGRv4S1-000368F	1	1	6922266	6922714				FL-NAE
	LOC_Os01g12590	1	1	6924803	6930956	LOC_Os01g12590			CDS-ANE
	LOC_Os01g12600	1	-1	6931584	6935002	LOC_Os01g12600			CDS-ANE
	LOC_Os01g12610	1	1	6937185	6937574	LOC_Os01g12610			CDS-ANE
	LOC_Os01g12630	1	-1	6951550	6951876	LOC_Os01g12630			CDS-ANE
	R01-TIGRv4S1-000402R	1	-1	6953818	6955545	LOC_Os01g12640	6953838	6955539	FL-AE
	R01-TIGRv4S1-000369F	1	1	6964421	6966966	LOC_Os01g12650	6964434	6966959	FL-AE
	R01-TIGRv4S1-000403R	1	-1	6967662	6973512	LOC_Os01g12660	6967714	6973508	FL-AE
	R01-TIGRv4S1-000370F	1	1	6976417	6982577	LOC_Os01g12670	6976418	6982522	FL-AE
	R01-TIGRv4S1-000371F	1	1	6984702	6990808	LOC_Os01g12680	6984703	6990808	FL-AE
	R01-TIGRv4S1-000372F	1	1	7005834	7007306	LOC_Os01g12690	7005853	7007292	FL-AE
	LOC_Os01g12700	1	1	7011933	7015181	LOC_Os01g12700			CDS-ANE
	R01-TIGRv4S1-000373F	1	1	7021098	7027393	LOC_Os01g12710	7021099	7027411	FL-AE
	R01-TIGRv4S1-000374F	1	1	7034904	7039727	LOC_Os01g12720	7034905	7039727	FL-AE
	R01-TIGRv4S1-000375F	1	1	7040813	7044361	LOC_Os01g12730	7040738	7044358	FL-AE
	R01-TIGRv4S1-000376F	1	1	7046742	7047677	LOC_Os01g12740	7045075	7047676	FL-AE
	R01-TIGRv4S1-000377F	1	1	7049901	7053177	LOC_Os01g12750	7049902	7053175	FL-AE
	R01-TIGRv4S1-000378F	1	1	7058178	7062051	LOC_Os01g12760	7058146	7061993	FL-AE
	R01-TIGRv4S1-000379F	1	1	7070172	7070591	LOC_Os01g12770	7068310	7070565	FL-AE
	LOC_Os01g12780	1	-1	7073073	7073579	LOC_Os01g12780			CDS-ANE
	LOC_Os01g12790	1	1	7076702	7082398	LOC_Os01g12790			CDS-ANE
	R01-TIGRv4S1-000404R	1	-1	7082643	7085974	LOC_Os01g12800	7082675	7085992	FL-AE
	R01-TIGRv4S1-000380F	1	1	7088347	7092180	LOC_Os01g12810	7088836	7092119	FL-AE
	R01-TIGRv4S1-000405R	1	-1	7089840	7090154				FL-NAE
	R01-TIGRv4S1-000406R	1	-1	7092175	7094456	LOC_Os01g12820	7092409	7094190	FL-AE
	R01-TIGRv4S1-000407R	1	-1	7096814	7100068	LOC_Os01g12830	7096866	7100068	FL-AE
	R01-TIGRv4S1-000408R	1	-1	7101428	7105943	LOC_Os01g12840	7101075	7105897	FL-AE
	LOC_Os01g12850	1	-1	7107955	7108242	LOC_Os01g12850			CDS-ANE
	R01-TIGRv4S1-000381F	1	1	7112552	7120902	LOC_Os01g12860	7113923	7120872	FL-AE
	R01-TIGRv4S1-000409R	1	-1	7122161	7125714	LOC_Os01g12870	7122208	7125692	FL-AE
	R01-TIGRv4S1-000383F	1	1	7125965	7134131	LOC_Os01g12880	7125951	7134131	FL-AE
	R01-TIGRv4S1-000384F	1	1	7154581	7160428	LOC_Os01g12890	7154582	7161187	FL-AE
	R01-TIGRv4S1-000410R	1	-1	7161524	7164221	LOC_Os01g12900	7161399	7164204	FL-AE
	R01-TIGRv4S1-000385F	1	1	7170419	7172615	LOC_Os01g12910	7170420	7172573	FL-AE
	R01-TIGRv4S1-000386F	1	1	7172802	7173852	LOC_Os01g12920	7172909	7173868	FL-AE
	LOC_Os01g12930	1	-1	7174157	7180765	LOC_Os01g12930			CDS-ANE
	LOC_Os01g12940	1	-1	7182285	7184840	LOC_Os01g12940			CDS-ANE
	R01-TIGRv4S1-000387F	1	1	7193823	7205887	LOC_Os01g12950	7193824	7202484	FL-AE
	LOC_Os01g12970	1	-1	7206712	7208847	LOC_Os01g12970			CDS-ANE
	LOC_Os01g12980	1	-1	7209074	7210053	LOC_Os01g12980			CDS-ANE
	LOC_Os01g12990	1	-1	7212171	7212797	LOC_Os01g12990			CDS-ANE
	R01-TIGRv4S1-000411R	1	-1	7213314	7221929	LOC_Os01g13000	7213315	7222025	FL-AE
	LOC_Os01g13010	1	-1	7232814	7233252	LOC_Os01g13010			CDS-ANE
	R01-TIGRv4S1-000389F	1	1	7235655	7236010				FL-NAE
	LOC_Os01g13020	1	1	7236523	7237759	LOC_Os01g13020			CDS-ANE
	R01-TIGRv4S1-000412R	1	-1	7241781	7242805	LOC_Os01g13024	7241784	7242805	FL-AE
	R01-TIGRv4S1-000390F	1	1	7246562	7251431	LOC_Os01g13030	7246572	7251431	FL-AE
	LOC_Os01g13040	1	1	7256673	7257227	LOC_Os01g13040			CDS-ANE
	LOC_Os01g13050	1	1	7259824	7260645	LOC_Os01g13050			CDS-ANE
	R01-TIGRv4S1-000391F	1	1	7262087	7270039	LOC_Os01g13060	7262030	7268612	FL-AE
	LOC_Os01g13070	1	1	7272821	7274774	LOC_Os01g13070			CDS-ANE
	R01-TIGRv4S1-000413R	1	-1	7275374	7277052	LOC_Os01g13080	7275547	7277043	FL-AE
	R01-TIGRv4S1-000392F	1	1	7278535	7282794	LOC_Os01g13090	7278814	7282793	FL-AE
	R01-TIGRv4S1-000393F	1	1	7284720	7291011	LOC_Os01g13100	7284709	7291038	FL-AE
	R01-TIGRv4S1-000394F	1	1	7294473	7295773	LOC_Os01g13120	7294484	7295547	FL-AE
	R01-TIGRv4S1-000395F	1	1	7299172	7300590	LOC_Os01g13130	7299199	7300573	FL-AE
	LOC_Os01g13140	1	-1	7304683	7306708	LOC_Os01g13140			CDS-ANE
	R01-TIGRv4S1-000396F	1	1	7321861	7329338	LOC_Os01g13150	7321947	7328957	FL-AE
	R01-TIGRv4S1-000397F	1	1	7330492	7336046	LOC_Os01g13160	7330590	7336046	FL-AE
	R01-TIGRv4S1-000414R	1	-1	7331846	7332812				FL-NAE
	R01-TIGRv4S1-000398F	1	1	7337518	7342396	LOC_Os01g13170	7337519	7342104	FL-AE
	R01-TIGRv4S1-000415R	1	-1	7342392	7343038	LOC_Os01g13180	7342713	7343780	FL-AE
	R01-TIGRv4S1-000399F	1	1	7345374	7349309	LOC_Os01g13190	7345387	7348947	FL-AE
	R01-TIGRv4S1-000416R	1	-1	7348976	7354134	LOC_Os01g13200	7349014	7354422	FL-AE
	R01-TIGRv4S1-000417R	1	-1	7360378	7362913	LOC_Os01g13210	7360465	7362913	FL-AE
	LOC_Os01g13229	1	-1	7366474	7377853	LOC_Os01g13229			CDS-ANE
	LOC_Os01g13250	1	1	7382697	7384966	LOC_Os01g13250			CDS-ANE
	R01-TIGRv4S1-000418R	1	-1	7386143	7390510	LOC_Os01g13260	7386175	7390510	FL-AE
	R01-TIGRv4S1-000400F	1	1	7388325	7388811				FL-NAE
	R01-TIGRv4S1-000401F	1	1	7397310	7401309	LOC_Os01g13270	7397311	7401114	FL-AE
	R01-TIGRv4S1-000419R	1	-1	7401697	7406440	LOC_Os01g13280	7401700	7406442	FL-AE
	R01-TIGRv4S1-000402F	1	1	7414104	7419426	LOC_Os01g13300	7414105	7419317	FL-AE
	LOC_Os01g13310	1	-1	7421086	7424444	LOC_Os01g13310			CDS-ANE
	R01-TIGRv4S1-000403F	1	1	7427842	7428287	LOC_Os01g13320	7426186	7428137	FL-AE
	LOC_Os01g13330	1	-1	7428736	7429804	LOC_Os01g13330			CDS-ANE
	R01-TIGRv4S1-000404F	1	1	7434670	7436105	LOC_Os01g13340	7434671	7435690	FL-AE
	R01-TIGRv4S1-000420R	1	-1	7435662	7440016	LOC_Os01g13350	7435664	7440024	FL-AE
	R01-TIGRv4S1-000421R	1	-1	7440084	7443998	LOC_Os01g13360	7440488	7442924	FL-AE
	R01-TIGRv4S1-000422R	1	-1	7447639	7450485	LOC_Os01g13370	7447643	7450485	FL-AE
	LOC_Os01g13380	1	-1	7452458	7452892	LOC_Os01g13380			CDS-ANE
	R01-TIGRv4S1-000405F	1	1	7455726	7456636	LOC_Os01g13390	7454671	7456760	FL-AE
	R01-TIGRv4S1-000423R	1	-1	7456863	7462335	LOC_Os01g13404	7457152	7462336	FL-AE
	R01-TIGRv4S1-000406F	1	1	7467511	7469545	LOC_Os01g13420	7467512	7469531	FL-AE
	R01-TIGRv4S1-000424R	1	-1	7472893	7473611				FL-NAE
	R01-TIGRv4S1-000425R	1	-1	7473978	7479626	LOC_Os01g13430	7474480	7479616	FL-AE
	R01-TIGRv4S1-000407F	1	1	7481711	7482527	LOC_Os01g13440	7481712	7482527	FL-AE
	R01-TIGRv4S1-000426R	1	-1	7485029	7485484				FL-NAE
	LOC_Os01g13450	1	-1	7486035	7486751	LOC_Os01g13450			CDS-ANE
	R01-TIGRv4S1-000427R	1	-1	7491920	7495191	LOC_Os01g13460	7491859	7495193	FL-AE
	R01-TIGRv4S1-000408F	1	1	7503014	7508475	LOC_Os01g13470	7503057	7508570	FL-AE
	R01-TIGRv4S1-000409F	1	1	7511809	7512176				FL-NAE
	LOC_Os01g13480	1	1	7514014	7515543	LOC_Os01g13480			CDS-ANE
	R01-TIGRv4S1-000410F	1	1	7516418	7521235	LOC_Os01g13490	7516419	7521235	FL-AE
	LOC_Os01g13500	1	1	7525451	7526938	LOC_Os01g13500			CDS-ANE
	LOC_Os01g13510	1	1	7540473	7541312	LOC_Os01g13510			CDS-ANE
	R01-TIGRv4S1-000411F	1	1	7543686	7548798	LOC_Os01g13520	7543747	7548677	FL-AE
	R01-TIGRv4S1-000412F	1	1	7554139	7557427	LOC_Os01g13530	7554140	7557427	FL-AE
	R01-TIGRv4S1-000413F	1	1	7568037	7573598	LOC_Os01g13540	7568038	7573616	FL-AE
	R01-TIGRv4S1-000428R	1	-1	7574895	7575450	LOC_Os01g13550	7574896	7579302	FL-AE
	R01-TIGRv4S1-000414F	1	1	7584992	7586331	LOC_Os01g13560	7584993	7586435	FL-AE
	R01-TIGRv4S1-000429R	1	-1	7587173	7589561	LOC_Os01g13570	7587215	7589545	FL-AE
	R01-TIGRv4S1-000430R	1	-1	7590959	7592386				FL-NAE
	LOC_Os01g13590	1	-1	7599631	7600150	LOC_Os01g13590			CDS-ANE
	LOC_Os01g13600	1	-1	7602164	7603347	LOC_Os01g13600			CDS-ANE
	R01-TIGRv4S1-000431R	1	-1	7615881	7621363	LOC_Os01g13610	7615884	7621338	FL-AE
	LOC_Os01g13620	1	1	7632450	7637717	LOC_Os01g13620			CDS-ANE
	LOC_Os01g13630	1	-1	7638319	7639926	LOC_Os01g13630			CDS-ANE
	LOC_Os01g13640	1	1	7645459	7646806	LOC_Os01g13640			CDS-ANE
	LOC_Os01g13650	1	-1	7647465	7648877	LOC_Os01g13650			CDS-ANE
	R01-TIGRv4S1-000432R	1	-1	7649670	7653426	LOC_Os01g13660	7649769	7653390	FL-AE
	R01-TIGRv4S1-000415F	1	1	7652437	7653656				FL-NAE
	LOC_Os01g13670	1	-1	7654520	7654864	LOC_Os01g13670			CDS-ANE
	R01-TIGRv4S1-000416F	1	1	7657613	7658260				FL-NAE
	LOC_Os01g13680	1	-1	7657848	7658087	LOC_Os01g13680			CDS-ANE
	R01-TIGRv4S1-000417F	1	1	7661902	7664926	LOC_Os01g13690	7662078	7664959	FL-AE
	R01-TIGRv4S1-000418F	1	1	7666867	7669564	LOC_Os01g13700	7666873	7669559	FL-AE
	R01-TIGRv4S1-000419F	1	1	7669834	7673205	LOC_Os01g13710	7669785	7673205	FL-AE
	R01-TIGRv4S1-000433R	1	-1	7673948	7675845	LOC_Os01g13720	7673995	7675669	FL-AE
	R01-TIGRv4S1-000420F	1	1	7675787	7682725	LOC_Os01g13730	7675832	7682720	FL-AE
	R01-TIGRv4S1-000434R	1	-1	7683701	7690789	LOC_Os01g13740	7683699	7690591	FL-AE
	R01-TIGRv4S1-000421F	1	1	7713680	7714436	LOC_Os01g13760	7709161	7714533	FL-AE
	R01-TIGRv4S1-000435R	1	-1	7715012	7719216	LOC_Os01g13770	7714993	7719253	FL-AE
	R01-TIGRv4S1-000422F	1	1	7717686	7718055				FL-NAE
	R01-TIGRv4S1-000423F	1	1	7721084	7722335	LOC_Os01g13780	7721116	7722334	FL-AE
	R01-TIGRv4S1-000424F	1	1	7735875	7739716	LOC_Os01g13800	7735876	7739680	FL-AE
	LOC_Os01g13810	1	1	7741045	7744548	LOC_Os01g13810			CDS-ANE
	R01-TIGRv4S1-000425F	1	1	7744661	7745014				FL-NAE
	LOC_Os01g13820	1	-1	7746206	7751216	LOC_Os01g13820			CDS-ANE
	LOC_Os01g13830	1	1	7752643	7757322	LOC_Os01g13830			CDS-ANE
	R01-TIGRv4S1-000436R	1	-1	7758670	7759241				FL-NAE
	LOC_Os01g13840	1	-1	7761235	7762836	LOC_Os01g13840			CDS-ANE
	LOC_Os01g13850	1	1	7763827	7764555	LOC_Os01g13850			CDS-ANE
	R01-TIGRv4S1-000426F	1	1	7768193	7768572				FL-NAE
	LOC_Os01g13860	1	1	7768762	7771084	LOC_Os01g13860			CDS-ANE
	LOC_Os01g13870	1	1	7772847	7774130	LOC_Os01g13870			CDS-ANE
	LOC_Os01g13880	1	1	7777053	7777856	LOC_Os01g13880			CDS-ANE
	LOC_Os01g13890	1	1	7779605	7785497	LOC_Os01g13890			CDS-ANE
	LOC_Os01g13900	1	-1	7786120	7787373	LOC_Os01g13900			CDS-ANE
	LOC_Os01g13910	1	1	7788834	7791248	LOC_Os01g13910			CDS-ANE
	LOC_Os01g13920	1	-1	7793070	7793492	LOC_Os01g13920			CDS-ANE
	R01-TIGRv4S1-000427F	1	1	7800967	7802644	LOC_Os01g13930	7800968	7802620	FL-AE
	R01-TIGRv4S1-000437R	1	-1	7803461	7807774	LOC_Os01g13940	7803915	7807660	FL-AE
	R01-TIGRv4S1-000428F	1	1	7814505	7815197	LOC_Os01g13950	7814506	7815196	FL-AE
	LOC_Os01g13960	1	1	7820053	7824354	LOC_Os01g13960			CDS-ANE
	LOC_Os01g13970	1	-1	7825219	7829019	LOC_Os01g13970			CDS-ANE
	LOC_Os01g13980	1	-1	7829151	7830619	LOC_Os01g13980			CDS-ANE
	LOC_Os01g13990	1	-1	7834100	7834990	LOC_Os01g13990			CDS-ANE
	LOC_Os01g14000	1	1	7841150	7841460	LOC_Os01g14000			CDS-ANE
	R01-TIGRv4S1-000429F	1	1	7844291	7846979	LOC_Os01g14010	7844544	7846481	FL-AE
	R01-TIGRv4S1-000430F	1	1	7849457	7852562	LOC_Os01g14020	7849447	7852562	FL-AE
	R01-TIGRv4S1-000431F	1	1	7853174	7854414	LOC_Os01g14030	7853175	7854413	FL-AE
	R01-TIGRv4S1-000438R	1	-1	7854627	7856863	LOC_Os01g14040	7854630	7856863	FL-AE
	R01-TIGRv4S1-000439R	1	-1	7858802	7864612	LOC_Os01g14050	7858862	7864577	FL-AE
	LOC_Os01g14060	1	1	7867592	7869015	LOC_Os01g14060			CDS-ANE
	R01-TIGRv4S1-000432F	1	1	7873034	7875783	LOC_Os01g14070	7873041	7875560	FL-AE
	R01-TIGRv4S1-000440R	1	-1	7876732	7879434	LOC_Os01g14080	7876805	7879380	FL-AE
	R01-TIGRv4S1-000433F	1	1	7887300	7887923				FL-NAE
	R01-TIGRv4S1-000434F	1	1	7888342	7891525	LOC_Os01g14090	7888343	7891521	FL-AE
	R01-TIGRv4S1-000441R	1	-1	7891760	7897352	LOC_Os01g14100	7891763	7897352	FL-AE
	R01-TIGRv4S1-000435F	1	1	7896811	7897676				FL-NAE
	R01-TIGRv4S1-000442R	1	-1	7900099	7900758				FL-NAE
	LOC_Os01g14110	1	-1	7900615	7901557	LOC_Os01g14110			CDS-ANE
	LOC_Os01g14120	1	1	7921197	7921589	LOC_Os01g14120			CDS-ANE
	R01-TIGRv4S1-000443R	1	-1	7923395	7926564	LOC_Os01g14130	7923660	7924361	FL-AE
	R01-TIGRv4S1-000443R	1	-1	7923395	7926564	LOC_Os01g14140	7924892	7926564	FL-AE
	R01-TIGRv4S1-000444R	1	-1	7928890	7930491				FL-NAE
	LOC_Os01g14160	1	1	7932972	7934377	LOC_Os01g14160			CDS-ANE
	LOC_Os01g14170	1	-1	7937178	7940562	LOC_Os01g14170			CDS-ANE
	LOC_Os01g14180	1	-1	7942016	7943774	LOC_Os01g14180			CDS-ANE
	LOC_Os01g14190	1	1	7944195	7946605	LOC_Os01g14190			CDS-ANE
	LOC_Os01g14200	1	1	7950225	7961102	LOC_Os01g14200			CDS-ANE
	LOC_Os01g14210	1	1	7966664	7967557	LOC_Os01g14210			CDS-ANE
	R01-TIGRv4S1-000445R	1	-1	7968665	7971743	LOC_Os01g14220	7970447	7971613	FL-AE
	LOC_Os01g14230	1	1	7977444	7978379	LOC_Os01g14230			CDS-ANE
	LOC_Os01g14240	1	-1	7981429	7981748	LOC_Os01g14240			CDS-ANE
	LOC_Os01g14250	1	-1	7985738	7987269	LOC_Os01g14250			CDS-ANE
	LOC_Os01g14260	1	1	7989842	7993957	LOC_Os01g14260			CDS-ANE
	LOC_Os01g14270	1	-1	7994293	7999812	LOC_Os01g14270			CDS-ANE
	LOC_Os01g14280	1	-1	8000882	8002018	LOC_Os01g14280			CDS-ANE
	LOC_Os01g14290	1	1	8003677	8006140	LOC_Os01g14290			CDS-ANE
	LOC_Os01g14300	1	1	8008839	8010609	LOC_Os01g14300			CDS-ANE
	LOC_Os01g14310	1	-1	8013354	8015837	LOC_Os01g14310			CDS-ANE
	LOC_Os01g14320	1	-1	8020589	8021737	LOC_Os01g14320			CDS-ANE
	LOC_Os01g14330	1	1	8027686	8028573	LOC_Os01g14330			CDS-ANE
	R01-TIGRv4S1-000446R	1	-1	8029439	8035393	LOC_Os01g14340	8029678	8031824	FL-AE
	LOC_Os01g14350	1	-1	8034696	8036492	LOC_Os01g14350			CDS-ANE
	LOC_Os01g14360	1	-1	8037758	8038012	LOC_Os01g14360			CDS-ANE
	R01-TIGRv4S1-000447R	1	-1	8044081	8052496	LOC_Os01g14370	8044185	8052384	FL-AE
	LOC_Os01g14380	1	-1	8054525	8054737	LOC_Os01g14380			CDS-ANE
	LOC_Os01g14390	1	1	8055586	8056785	LOC_Os01g14390			CDS-ANE
	LOC_Os01g14400	1	-1	8057160	8057654	LOC_Os01g14400			CDS-ANE
	R01-TIGRv4S1-000436F	1	1	8058658	8059973	LOC_Os01g14410	8058660	8059694	FL-AE
	R01-TIGRv4S1-000448R	1	-1	8061660	8065897	LOC_Os01g14420	8061604	8065815	FL-AE
	LOC_Os01g14430	1	-1	8067924	8068635	LOC_Os01g14430			CDS-ANE
	R01-TIGRv4S1-000437F	1	1	8080985	8083846	LOC_Os01g14440	8081174	8083846	FL-AE
	LOC_Os01g14450	1	-1	8090401	8094063	LOC_Os01g14450			CDS-ANE
	LOC_Os01g14460	1	-1	8094315	8095175	LOC_Os01g14460			CDS-ANE
	LOC_Os01g14470	1	-1	8098801	8100282	LOC_Os01g14470			CDS-ANE
	LOC_Os01g14490	1	-1	8112357	8117086	LOC_Os01g14490			CDS-ANE
	R01-TIGRv4S1-000449R	1	-1	8122140	8124995	LOC_Os01g14510	8122474	8124894	FL-AE
	R01-TIGRv4S1-000438F	1	1	8127048	8127770	LOC_Os01g14514	8127060	8127824	FL-AE
	R01-TIGRv4S1-000450R	1	-1	8129498	8132256	LOC_Os01g14520	8129883	8132196	FL-AE
	R01-TIGRv4S1-000451R	1	-1	8143229	8144861	LOC_Os01g14530	8143244	8144861	FL-AE
	R01-TIGRv4S1-000452R	1	-1	8149431	8150487	LOC_Os01g14540	8149597	8150487	FL-AE
	LOC_Os01g14550	1	1	8156651	8158347	LOC_Os01g14550			CDS-ANE
	LOC_Os01g14570	1	-1	8160665	8163814	LOC_Os01g14570			CDS-ANE
	R01-TIGRv4S1-000439F	1	1	8167110	8173194	LOC_Os01g14580	8167111	8172705	FL-AE
	R01-TIGRv4S1-000453R	1	-1	8169646	8174742	LOC_Os01g14590	8172179	8174691	FL-AE
	R01-TIGRv4S1-000454R	1	-1	8175810	8179910	LOC_Os01g14610	8175701	8179897	FL-AE
	LOC_Os01g14620	1	-1	8187070	8187456	LOC_Os01g14620			CDS-ANE
	LOC_Os01g14630	1	1	8188140	8189263	LOC_Os01g14630			CDS-ANE
	R01-TIGRv4S1-000440F	1	1	8190256	8191256	LOC_Os01g14640	8190272	8191058	FL-AE
	R01-TIGRv4S1-000455R	1	-1	8192884	8193898	LOC_Os01g14650	8192885	8193955	FL-AE
	LOC_Os01g14660	1	-1	8198724	8199586	LOC_Os01g14660			CDS-ANE
	R01-TIGRv4S1-000456R	1	-1	8200239	8203771	LOC_Os01g14670	8200632	8203771	FL-AE
	R01-TIGRv4S1-000457R	1	-1	8209229	8211963	LOC_Os01g14690	8209230	8211935	FL-AE
	LOC_Os01g14700	1	1	8226003	8226705	LOC_Os01g14700			CDS-ANE
	LOC_Os01g14710	1	1	8229735	8230673	LOC_Os01g14710			CDS-ANE
	R01-TIGRv4S1-000458R	1	-1	8231426	8232635	LOC_Os01g14720	8231427	8232635	FL-AE
	LOC_Os01g14730	1	1	8235606	8236518	LOC_Os01g14730			CDS-ANE
	LOC_Os01g14750	1	-1	8239428	8239700	LOC_Os01g14750			CDS-ANE
	R01-TIGRv4S1-000459R	1	-1	8244431	8244905	LOC_Os01g14760	8244542	8245306	FL-AE
	R01-TIGRv4S1-000460R	1	-1	8247578	8258315	LOC_Os01g14770	8256318	8258315	FL-AE
	R01-TIGRv4S1-000461R	1	-1	8258756	8260341				FL-NAE
	LOC_Os01g14780	1	1	8264713	8266071	LOC_Os01g14780			CDS-ANE
	R01-TIGRv4S1-000441F	1	1	8266389	8269448	LOC_Os01g14790	8266390	8269429	FL-AE
	LOC_Os01g14800	1	1	8270288	8270743	LOC_Os01g14800			CDS-ANE
	R01-TIGRv4S1-000442F	1	1	8272275	8280909	LOC_Os01g14810	8272276	8280761	FL-AE
	R01-TIGRv4S1-000443F	1	1	8281219	8286024	LOC_Os01g14820	8281271	8285922	FL-AE
	R01-TIGRv4S1-000444F	1	1	8288138	8293023	LOC_Os01g14830	8288164	8292959	FL-AE
	R01-TIGRv4S1-000445F	1	1	8294387	8299207	LOC_Os01g14840	8294417	8299203	FL-AE
	R01-TIGRv4S1-000462R	1	-1	8302074	8303357	LOC_Os01g14850	8302510	8303347	FL-AE
	R01-TIGRv4S1-000446F	1	1	8326507	8330850	LOC_Os01g14860	8326506	8330779	FL-AE
	R01-TIGRv4S1-000447F	1	1	8331320	8335376	LOC_Os01g14870	8331321	8335376	FL-AE
	R01-TIGRv4S1-000463R	1	-1	8335555	8336570	LOC_Os01g14880	8335984	8336226	FL-AE
	R01-TIGRv4S1-000448F	1	1	8335975	8336512				FL-NAE
	R01-TIGRv4S1-000464R	1	-1	8339746	8340132				FL-NAE
	R01-TIGRv4S1-000449F	1	1	8341266	8342828	LOC_Os01g14890	8340563	8342544	FL-AE
	LOC_Os01g14900	1	1	8344695	8347629	LOC_Os01g14900			CDS-ANE
	LOC_Os01g14910	1	1	8351258	8351842	LOC_Os01g14910			CDS-ANE
	R01-TIGRv4S1-000465R	1	-1	8353566	8354343				FL-NAE
	R01-TIGRv4S1-000466R	1	-1	8355817	8359072	LOC_Os01g14920	8355819	8359072	FL-AE
	R01-TIGRv4S1-000467R	1	-1	8360498	8362513	LOC_Os01g14926	8360918	8362513	FL-AE
	R01-TIGRv4S1-000468R	1	-1	8363810	8372203	LOC_Os01g14932	8363991	8372203	FL-AE
	R01-TIGRv4S1-000450F	1	1	8377094	8378114	LOC_Os01g14940	8376855	8377388	FL-AE
	R01-TIGRv4S1-000451F	1	1	8378895	8384472	LOC_Os01g14950	8378917	8384036	FL-AE
	R01-TIGRv4S1-000469R	1	-1	8384390	8385661	LOC_Os01g14960	8384391	8385661	FL-AE
	R01-TIGRv4S1-000452F	1	1	8391254	8392601	LOC_Os01g14970	8391321	8392277	FL-AE
	R01-TIGRv4S1-000470R	1	-1	8393106	8395424	LOC_Os01g14980	8393302	8395386	FL-AE
	R01-TIGRv4S1-000471R	1	-1	8398109	8399208	LOC_Os01g14990	8398350	8399127	FL-AE
	R01-TIGRv4S1-000453F	1	1	8401048	8405163	LOC_Os01g15000	8401049	8405176	FL-AE
	R01-TIGRv4S1-000472R	1	-1	8410635	8415828	LOC_Os01g15010	8410651	8415751	FL-AE
	R01-TIGRv4S1-000473R	1	-1	8417724	8427082	LOC_Os01g15020	8417793	8427082	FL-AE
	R01-TIGRv4S1-000474R	1	-1	8441214	8443855				FL-NAE
	R01-TIGRv4S1-000475R	1	-1	8444267	8448337	LOC_Os01g15039	8444563	8448291	FL-AE
	LOC_Os01g15060	1	1	8452144	8452824	LOC_Os01g15060			CDS-ANE
	LOC_Os01g15070	1	1	8454228	8454488	LOC_Os01g15070			CDS-ANE
	LOC_Os01g15080	1	1	8454761	8455512	LOC_Os01g15080			CDS-ANE
	LOC_Os01g15090	1	1	8457874	8458128	LOC_Os01g15090			CDS-ANE
	R01-TIGRv4S1-000476R	1	-1	8462419	8466171				FL-NAE
	LOC_Os01g15100	1	-1	8468176	8468442	LOC_Os01g15100			CDS-ANE
	R01-TIGRv4S1-000477R	1	-1	8472305	8476254	LOC_Os01g15110	8472306	8476307	FL-AE
	R01-TIGRv4S1-000454F	1	1	8476259	8476672				FL-NAE
	R01-TIGRv4S1-000455F	1	1	8483273	8486502	LOC_Os01g15120	8483322	8486420	FL-AE
	R01-TIGRv4S1-000456F	1	1	8487383	8489150	LOC_Os01g15130	8487384	8489147	FL-AE
	LOC_Os01g15139	1	-1	8489757	8490557	LOC_Os01g15139			CDS-ANE
	LOC_Os01g15150	1	1	8493282	8493653	LOC_Os01g15150			CDS-ANE
	LOC_Os01g15170	1	1	8501837	8502487	LOC_Os01g15170			CDS-ANE
	LOC_Os01g15180	1	1	8506180	8511940	LOC_Os01g15180			CDS-ANE
	LOC_Os01g15190	1	-1	8512301	8515211	LOC_Os01g15190			CDS-ANE
	LOC_Os01g15200	1	-1	8517789	8518356	LOC_Os01g15200			CDS-ANE
	LOC_Os01g15210	1	-1	8519598	8520992	LOC_Os01g15210			CDS-ANE
	LOC_Os01g15220	1	-1	8521973	8522956	LOC_Os01g15220			CDS-ANE
	LOC_Os01g15229	1	1	8524356	8525156	LOC_Os01g15229			CDS-ANE
	LOC_Os01g15240	1	-1	8529014	8529721	LOC_Os01g15240			CDS-ANE
	LOC_Os01g15250	1	-1	8532477	8533844	LOC_Os01g15250			CDS-ANE
	R01-TIGRv4S1-000457F	1	1	8537422	8541729	LOC_Os01g15260	8537445	8541331	FL-AE
	R01-TIGRv4S1-000478R	1	-1	8542716	8543856	LOC_Os01g15270	8542802	8543674	FL-AE
	LOC_Os01g15280	1	-1	8547101	8549448	LOC_Os01g15280			CDS-ANE
	R01-TIGRv4S1-000479R	1	-1	8552087	8553952	LOC_Os01g15290	8552091	8553948	FL-AE
	R01-TIGRv4S1-000480R	1	-1	8557424	8566433	LOC_Os01g15300	8557427	8566431	FL-AE
	R01-TIGRv4S1-000481R	1	-1	8567642	8571357	LOC_Os01g15310	8567682	8571357	FL-AE
	R01-TIGRv4S1-000482R	1	-1	8574003	8574736	LOC_Os01g15320	8574045	8574725	FL-AE
	LOC_Os01g15330	1	-1	8581619	8582171	LOC_Os01g15330			CDS-ANE
	R01-TIGRv4S1-000483R	1	-1	8582850	8583743	LOC_Os01g15340	8582959	8583743	FL-AE
	R01-TIGRv4S1-000484R	1	-1	8590593	8596250	LOC_Os01g15350	8590594	8596216	FL-AE
	LOC_Os01g15360	1	-1	8600953	8603870	LOC_Os01g15360			CDS-ANE
	LOC_Os01g15370	1	1	8609474	8612269	LOC_Os01g15370			CDS-ANE
	LOC_Os01g15380	1	-1	8615716	8618007	LOC_Os01g15380			CDS-ANE
	R01-TIGRv4S1-000485R	1	-1	8623547	8626834				FL-NAE
	R01-TIGRv4S1-000458F	1	1	8624679	8625950	LOC_Os01g15390	8624680	8625938	FL-AE
	R01-TIGRv4S1-000486R	1	-1	8627118	8630394				FL-NAE
	LOC_Os01g15400	1	1	8629753	8631320	LOC_Os01g15400			CDS-ANE
	LOC_Os01g15410	1	-1	8633284	8633834	LOC_Os01g15410			CDS-ANE
	LOC_Os01g15420	1	1	8635850	8636305	LOC_Os01g15420			CDS-ANE
	LOC_Os01g15429	1	-1	8643114	8643461	LOC_Os01g15429			CDS-ANE
	LOC_Os01g15438	1	-1	8647932	8648279	LOC_Os01g15438			CDS-ANE
	LOC_Os01g15450	1	-1	8652676	8654912	LOC_Os01g15450			CDS-ANE
	R01-TIGRv4S1-000459F	1	1	8653870	8655268				FL-NAE
	R01-TIGRv4S1-000487R	1	-1	8656180	8661638	LOC_Os01g15460	8656215	8661598	FL-AE
	R01-TIGRv4S1-000460F	1	1	8679730	8684383	LOC_Os01g15470	8679813	8684383	FL-AE
	R01-TIGRv4S1-000488R	1	-1	8685887	8686599				FL-NAE
	R01-TIGRv4S1-000489R	1	-1	8688629	8696430	LOC_Os01g15480	8688631	8696430	FL-AE
	R01-TIGRv4S1-000490R	1	-1	8698072	8705414	LOC_Os01g15490	8697966	8705373	FL-AE
	LOC_Os01g15500	1	1	8710942	8711923	LOC_Os01g15500			CDS-ANE
	LOC_Os01g15510	1	-1	8712257	8713650	LOC_Os01g15510			CDS-ANE
	LOC_Os01g15520	1	1	8714655	8717700	LOC_Os01g15520			CDS-ANE
	R01-TIGRv4S1-000461F	1	1	8717644	8718193				FL-NAE
	R01-TIGRv4S1-000462F	1	1	8725794	8731288	LOC_Os01g15530	8729229	8731288	FL-AE
	R01-TIGRv4S1-000491R	1	-1	8731568	8738522	LOC_Os01g15540	8732786	8737361	FL-AE
	LOC_Os01g15550	1	-1	8742675	8743526	LOC_Os01g15550			CDS-ANE
	R01-TIGRv4S1-000463F	1	1	8743925	8744300				FL-NAE
	LOC_Os01g15560	1	1	8744855	8745280	LOC_Os01g15560			CDS-ANE
	LOC_Os01g15570	1	1	8745907	8746146	LOC_Os01g15570			CDS-ANE
	R01-TIGRv4S1-000464F	1	1	8747872	8752249	LOC_Os01g15580	8747955	8752249	FL-AE
	LOC_Os01g15590	1	1	8754316	8754783	LOC_Os01g15590			CDS-ANE
	R01-TIGRv4S1-000465F	1	1	8756177	8760287	LOC_Os01g15600	8756172	8760291	FL-AE
	R01-TIGRv4S1-000466F	1	1	8764629	8770312	LOC_Os01g15610	8767676	8770069	FL-AE
	LOC_Os01g15620	1	1	8772401	8777417	LOC_Os01g15620			CDS-ANE
	R01-TIGRv4S1-000467F	1	1	8782910	8789188	LOC_Os01g15630	8783417	8789180	FL-AE
	R01-TIGRv4S1-000492R	1	-1	8783314	8783729				FL-NAE
	R01-TIGRv4S1-000493R	1	-1	8789448	8794165	LOC_Os01g15640	8789456	8794160	FL-AE
	LOC_Os01g15650	1	-1	8802509	8805319	LOC_Os01g15650			CDS-ANE
	R01-TIGRv4S1-000468F	1	1	8806162	8809816	LOC_Os01g15660	8806191	8809898	FL-AE
	LOC_Os01g15669	1	-1	8813692	8815120	LOC_Os01g15669			CDS-ANE
	R01-TIGRv4S1-000494R	1	-1	8817937	8819411	LOC_Os01g15680	8817938	8819411	FL-AE
	LOC_Os01g15690	1	-1	8819792	8824980	LOC_Os01g15690			CDS-ANE
	LOC_Os01g15700	1	1	8826346	8830871	LOC_Os01g15700			CDS-ANE
	LOC_Os01g15709	1	1	8832376	8833804	LOC_Os01g15709			CDS-ANE
	LOC_Os01g15720	1	1	8837748	8843254	LOC_Os01g15720			CDS-ANE
	LOC_Os01g15730	1	-1	8844451	8847544	LOC_Os01g15730			CDS-ANE
	LOC_Os01g15740	1	1	8850618	8853753	LOC_Os01g15740			CDS-ANE
	LOC_Os01g15750	1	1	8861073	8864363	LOC_Os01g15750			CDS-ANE
	LOC_Os01g15760	1	-1	8864992	8871146	LOC_Os01g15760			CDS-ANE
	R01-TIGRv4S1-000469F	1	1	8879796	8882209	LOC_Os01g15770	8880280	8882190	FL-AE
	R01-TIGRv4S1-000495R	1	-1	8882315	8885266	LOC_Os01g15780	8882308	8888246	FL-AE
	R01-TIGRv4S1-000470F	1	1	8889399	8896936	LOC_Os01g15790	8889381	8896918	FL-AE
	LOC_Os01g15800	1	1	8897748	8898747	LOC_Os01g15800			CDS-ANE
	LOC_Os01g15810	1	-1	8900136	8902218	LOC_Os01g15810			CDS-ANE
	R01-TIGRv4S1-000471F	1	1	8914557	8916773	LOC_Os01g15830	8914558	8916770	FL-AE
	R01-TIGRv4S1-000496R	1	-1	8915389	8915896				FL-NAE
	LOC_Os01g15840	1	-1	8918392	8922174	LOC_Os01g15840			CDS-ANE
	LOC_Os01g15850	1	1	8923487	8926157	LOC_Os01g15850			CDS-ANE
	R01-TIGRv4S1-000472F	1	1	8926007	8926448				FL-NAE
	R01-TIGRv4S1-000473F	1	1	8928100	8945634	LOC_Os01g15860	8928395	8933469	FL-AE
	R01-TIGRv4S1-000473F	1	1	8936150	8939415	LOC_Os01g15880	8936150	8939415	FL-AE
	LOC_Os01g15890	1	-1	8940698	8945227	LOC_Os01g15890			CDS-ANE
	R01-TIGRv4S1-000497R	1	-1	8946050	8949514	LOC_Os01g15900	8946080	8949429	FL-AE
	R01-TIGRv4S1-000474F	1	1	8962545	8963125	LOC_Os01g15910	8955213	8964009	FL-AE
	LOC_Os01g15920	1	-1	8965529	8965735	LOC_Os01g15920			CDS-ANE
	LOC_Os01g15934	1	-1	8970406	8974984	LOC_Os01g15934			CDS-ANE
	LOC_Os01g15950	1	-1	8975807	8976082	LOC_Os01g15950			CDS-ANE
	LOC_Os01g15960	1	1	8980566	8980895	LOC_Os01g15960			CDS-ANE
	R01-TIGRv4S1-000475F	1	1	8983054	8984200	LOC_Os01g15970	8983055	8984199	FL-AE
	R01-TIGRv4S1-000476F	1	1	8985668	8989383	LOC_Os01g15979	8985713	8989380	FL-AE
	R01-TIGRv4S1-000498R	1	-1	8991778	8992212				FL-NAE
	R01-TIGRv4S1-000477F	1	1	8991881	8993881	LOC_Os01g15990	8992117	8993694	FL-AE
	R01-TIGRv4S1-000499R	1	-1	9000902	9005023	LOC_Os01g16000	9001392	9004857	FL-AE
	R01-TIGRv4S1-000478F	1	1	9009786	9013513	LOC_Os01g16010	9009804	9013402	FL-AE
	R01-TIGRv4S1-000479F	1	1	9014945	9016559	LOC_Os01g16020	9015013	9016386	FL-AE
	R01-TIGRv4S1-000500R	1	-1	9016642	9020850	LOC_Os01g16030	9016651	9020854	FL-AE
	R01-TIGRv4S1-000501R	1	-1	9021698	9025676	LOC_Os01g16040	9021750	9025676	FL-AE
	R01-TIGRv4S1-000502R	1	-1	9026543	9027397	LOC_Os01g16050	9026233	9031175	FL-AE
	R01-TIGRv4S1-000503R	1	-1	9037587	9050752	LOC_Os01g16060	9038382	9042889	FL-AE
	LOC_Os01g16070	1	1	9050313	9050730	LOC_Os01g16070			CDS-ANE
	R01-TIGRv4S1-000505R	1	-1	9054636	9057861	LOC_Os01g16080	9054660	9057841	FL-AE
	R01-TIGRv4S1-000506R	1	-1	9060769	9063588	LOC_Os01g16090	9060770	9063588	FL-AE
	R01-TIGRv4S1-000507R	1	-1	9064164	9068198	LOC_Os01g16100	9064634	9067872	FL-AE
	R01-TIGRv4S1-000480F	1	1	9071414	9080596	LOC_Os01g16110	9071415	9080597	FL-AE
	R01-TIGRv4S1-000481F	1	1	9084889	9085816	LOC_Os01g16120	9084890	9085912	FL-AE
	R01-TIGRv4S1-000482F	1	1	9091974	9096314				FL-NAE
	R01-TIGRv4S1-000483F	1	1	9096835	9099521	LOC_Os01g16130	9096411	9099538	FL-AE
	R01-TIGRv4S1-000484F	1	1	9110488	9111234	LOC_Os01g16140	9110670	9111238	FL-AE
	R01-TIGRv4S1-000508R	1	-1	9111378	9114227	LOC_Os01g16146	9111381	9114226	FL-AE
	R01-TIGRv4S1-000509R	1	-1	9114701	9118213	LOC_Os01g16152	9114957	9118213	FL-AE
	LOC_Os01g16160	1	-1	9123286	9128634	LOC_Os01g16160			CDS-ANE
	R01-TIGRv4S1-000510R	1	-1	9130540	9137232	LOC_Os01g16170	9130321	9137232	FL-AE
	R01-TIGRv4S1-000511R	1	-1	9156407	9157093				FL-NAE
	R01-TIGRv4S1-000485F	1	1	9156554	9162959	LOC_Os01g16180	9156567	9162489	FL-AE
	R01-TIGRv4S1-000486F	1	1	9163154	9166773	LOC_Os01g16190	9163155	9166669	FL-AE
	R01-TIGRv4S1-000512R	1	-1	9163506	9165875				FL-NAE
	LOC_Os01g16200	1	1	9168430	9169701	LOC_Os01g16200			CDS-ANE
	R01-TIGRv4S1-000513R	1	-1	9169977	9172793	LOC_Os01g16210	9169909	9172537	FL-AE
	LOC_Os01g16220	1	-1	9176018	9178676	LOC_Os01g16220			CDS-ANE
	R01-TIGRv4S1-000487F	1	1	9188899	9189028				FL-NAE
	LOC_Os01g16230	1	1	9189051	9190241	LOC_Os01g16230			CDS-ANE
	R01-TIGRv4S1-000514R	1	-1	9192328	9195771	LOC_Os01g16240	9192330	9195757	FL-AE
	R01-TIGRv4S1-000488F	1	1	9198155	9201252	LOC_Os01g16250	9198156	9199174	FL-AE
	R01-TIGRv4S1-000515R	1	-1	9201125	9208590	LOC_Os01g16260	9201107	9208445	FL-AE
	LOC_Os01g16270	1	1	9212477	9216283	LOC_Os01g16270			CDS-ANE
	LOC_Os01g16280	1	-1	9217884	9218306	LOC_Os01g16280			CDS-ANE
	R01-TIGRv4S1-000489F	1	1	9222014	9233861	LOC_Os01g16290	9222015	9233827	FL-AE
	LOC_Os01g16300	1	1	9240343	9240627	LOC_Os01g16300			CDS-ANE
	R01-TIGRv4S1-000491F	1	1	9248955	9250256	LOC_Os01g16310	9242430	9250049	FL-AE
	LOC_Os01g16320	1	-1	9250836	9253424	LOC_Os01g16320			CDS-ANE
	R01-TIGRv4S1-000492F	1	1	9255949	9261123	LOC_Os01g16330	9255941	9261124	FL-AE
	R01-TIGRv4S1-000493F	1	1	9261779	9265284	LOC_Os01g16340	9261793	9265267	FL-AE
	R01-TIGRv4S1-000516R	1	-1	9265453	9269721	LOC_Os01g16350	9265469	9269716	FL-AE
	R01-TIGRv4S1-000517R	1	-1	9270543	9275852				FL-NAE
	LOC_Os01g16360	1	1	9285642	9285884	LOC_Os01g16360			CDS-ANE
	R01-TIGRv4S1-000494F	1	1	9289972	9296566	LOC_Os01g16370	9289995	9296489	FL-AE
	R01-TIGRv4S1-000495F	1	1	9297593	9301090				FL-NAE
	LOC_Os01g16380	1	-1	9298916	9300895	LOC_Os01g16380			CDS-ANE
	LOC_Os01g16390	1	-1	9302886	9306623	LOC_Os01g16390			CDS-ANE
	LOC_Os01g16400	1	1	9310937	9314838	LOC_Os01g16400			CDS-ANE
	R01-TIGRv4S1-000518R	1	-1	9315625	9320117	LOC_Os01g16414	9315793	9320117	FL-AE
	R01-TIGRv4S1-000519R	1	-1	9322322	9326112	LOC_Os01g16430	9322447	9326109	FL-AE
	LOC_Os01g16440	1	-1	9331527	9332044	LOC_Os01g16440			CDS-ANE
	R01-TIGRv4S1-000496F	1	1	9336592	9339082	LOC_Os01g16450	9336593	9339018	FL-AE
	LOC_Os01g16460	1	-1	9341659	9344181	LOC_Os01g16460			CDS-ANE
	R01-TIGRv4S1-000497F	1	1	9345385	9348305	LOC_Os01g16470	9346058	9347536	FL-AE
	LOC_Os01g16480	1	1	9349227	9356178	LOC_Os01g16480			CDS-ANE
	LOC_Os01g16490	1	-1	9358131	9359378	LOC_Os01g16490			CDS-ANE
	LOC_Os01g16500	1	-1	9360524	9365811	LOC_Os01g16500			CDS-ANE
	R01-TIGRv4S1-000498F	1	1	9367404	9370435	LOC_Os01g16510	9367564	9370451	FL-AE
	R01-TIGRv4S1-000520R	1	-1	9370493	9375452	LOC_Os01g16520	9370534	9374978	FL-AE
	R01-TIGRv4S1-000521R	1	-1	9375641	9377484	LOC_Os01g16530	9375764	9379961	FL-AE
	R01-TIGRv4S1-000499F	1	1	9382971	9387394	LOC_Os01g16540	9382980	9387394	FL-AE
	R01-TIGRv4S1-000522R	1	-1	9390857	9393389	LOC_Os01g16550	9390660	9393390	FL-AE
	LOC_Os01g16560	1	-1	9399471	9400500	LOC_Os01g16560			CDS-ANE
	LOC_Os01g16570	1	1	9408112	9409131	LOC_Os01g16570			CDS-ANE
	LOC_Os01g16580	1	1	9410173	9412781	LOC_Os01g16580			CDS-ANE
	LOC_Os01g16590	1	-1	9416107	9416759	LOC_Os01g16590			CDS-ANE
	R01-TIGRv4S1-000500F	1	1	9421333	9425971	LOC_Os01g16600	9421334	9425967	FL-AE
	LOC_Os01g16610	1	-1	9426733	9427525	LOC_Os01g16610			CDS-ANE
	R01-TIGRv4S1-000523R	1	-1	9428420	9432689	LOC_Os01g16620	9428520	9432634	FL-AE
	LOC_Os01g16630	1	1	9435234	9436165	LOC_Os01g16630			CDS-ANE
	R01-TIGRv4S1-000524R	1	-1	9438355	9440994	LOC_Os01g16640	9438358	9440994	FL-AE
	R01-TIGRv4S1-000501F	1	1	9442462	9443340	LOC_Os01g16650	9442463	9443344	FL-AE
	LOC_Os01g16660	1	-1	9444566	9447565	LOC_Os01g16660			CDS-ANE
	R01-TIGRv4S1-000502F	1	1	9447729	9448082				FL-NAE
	R01-TIGRv4S1-000503F	1	1	9453190	9453701	LOC_Os01g16670	9451844	9453701	FL-AE
	R01-TIGRv4S1-000504F	1	1	9462445	9471965	LOC_Os01g16680	9466908	9471965	FL-AE
	LOC_Os01g16690	1	-1	9477984	9480122	LOC_Os01g16690			CDS-ANE
	LOC_Os01g16700	1	-1	9480813	9482828	LOC_Os01g16700			CDS-ANE
	R01-TIGRv4S1-000507F	1	1	9485602	9490742	LOC_Os01g16714	9485603	9490742	FL-AE
	R01-TIGRv4S1-000508F	1	1	9491586	9499959	LOC_Os01g16730	9493555	9499714	FL-AE
	LOC_Os01g16740	1	-1	9500034	9506892	LOC_Os01g16740			CDS-ANE
	LOC_Os01g16750	1	1	9509763	9511880	LOC_Os01g16750			CDS-ANE
	LOC_Os01g16760	1	-1	9516479	9517285	LOC_Os01g16760			CDS-ANE
	R01-TIGRv4S1-000510F	1	1	9516499	9517106				FL-NAE
	LOC_Os01g16770	1	1	9522965	9523762	LOC_Os01g16770			CDS-ANE
	LOC_Os01g16780	1	1	9529939	9533231	LOC_Os01g16780			CDS-ANE
	LOC_Os01g16790	1	-1	9534005	9540014	LOC_Os01g16790			CDS-ANE
	LOC_Os01g16800	1	-1	9542298	9542817	LOC_Os01g16800			CDS-ANE
	R01-TIGRv4S1-000511F	1	1	9555063	9555433				FL-NAE
	R01-TIGRv4S1-000525R	1	-1	9564093	9565970	LOC_Os01g16810	9564445	9566041	FL-AE
	LOC_Os01g16820	1	1	9571752	9575692	LOC_Os01g16820			CDS-ANE
	R01-TIGRv4S1-000512F	1	1	9583586	9583938				FL-NAE
	LOC_Os01g16830	1	1	9595829	9599229	LOC_Os01g16830			CDS-ANE
	LOC_Os01g16840	1	-1	9599925	9600965	LOC_Os01g16840			CDS-ANE
	LOC_Os01g16850	1	-1	9610432	9622035	LOC_Os01g16850			CDS-ANE
	R01-TIGRv4S1-000513F	1	1	9621980	9622899				FL-NAE
	LOC_Os01g16860	1	-1	9623957	9624974	LOC_Os01g16860			CDS-ANE
	R01-TIGRv4S1-000526R	1	-1	9627963	9635740	LOC_Os01g16870	9628112	9635659	FL-AE
	R01-TIGRv4S1-000514F	1	1	9641208	9650033				FL-NAE
	R01-TIGRv4S1-000527R	1	-1	9648059	9648423	LOC_Os01g16880	9641271	9650270	FL-AE
	R01-TIGRv4S1-000528R	1	-1	9654757	9658054	LOC_Os01g16890	9654761	9658057	FL-AE
	R01-TIGRv4S1-000515F	1	1	9662186	9667013	LOC_Os01g16900	9662198	9666978	FL-AE
	R01-TIGRv4S1-000529R	1	-1	9667576	9670688	LOC_Os01g16910	9667878	9672525	FL-AE
	R01-TIGRv4S1-000516F	1	1	9676605	9677664	LOC_Os01g16920	9676606	9677661	FL-AE
	R01-TIGRv4S1-000530R	1	-1	9679343	9680888	LOC_Os01g16930	9679404	9680948	FL-AE
	R01-TIGRv4S1-000531R	1	-1	9681615	9686296	LOC_Os01g16940	9681609	9686284	FL-AE
	R01-TIGRv4S1-000517F	1	1	9687125	9688981	LOC_Os01g16950	9687092	9688882	FL-AE
	R01-TIGRv4S1-000532R	1	-1	9690804	9696595	LOC_Os01g16960	9690805	9696595	FL-AE
	R01-TIGRv4S1-000533R	1	-1	9699514	9706474	LOC_Os01g16970	9699515	9706464	FL-AE
	R01-TIGRv4S1-000534R	1	-1	9708179	9709197	LOC_Os01g16980	9708409	9709197	FL-AE
	R01-TIGRv4S1-000518F	1	1	9724475	9725022	LOC_Os01g16990	9724476	9725022	FL-AE
	R01-TIGRv4S1-000535R	1	-1	9729447	9730060				FL-NAE
	R01-TIGRv4S1-000519F	1	1	9729788	9735004	LOC_Os01g17000	9730610	9735004	FL-AE
	R01-TIGRv4S1-000536R	1	-1	9735219	9736605	LOC_Os01g17010	9735221	9741506	FL-AE
	R01-TIGRv4S1-000520F	1	1	9746857	9750729	LOC_Os01g17020	9746901	9750547	FL-AE
	LOC_Os01g17030	1	1	9751320	9752575	LOC_Os01g17030			CDS-ANE
	LOC_Os01g17040	1	1	9761751	9765259	LOC_Os01g17040			CDS-ANE
	LOC_Os01g17050	1	-1	9766796	9767815	LOC_Os01g17050			CDS-ANE
	R01-TIGRv4S1-000537R	1	-1	9785410	9786549				FL-NAE
	R01-TIGRv4S1-000538R	1	-1	9790736	9795430	LOC_Os01g17060	9790737	9793607	FL-AE
	R01-TIGRv4S1-000539R	1	-1	9802838	9803223				FL-NAE
	R01-TIGRv4S1-000540R	1	-1	9806137	9807411				FL-NAE
	R01-TIGRv4S1-000521F	1	1	9813598	9819528	LOC_Os01g17070	9813599	9819528	FL-AE
	LOC_Os01g17080	1	-1	9819877	9822748	LOC_Os01g17080			CDS-ANE
	LOC_Os01g17090	1	-1	9824992	9825333	LOC_Os01g17090			CDS-ANE
	LOC_Os01g17100	1	1	9828237	9828572	LOC_Os01g17100			CDS-ANE
	LOC_Os01g17110	1	1	9832236	9832987	LOC_Os01g17110			CDS-ANE
	LOC_Os01g17120	1	-1	9835525	9839623	LOC_Os01g17120			CDS-ANE
	LOC_Os01g17130	1	1	9842578	9845639	LOC_Os01g17130			CDS-ANE
	R01-TIGRv4S1-000522F	1	1	9856127	9857542	LOC_Os01g17150	9856128	9857526	FL-AE
	R01-TIGRv4S1-000523F	1	1	9863507	9867642	LOC_Os01g17160	9863218	9867642	FL-AE
	R01-TIGRv4S1-000524F	1	1	9871156	9873747	LOC_Os01g17170	9871104	9873729	FL-AE
	R01-TIGRv4S1-000525F	1	1	9875131	9882310	LOC_Os01g17180	9875145	9882327	FL-AE
	R01-TIGRv4S1-000526F	1	1	9884125	9886099	LOC_Os01g17190	9884416	9886104	FL-AE
	R01-TIGRv4S1-000541R	1	-1	9886244	9899516	LOC_Os01g17214	9886328	9899515	FL-AE
	R01-TIGRv4S1-000527F	1	1	9889196	9889547				FL-NAE
	R01-TIGRv4S1-000528F	1	1	9910167	9914106	LOC_Os01g17240	9910168	9914082	FL-AE
	R01-TIGRv4S1-000542R	1	-1	9914251	9918343	LOC_Os01g17250	9914371	9918373	FL-AE
	R01-TIGRv4S1-000529F	1	1	9925643	9932759	LOC_Os01g17260	9925734	9932727	FL-AE
	R01-TIGRv4S1-000543R	1	-1	9933302	9944718	LOC_Os01g17279	9933628	9944713	FL-AE
	R01-TIGRv4S1-000530F	1	1	9937573	9937947				FL-NAE
	R01-TIGRv4S1-000544R	1	-1	9950671	9952328				FL-NAE
	R01-TIGRv4S1-000531F	1	1	9950931	9952474	LOC_Os01g17300	9950887	9951870	FL-AE
	LOC_Os01g17310	1	-1	9953822	9955628	LOC_Os01g17310			CDS-ANE
	R01-TIGRv4S1-000532F	1	1	9959406	9963744	LOC_Os01g17320	9959446	9963493	FL-AE
	R01-TIGRv4S1-000545R	1	-1	9963962	9965851	LOC_Os01g17330	9963963	9965851	FL-AE
	R01-TIGRv4S1-000546R	1	-1	9966353	9967678				FL-NAE
	LOC_Os01g17360	1	1	9987148	9992824	LOC_Os01g17360			CDS-ANE
	LOC_Os01g17370	1	-1	9994366	9996904	LOC_Os01g17370			CDS-ANE
	LOC_Os01g17380	1	-1	9997844	9998170	LOC_Os01g17380			CDS-ANE
	R01-TIGRv4S1-000533F	1	1	10000441	10004605	LOC_Os01g17390	10000730	10004531	FL-AE
	R01-TIGRv4S1-000547R	1	-1	10004817	10008373	LOC_Os01g17396	10004835	10008373	FL-AE
	R01-TIGRv4S1-000548R	1	-1	10008651	10012246	LOC_Os01g17402	10008653	10012233	FL-AE
	LOC_Os01g17410	1	1	10013004	10013216	LOC_Os01g17410			CDS-ANE
	LOC_Os01g17420	1	-1	10015530	10017154	LOC_Os01g17420			CDS-ANE
	R01-TIGRv4S1-000549R	1	-1	10018359	10023900	LOC_Os01g17430	10018208	10023767	FL-AE
	R01-TIGRv4S1-000550R	1	-1	10025220	10025716				FL-NAE
	LOC_Os01g17440	1	1	10025332	10027790	LOC_Os01g17440			CDS-ANE
	LOC_Os01g17450	1	1	10028759	10032001	LOC_Os01g17450			CDS-ANE
	LOC_Os01g17460	1	-1	10032622	10038585	LOC_Os01g17460			CDS-ANE
	R01-TIGRv4S1-000551R	1	-1	10044965	10047087	LOC_Os01g17470	10045051	10047087	FL-AE
	LOC_Os01g17970	1	1	10053714	10054772	LOC_Os01g17970			CDS-ANE
	LOC_Os01g17980	1	-1	10055409	10056675	LOC_Os01g17980			CDS-ANE
	LOC_Os01g17990	1	1	10058220	10061880	LOC_Os01g17990			CDS-ANE
	LOC_Os01g18000	1	-1	10068189	10073138	LOC_Os01g18000			CDS-ANE
	R01-TIGRv4S1-000534F	1	1	10071255	10071624				FL-NAE
	LOC_Os01g18010	1	1	10076116	10077094	LOC_Os01g18010			CDS-ANE
	LOC_Os01g18020	1	-1	10077587	10079052	LOC_Os01g18020			CDS-ANE
	LOC_Os01g18030	1	1	10085168	10086339	LOC_Os01g18030			CDS-ANE
	LOC_Os01g18040	1	-1	10087644	10094062	LOC_Os01g18040			CDS-ANE
	R01-TIGRv4S1-000535F	1	1	10095075	10095686				FL-NAE
	R01-TIGRv4S1-000552R	1	-1	10096129	10099732	LOC_Os01g18050	10096074	10099799	FL-AE
	R01-TIGRv4S1-000553R	1	-1	10110158	10115776	LOC_Os01g18060	10110690	10115776	FL-AE
	R01-TIGRv4S1-000536F	1	1	10115988	10120668	LOC_Os01g18070	10116020	10120558	FL-AE
	R01-TIGRv4S1-000537F	1	1	10130845	10132265	LOC_Os01g18080	10130635	10132106	FL-AE
	R01-TIGRv4S1-000538F	1	1	10133259	10133832	LOC_Os01g18090	10133260	10133832	FL-AE
	R01-TIGRv4S1-000554R	1	-1	10134502	10136944	LOC_Os01g18100	10134175	10136937	FL-AE
	LOC_Os01g18110	1	1	10141070	10143090	LOC_Os01g18110			CDS-ANE
	R01-TIGRv4S1-000539F	1	1	10145554	10149298	LOC_Os01g18120	10145555	10149058	FL-AE
	LOC_Os01g18130	1	1	10153196	10155460	LOC_Os01g18130			CDS-ANE
	R01-TIGRv4S1-000540F	1	1	10156536	10157047	LOC_Os01g18140	10156552	10157456	FL-AE
	LOC_Os01g18150	1	1	10161180	10162283	LOC_Os01g18150			CDS-ANE
	LOC_Os01g18160	1	1	10163039	10163404	LOC_Os01g18160			CDS-ANE
	R01-TIGRv4S1-000555R	1	-1	10164663	10166094	LOC_Os01g18170	10164723	10165775	FL-AE
	LOC_Os01g18180	1	1	10171168	10174361	LOC_Os01g18180			CDS-ANE
	LOC_Os01g18190	1	1	10177478	10179182	LOC_Os01g18190			CDS-ANE
	LOC_Os01g18200	1	1	10181956	10185120	LOC_Os01g18200			CDS-ANE
	R01-TIGRv4S1-000541F	1	1	10190435	10193553	LOC_Os01g18210	10190421	10193450	FL-AE
	R01-TIGRv4S1-000556R	1	-1	10196758	10200250	LOC_Os01g18220	10197255	10200250	FL-AE
	LOC_Os01g18230	1	-1	10208169	10208966	LOC_Os01g18230			CDS-ANE
	R01-TIGRv4S1-000542F	1	1	10210849	10216599				FL-NAE
	R01-TIGRv4S1-000557R	1	-1	10214303	10216469	LOC_Os01g18240	10214269	10216474	FL-AE
	LOC_Os01g18250	1	-1	10231711	10232801	LOC_Os01g18250			CDS-ANE
	LOC_Os01g18260	1	-1	10244863	10248561	LOC_Os01g18260			CDS-ANE
	LOC_Os01g18270	1	-1	10251604	10257390	LOC_Os01g18270			CDS-ANE
	R01-TIGRv4S1-000543F	1	1	10261364	10264731	LOC_Os01g18280	10259724	10264740	FL-AE
	R01-TIGRv4S1-000558R	1	-1	10267769	10271082	LOC_Os01g18290	10267935	10271184	FL-AE
	R01-TIGRv4S1-000544F	1	1	10269485	10272418				FL-NAE
	LOC_Os01g18300	1	1	10280313	10280699	LOC_Os01g18300			CDS-ANE
	LOC_Os01g18310	1	-1	10285754	10286422	LOC_Os01g18310			CDS-ANE
	R01-TIGRv4S1-000545F	1	1	10291441	10292314	LOC_Os01g18320	10288674	10292237	FL-AE
	LOC_Os01g18330	1	1	10294491	10294817	LOC_Os01g18330			CDS-ANE
	LOC_Os01g18340	1	1	10300522	10300989	LOC_Os01g18340			CDS-ANE
	LOC_Os01g18350	1	1	10304895	10305419	LOC_Os01g18350			CDS-ANE
	R01-TIGRv4S1-000546F	1	1	10309119	10311606	LOC_Os01g18360	10309146	10311545	FL-AE
	LOC_Os01g18370	1	-1	10312861	10315287	LOC_Os01g18370			CDS-ANE
	R01-TIGRv4S1-000547F	1	1	10330120	10332263				FL-NAE
	LOC_Os01g18390	1	-1	10330316	10334290	LOC_Os01g18390			CDS-ANE
	R01-TIGRv4S1-000559R	1	-1	10338802	10340348	LOC_Os01g18400	10338804	10340348	FL-AE
	R01-TIGRv4S1-000560R	1	-1	10343011	10346777	LOC_Os01g18410	10343489	10346650	FL-AE
	LOC_Os01g18420	1	1	10349207	10349929	LOC_Os01g18420			CDS-ANE
	LOC_Os01g18440	1	1	10363189	10364109	LOC_Os01g18440			CDS-ANE
	R01-TIGRv4S1-000561R	1	-1	10366713	10367356	LOC_Os01g18450	10366840	10367181	FL-AE
	LOC_Os01g18460	1	-1	10372711	10373713	LOC_Os01g18460			CDS-ANE
	LOC_Os01g18470	1	-1	10377726	10384647	LOC_Os01g18470			CDS-ANE
	LOC_Os01g18480	1	1	10386163	10393062	LOC_Os01g18480			CDS-ANE
	R01-TIGRv4S1-000548F	1	1	10395376	10396126				FL-NAE
	R01-TIGRv4S1-000562R	1	-1	10396066	10397125	LOC_Os01g18490	10396723	10397387	FL-AE
	LOC_Os01g18500	1	-1	10399495	10402596	LOC_Os01g18500			CDS-ANE
	LOC_Os01g18510	1	1	10409960	10412300	LOC_Os01g18510			CDS-ANE
	LOC_Os01g18520	1	1	10412571	10416092	LOC_Os01g18520			CDS-ANE
	R01-TIGRv4S1-000563R	1	-1	10413601	10413966				FL-NAE
	LOC_Os01g18530	1	-1	10428251	10429501	LOC_Os01g18530			CDS-ANE
	LOC_Os01g18550	1	-1	10448620	10451212	LOC_Os01g18550			CDS-ANE
	LOC_Os01g18560	1	-1	10452008	10452857	LOC_Os01g18560			CDS-ANE
	LOC_Os01g18570	1	-1	10454368	10457659	LOC_Os01g18570			CDS-ANE
	R01-TIGRv4S1-000549F	1	1	10467317	10475816	LOC_Os01g18584	10467338	10470395	FL-AE
	R01-TIGRv4S1-000549F	1	1	10467317	10475816	LOC_Os01g18600	10474910	10475766	FL-AE
	R01-TIGRv4S1-000564R	1	-1	10474703	10475576				FL-NAE
	LOC_Os01g18610	1	1	10477649	10480295	LOC_Os01g18610			CDS-ANE
	R01-TIGRv4S1-000565R	1	-1	10485526	10486212	LOC_Os01g18620	10485726	10487772	FL-AE
	R01-TIGRv4S1-000551F	1	1	10485727	10487966				FL-NAE
	R01-TIGRv4S1-000566R	1	-1	10488816	10492466	LOC_Os01g18630	10488817	10492460	FL-AE
	R01-TIGRv4S1-000567R	1	-1	10493174	10497721	LOC_Os01g18640	10493480	10497721	FL-AE
	LOC_Os01g18650	1	-1	10498397	10500970	LOC_Os01g18650			CDS-ANE
	R01-TIGRv4S1-000552F	1	1	10506947	10510178	LOC_Os01g18660	10505810	10510170	FL-AE
	R01-TIGRv4S1-000568R	1	-1	10512219	10514561	LOC_Os01g18670	10512501	10518060	FL-AE
	R01-TIGRv4S1-000553F	1	1	10513249	10515376				FL-NAE
	LOC_Os01g18680	1	1	10536842	10537780	LOC_Os01g18680			CDS-ANE
	LOC_Os01g18690	1	-1	10538588	10540496	LOC_Os01g18690			CDS-ANE
	LOC_Os01g18700	1	-1	10541749	10543926	LOC_Os01g18700			CDS-ANE
	LOC_Os01g18710	1	-1	10546018	10547862	LOC_Os01g18710			CDS-ANE
	LOC_Os01g18720	1	1	10548616	10549289	LOC_Os01g18720			CDS-ANE
	LOC_Os01g18730	1	-1	10556665	10557747	LOC_Os01g18730			CDS-ANE
	R01-TIGRv4S1-000569R	1	-1	10558107	10562103	LOC_Os01g18744	10558108	10562090	FL-AE
	LOC_Os01g18760	1	-1	10569485	10570999	LOC_Os01g18760			CDS-ANE
	LOC_Os01g18770	1	-1	10572708	10573307	LOC_Os01g18770			CDS-ANE
	LOC_Os01g18780	1	-1	10575177	10577206	LOC_Os01g18780			CDS-ANE
	LOC_Os01g18790	1	1	10594577	10595080	LOC_Os01g18790			CDS-ANE
	R01-TIGRv4S1-000554F	1	1	10619728	10624312	LOC_Os01g18800	10619601	10624330	FL-AE
	LOC_Os01g18810	1	-1	10625169	10627319	LOC_Os01g18810			CDS-ANE
	LOC_Os01g18830	1	-1	10638081	10639170	LOC_Os01g18830			CDS-ANE
	R01-TIGRv4S1-000555F	1	1	10639980	10641534	LOC_Os01g18840	10640065	10641626	FL-AE
	R01-TIGRv4S1-000556F	1	1	10647043	10653594	LOC_Os01g18850	10647062	10653535	FL-AE
	R01-TIGRv4S1-000570R	1	-1	10654242	10656915	LOC_Os01g18860	10654244	10656901	FL-AE
	R01-TIGRv4S1-000571R	1	-1	10661566	10663681	LOC_Os01g18870	10661570	10663681	FL-AE
	LOC_Os01g18880	1	1	10671954	10676557	LOC_Os01g18880			CDS-ANE
	LOC_Os01g18890	1	-1	10676266	10678966	LOC_Os01g18890			CDS-ANE
	LOC_Os01g18900	1	-1	10683971	10684267	LOC_Os01g18900			CDS-ANE
	LOC_Os01g18910	1	-1	10688176	10689272	LOC_Os01g18910			CDS-ANE
	LOC_Os01g18920	1	-1	10690105	10692692	LOC_Os01g18920			CDS-ANE
	LOC_Os01g18930	1	-1	10698404	10699908	LOC_Os01g18930			CDS-ANE
	LOC_Os01g18940	1	-1	10700561	10701978	LOC_Os01g18940			CDS-ANE
	LOC_Os01g18950	1	-1	10709917	10711049	LOC_Os01g18950			CDS-ANE
	LOC_Os01g18960	1	1	10712534	10713258	LOC_Os01g18960			CDS-ANE
	LOC_Os01g18970	1	-1	10717197	10718401	LOC_Os01g18970			CDS-ANE
	LOC_Os01g18980	1	-1	10721000	10721317	LOC_Os01g18980			CDS-ANE
	LOC_Os01g18990	1	1	10729390	10731345	LOC_Os01g18990			CDS-ANE
	LOC_Os01g19000	1	1	10731755	10736110	LOC_Os01g19000			CDS-ANE
	LOC_Os01g19010	1	-1	10738118	10740255	LOC_Os01g19010			CDS-ANE
	R01-TIGRv4S1-000572R	1	-1	10745449	10747011	LOC_Os01g19020	10745381	10747011	FL-AE
	LOC_Os01g19030	1	-1	10755402	10758930	LOC_Os01g19030			CDS-ANE
	LOC_Os01g19040	1	1	10761709	10769039	LOC_Os01g19040			CDS-ANE
	LOC_Os01g19050	1	-1	10769766	10774723	LOC_Os01g19050			CDS-ANE
	LOC_Os01g19060	1	-1	10776073	10776539	LOC_Os01g19060			CDS-ANE
	LOC_Os01g19070	1	1	10777779	10778690	LOC_Os01g19070			CDS-ANE
	LOC_Os01g19080	1	-1	10779532	10779960	LOC_Os01g19080			CDS-ANE
	LOC_Os01g19090	1	1	10784545	10785537	LOC_Os01g19090			CDS-ANE
	LOC_Os01g19100	1	1	10785887	10790299	LOC_Os01g19100			CDS-ANE
	LOC_Os01g19110	1	1	10793873	10795783	LOC_Os01g19110			CDS-ANE
	R01-TIGRv4S1-000573R	1	-1	10798928	10801305	LOC_Os01g19120	10799087	10800971	FL-AE
	R01-TIGRv4S1-000574R	1	-1	10802273	10804859	LOC_Os01g19130	10802305	10804855	FL-AE
	R01-TIGRv4S1-000575R	1	-1	10810774	10815308	LOC_Os01g19140	10808439	10815166	FL-AE
	R01-TIGRv4S1-000576R	1	-1	10816128	10819191	LOC_Os01g19160	10816235	10819191	FL-AE
	R01-TIGRv4S1-000557F	1	1	10819364	10823930	LOC_Os01g19150	10819365	10823935	FL-AE
	LOC_Os01g19170	1	1	10826823	10828618	LOC_Os01g19170			CDS-ANE
	LOC_Os01g19180	1	1	10833420	10834872	LOC_Os01g19180			CDS-ANE
	LOC_Os01g19190	1	1	10850579	10856203	LOC_Os01g19190			CDS-ANE
	LOC_Os01g19200	1	-1	10856826	10860099	LOC_Os01g19200			CDS-ANE
	LOC_Os01g19210	1	-1	10861038	10864112	LOC_Os01g19210			CDS-ANE
	R01-TIGRv4S1-000558F	1	1	10868148	10871041	LOC_Os01g19220	10868248	10871040	FL-AE
	LOC_Os01g19230	1	1	10872519	10873122	LOC_Os01g19230			CDS-ANE
	R01-TIGRv4S1-000559F	1	1	10874223	10874571				FL-NAE
	LOC_Os01g19240	1	1	10874413	10878471	LOC_Os01g19240			CDS-ANE
	LOC_Os01g19250	1	1	10882669	10882983	LOC_Os01g19250			CDS-ANE
	R01-TIGRv4S1-000560F	1	1	10888587	10890502	LOC_Os01g19260	10888588	10890585	FL-AE
	LOC_Os01g19270	1	1	10892380	10894223	LOC_Os01g19270			CDS-ANE
	R01-TIGRv4S1-000561F	1	1	10894036	10894574				FL-NAE
	R01-TIGRv4S1-000577R	1	-1	10896837	10897225	LOC_Os01g19280	10895866	10897128	FL-AE
	R01-TIGRv4S1-000562F	1	1	10908073	10911724	LOC_Os01g19290	10908075	10911416	FL-AE
	LOC_Os01g19300	1	-1	10919889	10920134	LOC_Os01g19300			CDS-ANE
	LOC_Os01g19310	1	-1	10922677	10925498	LOC_Os01g19310			CDS-ANE
	LOC_Os01g19320	1	1	10928402	10929839	LOC_Os01g19320			CDS-ANE
	R01-TIGRv4S1-000578R	1	-1	10929255	10929705				FL-NAE
	R01-TIGRv4S1-000563F	1	1	10931672	10932770	LOC_Os01g19330	10931766	10932647	FL-AE
	LOC_Os01g19340	1	1	10942070	10942489	LOC_Os01g19340			CDS-ANE
	LOC_Os01g19350	1	-1	10947210	10947614	LOC_Os01g19350			CDS-ANE
	LOC_Os01g19360	1	1	10949248	10953067	LOC_Os01g19360			CDS-ANE
	LOC_Os01g19370	1	-1	10957793	10959174	LOC_Os01g19370			CDS-ANE
	LOC_Os01g19380	1	1	10961778	10964851	LOC_Os01g19380			CDS-ANE
	LOC_Os01g19390	1	-1	10966109	10969659	LOC_Os01g19390			CDS-ANE
	R01-TIGRv4S1-000564F	1	1	10966752	10967325				FL-NAE
	R01-TIGRv4S1-000565F	1	1	10973975	10976752	LOC_Os01g19400	10973963	10976748	FL-AE
	R01-TIGRv4S1-000579R	1	-1	10977516	10980117	LOC_Os01g19410	10977518	10980117	FL-AE
	R01-TIGRv4S1-000580R	1	-1	10982869	10983769	LOC_Os01g19420	10982871	10983769	FL-AE
	R01-TIGRv4S1-000581R	1	-1	10987554	10988395	LOC_Os01g19430	10987597	10988395	FL-AE
	LOC_Os01g19440	1	1	10994371	10996072	LOC_Os01g19440			CDS-ANE
	R01-TIGRv4S1-000582R	1	-1	10996093	11002791	LOC_Os01g19450	10996114	11002756	FL-AE
	R01-TIGRv4S1-000566F	1	1	11012702	11012998	LOC_Os01g19460	11011027	11017142	FL-AE
	R01-TIGRv4S1-000583R	1	-1	11022220	11035648	LOC_Os01g19470	11022226	11035610	FL-AE
	R01-TIGRv4S1-000567F	1	1	11055655	11060756	LOC_Os01g19480	11055656	11060650	FL-AE
	R01-TIGRv4S1-000585R	1	-1	11061471	11065552	LOC_Os01g19490	11061634	11065552	FL-AE
	R01-TIGRv4S1-000568F	1	1	11067674	11068740				FL-NAE
	LOC_Os01g19500	1	-1	11068258	11068569	LOC_Os01g19500			CDS-ANE
	R01-TIGRv4S1-000569F	1	1	11071889	11074418				FL-NAE
	LOC_Os01g19510	1	-1	11072489	11072927	LOC_Os01g19510			CDS-ANE
	R01-TIGRv4S1-000586R	1	-1	11074982	11080260	LOC_Os01g19529	11074984	11080260	FL-AE
	R01-TIGRv4S1-000587R	1	-1	11085830	11090765	LOC_Os01g19548	11085843	11090765	FL-AE
	LOC_Os01g19570	1	-1	11091513	11091908	LOC_Os01g19570			CDS-ANE
	LOC_Os01g19580	1	1	11092969	11095341	LOC_Os01g19580			CDS-ANE
	LOC_Os01g19590	1	-1	11096797	11099398	LOC_Os01g19590			CDS-ANE
	LOC_Os01g19600	1	-1	11101997	11105326	LOC_Os01g19600			CDS-ANE
	LOC_Os01g19610	1	-1	11106590	11110321	LOC_Os01g19610			CDS-ANE
	LOC_Os01g19620	1	1	11121539	11124701	LOC_Os01g19620			CDS-ANE
	R01-TIGRv4S1-000570F	1	1	11126198	11128654	LOC_Os01g19630	11126298	11128654	FL-AE
	LOC_Os01g19640	1	-1	11133971	11135023	LOC_Os01g19640			CDS-ANE
	LOC_Os01g19650	1	1	11138900	11144959	LOC_Os01g19650			CDS-ANE
	LOC_Os01g19660	1	-1	11145314	11148236	LOC_Os01g19660			CDS-ANE
	R01-TIGRv4S1-000588R	1	-1	11151973	11152679				FL-NAE
	LOC_Os01g19670	1	1	11152091	11152558	LOC_Os01g19670			CDS-ANE
	LOC_Os01g19680	1	1	11156858	11160724	LOC_Os01g19680			CDS-ANE
	R01-TIGRv4S1-000571F	1	1	11163820	11171230	LOC_Os01g19694	11163726	11171131	FL-AE
	LOC_Os01g19710	1	-1	11173902	11177382	LOC_Os01g19710			CDS-ANE
	LOC_Os01g19720	1	-1	11179320	11182213	LOC_Os01g19720			CDS-ANE
	R01-TIGRv4S1-000572F	1	1	11188522	11189258				FL-NAE
	R01-TIGRv4S1-000573F	1	1	11194988	11197089				FL-NAE
	LOC_Os01g19730	1	-1	11195715	11196216	LOC_Os01g19730			CDS-ANE
	R01-TIGRv4S1-000589R	1	-1	11198909	11200213	LOC_Os01g19740	11199375	11200109	FL-AE
	R01-TIGRv4S1-000574F	1	1	11205350	11206597	LOC_Os01g19750	11205351	11206589	FL-AE
	R01-TIGRv4S1-000575F	1	1	11208632	11218191	LOC_Os01g19760	11208631	11218178	FL-AE
	R01-TIGRv4S1-000590R	1	-1	11218542	11220247	LOC_Os01g19770	11218630	11220431	FL-AE
	LOC_Os01g19780	1	1	11220908	11221678	LOC_Os01g19780			CDS-ANE
	R01-TIGRv4S1-000591R	1	-1	11221685	11221899				FL-NAE
	LOC_Os01g19790	1	1	11224379	11224723	LOC_Os01g19790			CDS-ANE
	R01-TIGRv4S1-000592R	1	-1	11228752	11231967	LOC_Os01g19800	11228750	11231589	FL-AE
	R01-TIGRv4S1-000576F	1	1	11241974	11243794	LOC_Os01g19820	11242031	11243517	FL-AE
	LOC_Os01g19830	1	-1	11243704	11243999	LOC_Os01g19830			CDS-ANE
	R01-TIGRv4S1-000593R	1	-1	11246394	11248015	LOC_Os01g19840	11246723	11247820	FL-AE
	R01-TIGRv4S1-000594R	1	-1	11250404	11262975	LOC_Os01g19850	11250922	11258462	FL-AE
	R01-TIGRv4S1-000594R	1	-1	11250404	11262975	LOC_Os01g19860	11260948	11262914	FL-AE
	R01-TIGRv4S1-000577F	1	1	11268932	11274992	LOC_Os01g19870	11269722	11274395	FL-AE
	LOC_Os01g19880	1	1	11280158	11280795	LOC_Os01g19880			CDS-ANE
	LOC_Os01g19894	1	-1	11289443	11302583	LOC_Os01g19894			CDS-ANE
	LOC_Os01g19910	1	1	11304062	11304592	LOC_Os01g19910			CDS-ANE
	LOC_Os01g19920	1	-1	11306223	11308629	LOC_Os01g19920			CDS-ANE
	LOC_Os01g19930	1	-1	11309758	11310789	LOC_Os01g19930			CDS-ANE
	R01-TIGRv4S1-000578F	1	1	11313497	11316975	LOC_Os01g19940	11313360	11316966	FL-AE
	LOC_Os01g19950	1	-1	11318619	11319530	LOC_Os01g19950			CDS-ANE
	LOC_Os01g19960	1	1	11322550	11331709	LOC_Os01g19960			CDS-ANE
	R01-TIGRv4S1-000579F	1	1	11347286	11348576	LOC_Os01g19970	11347388	11353401	FL-AE
	LOC_Os01g19980	1	1	11354930	11356720	LOC_Os01g19980			CDS-ANE
	R01-TIGRv4S1-000596R	1	-1	11361132	11362122	LOC_Os01g19990	11361133	11362122	FL-AE
	R01-TIGRv4S1-000597R	1	-1	11363396	11364238	LOC_Os01g20000	11363794	11364042	FL-AE
	LOC_Os01g20010	1	-1	11366371	11366637	LOC_Os01g20010			CDS-ANE
	LOC_Os01g20020	1	1	11369571	11371214	LOC_Os01g20020			CDS-ANE
	R01-TIGRv4S1-000580F	1	1	11375395	11376849	LOC_Os01g20030	11375766	11376503	FL-AE
	LOC_Os01g20040	1	1	11379923	11380943	LOC_Os01g20040			CDS-ANE
	LOC_Os01g20050	1	-1	11382848	11384432	LOC_Os01g20050			CDS-ANE
	LOC_Os01g20060	1	1	11386231	11386698	LOC_Os01g20060			CDS-ANE
	LOC_Os01g20070	1	-1	11388213	11388554	LOC_Os01g20070			CDS-ANE
	LOC_Os01g20080	1	-1	11395692	11397810	LOC_Os01g20080			CDS-ANE
	LOC_Os01g20090	1	-1	11401036	11404368	LOC_Os01g20090			CDS-ANE
	LOC_Os01g20100	1	1	11406590	11406943	LOC_Os01g20100			CDS-ANE
	R01-TIGRv4S1-000581F	1	1	11408931	11417825	LOC_Os01g20110	11408909	11417809	FL-AE
	R01-TIGRv4S1-000598R	1	-1	11423113	11427774	LOC_Os01g20120	11423121	11427774	FL-AE
	LOC_Os01g20130	1	1	11436543	11440312	LOC_Os01g20130			CDS-ANE
	LOC_Os01g20140	1	-1	11440970	11441464	LOC_Os01g20140			CDS-ANE
	LOC_Os01g20150	1	1	11443182	11446220	LOC_Os01g20150			CDS-ANE
	R01-TIGRv4S1-000599R	1	-1	11455732	11460220	LOC_Os01g20160	11455734	11460220	FL-AE
	LOC_Os01g20170	1	1	11469245	11471844	LOC_Os01g20170			CDS-ANE
	LOC_Os01g20190	1	-1	11477006	11481849	LOC_Os01g20190			CDS-ANE
	R01-TIGRv4S1-000600R	1	-1	11483775	11484144	LOC_Os01g20200	11483042	11486371	FL-AE
	LOC_Os01g20700	1	1	11500169	11504076	LOC_Os01g20700			CDS-ANE
	LOC_Os01g20710	1	-1	11505737	11506514	LOC_Os01g20710			CDS-ANE
	R01-TIGRv4S1-000601R	1	-1	11508852	11514257				FL-NAE
	R01-TIGRv4S1-000582F	1	1	11509043	11512575	LOC_Os01g20720	11509132	11512374	FL-AE
	LOC_Os01g20730	1	-1	11527263	11527894	LOC_Os01g20730			CDS-ANE
	LOC_Os01g20740	1	-1	11532457	11535125	LOC_Os01g20740			CDS-ANE
	LOC_Os01g20750	1	1	11541752	11542409	LOC_Os01g20750			CDS-ANE
	LOC_Os01g20760	1	1	11545011	11551360	LOC_Os01g20760			CDS-ANE
	LOC_Os01g20770	1	-1	11563494	11564331	LOC_Os01g20770			CDS-ANE
	R01-TIGRv4S1-000583F	1	1	11568087	11569006	LOC_Os01g20780	11568088	11568986	FL-AE
	LOC_Os01g20800	1	-1	11573707	11573958	LOC_Os01g20800			CDS-ANE
	LOC_Os01g20810	1	-1	11578112	11578815	LOC_Os01g20810			CDS-ANE
	LOC_Os01g20820	1	-1	11582418	11583054	LOC_Os01g20820			CDS-ANE
	R01-TIGRv4S1-000602R	1	-1	11590129	11590611				FL-NAE
	R01-TIGRv4S1-000584F	1	1	11593328	11595186	LOC_Os01g20830	11593565	11595186	FL-AE
[truncated: 59,591 more rows]
