# Supplementary material for: Gene Organization in Rice Revealed by Full-Length cDNA Mapping and Gene Expression Analysis through Microarray
Source: PLoS One. 2007 Nov 28;2(11):e1235. doi: 10.1371/journal.pone.0001235 (PMC2084198; doi:10.1371/journal.pone.0001235)
Supplement: Table S3 — Signal intensity data for the five samples. a): NB: “Nipponbare”, IR: IR64 b): no-signal: number of loci on which signal intensity was not significant higher than backgroud intensity (0.02 MB XLS) [file pone.0001235.s005.xls]

## Sheet: Table S3
		Table S3 Signal intensity data for the five samples
					All	NB Shoota)	NB Roota)	NB Callusa)	NB Paniclea)	IR Shoota)
		AE	No. loci designed probe		21885	21885	21885	21885	21885	21885
			Intensity	Average	8113.95	8152.11	8075.63	8158.38	8069.69	6990.45
				median	2403.43	2051.26	2458.48	2682.6	2455.43	1709.85
				25% percentile	782.51	623.577	824.887	879.531	834.904	559.703
				75% percentile	6905.64	6374.3	7077.71	7316.65	6796.92	5190.54
				no-signalb)	183	942	751	577	673	1501
		NAE	No. loci designed probe		3540	3540	3540	3540	3540	3540
			Intensity	Average	4425.67	4337.65	4174.6	4835.66	4354.78	3663.16
				median	839.932	859.213	752.172	957.124	793.28	751.805
				25% percentile	265.019	254.285	250.785	313.33	258.979	242.601
				75% percentile	2733.32	2854.29	2470.87	3065.64	2621.07	2396.99
				no-signalb)	165	400	388	256	375	595
		ANE	No. loci designed probe		17665	17665	17665	17665	17665	17665
			Intensity	Average	2038.16	2023.94	1836.67	2354.29	1937.75	2010.11
				median	237.706	263.514	237.053	237.753	217.172	303.446
				25% percentile	0	0	0	90.7207	0	0
				75% percentile	702.956	815.948	680.159	703.464	620.566	881.719
				no-signalb)	2773	4551	4883	3537	5169	4967
		a): NB: "Nipponbare", IR: IR64
		b): no-signal: number of loci on which signal intensity was not significant higher than backgroud intensity
