# Supplementary material for: Gene Organization in Rice Revealed by Full-Length cDNA Mapping and Gene Expression Analysis through Microarray
Source: PLoS One. 2007 Nov 28;2(11):e1235. doi: 10.1371/journal.pone.0001235 (PMC2084198; doi:10.1371/journal.pone.0001235)
Supplement: Table S5 — The relationship between the CDS-AE proportion and domains. a: rice based on TIGR OSA1, b: Arabidopsis based on TAIR6 (0.11 MB ZIP) [file pone.0001235.s007.zip]

Archive with 2 entries (2 files):
- TableS5b.xls
- TableS5a.xls
