# Supplementary material for: Gene Organization in Rice Revealed by Full-Length cDNA Mapping and Gene Expression Analysis through Microarray
Source: PLoS One. 2007 Nov 28;2(11):e1235. doi: 10.1371/journal.pone.0001235 (PMC2084198; doi:10.1371/journal.pone.0001235)
Supplement: Table S5 — The relationship between the CDS-AE proportion and domains. a: rice based on TIGR OSA1, b: Arabidopsis based on TAIR6 (0.11 MB ZIP) [file pone.0001235.s007.zip › TableS5b.xls]

## Sheet: Table S5b
	Table S5b The relationship between the CDS-AE proportion and domains in Arabidopsis based on TAIR6
	Pfam_ID	All CDS	CDS-AE	CDS-ANE	CDS-AE proportion	Significant(a)	E.coli
	PF00069	1001	710	291	0.709291	Low	1
	PF00646	659	253	406	0.383915	Low
	PF00560	516	347	169	0.672481	Low	1
	PF01535	459	229	230	0.498911	Low
	PF00097	350	258	92	0.737143
	PF00249	263	194	69	0.737643
	PF00067	239	167	72	0.698745
	PF00076	237	198	39	0.835443	High
	PF00400	223	189	34	0.847534	High
	PF00036	159	120	39	0.754717
	PF00931	157	96	61	0.611465	Low
	PF00271	147	120	27	0.816327	High	1
	PF00847	146	121	25	0.828767	High
	PF03107	136	38	98	0.279412	Low
	PF00010	133	93	40	0.699248
	PF00096	128	79	49	0.617188	Low
	PF01582	126	66	60	0.52381	Low	1
	PF03171	124	85	39	0.685484		1
	PF01344	122	69	53	0.565574	Low	1
	PF00005	118	80	38	0.677966		1
	PF04043	111	62	49	0.558559	Low
	PF00226	108	88	20	0.814815		1
	PF00004	107	83	24	0.775701		1
	PF00234	107	81	26	0.757009
	PF00657	107	71	36	0.663551		1
	PF00023	106	81	25	0.764151		1
	PF00319	104	40	64	0.384615	Low
	PF02365	101	64	37	0.633663	Low
	PF00083	96	72	24	0.75		1
	PF00168	95	72	23	0.757895
	PF01657	95	41	54	0.431579	Low
	PF00201	94	76	18	0.808511
	PF00515	90	80	10	0.888889	High	1
	PF00106	88	74	14	0.840909	High	1
	PF00612	83	60	23	0.722892
	PF02362	83	52	31	0.626506	Low
	PF00141	82	69	13	0.841463	High	1
	PF00270	78	65	13	0.833333		1
	PF00481	77	66	11	0.857143	High
	PF02519	77	50	27	0.649351
	PF00403	73	44	29	0.60274	Low	1
	PF00702	73	59	14	0.808219		1
	PF00071	72	60	12	0.833333
	PF00628	72	55	17	0.763889
	PF03106	72	57	15	0.791667
	PF00561	70	60	10	0.857143	High	1
	PF00642	69	53	16	0.768116
	PF00514	68	55	13	0.808824
	PF02225	68	45	23	0.661765
	PF00149	67	53	14	0.791045		1
	PF00295	67	30	37	0.447761	Low
	PF00917	66	34	32	0.515152	Low
	PF01095	66	44	22	0.666667		1
	PF02902	64	8	56	0.125	Low	1
	PF00240	62	37	25	0.596774	Low
	PF00026	61	43	18	0.704918
	PF00225	61	41	20	0.672131
	PF02721	61		61	0	Low
	PF00085	60	54	6	0.9	High	1
	PF00098	59	39	20	0.661017
	PF00153	59	52	7	0.881356	High
	PF04564	59	44	15	0.745763
	PF00046	58	46	12	0.793103
	PF00170	58	51	7	0.87931	High
	PF02458	58	44	14	0.758621
	PF00082	55	37	18	0.672727		1
	PF00450	54	32	22	0.592593	Low
	PF01554	54	37	17	0.685185		1
	PF00854	52	38	14	0.730769		1
	PF02798	52	48	4	0.923077	High	1
	PF00139	51	24	27	0.470588	Low
	PF00134	50	31	19	0.62
	PF00332	50	33	17	0.66
	PF00892	50	38	12	0.76		1
	PF01453	47	27	20	0.574468	Low
	PF03080	47	19	28	0.404255	Low
	PF00125	46	40	6	0.869565	High
	PF00179	46	44	2	0.956522	High
	PF00232	46	35	11	0.76087		1
	PF00443	46	31	15	0.673913
	PF01490	46	35	11	0.76087		1
	PF00501	45	41	4	0.911111	High	1
	PF00856	45	32	13	0.711111
	PF03005	45	38	7	0.844444
	PF00664	44	26	18	0.590909	Low	1
	PF01419	44	30	14	0.681818
	PF01565	44	33	11	0.75		1
	PF00462	43	36	7	0.837209		1
	PF03195	42	20	22	0.47619	Low
	PF00176	41	32	9	0.780488		1
	PF00190	41	31	10	0.756098
	PF00394	41	31	10	0.756098		1
	PF01501	41	35	6	0.853659		1
	PF00072	40	27	13	0.675		1
	PF00107	40	36	4	0.9	High	1
	PF00155	40	37	3	0.925	High	1
	PF02309	40	38	2	0.95	High
	PF00043	39	35	4	0.897436	High	1
	PF00999	39	20	19	0.512821	Low	1
	PF03016	39	29	10	0.74359
	PF00564	38	31	7	0.815789
	PF01485	38	13	25	0.342105	Low
	PF01764	38	27	11	0.710526
	PF02298	38	26	12	0.684211
	PF04535	38	33	5	0.868421
	PF01486	37	29	8	0.783784
	PF00651	36	26	10	0.722222
	PF02701	36	25	11	0.694444
	PF00122	35	24	11	0.685714		1
	PF00138	35	14	21	0.4	Low
	PF00582	35	26	9	0.742857		1
	PF02518	35	31	4	0.885714	High	1
	PF03138	35	29	6	0.828571
	PF00112	34	28	6	0.823529
	PF00230	34	27	7	0.794118		1
	PF00583	34	24	10	0.705882		1
	PF01357	34	23	11	0.676471
	PF02536	34	25	9	0.735294
	PF03478	34	6	28	0.176471	Low
	PF00722	33	27	6	0.818182
	PF00954	33	18	15	0.545455	Low
	PF01397	33	11	22	0.333333	Low
	PF03514	33	28	5	0.848485
	PF03936	33	11	22	0.333333	Low
	PF00643	32	27	5	0.84375
	PF03000	32	22	10	0.6875
	PF00027	31	23	8	0.741935		1
	PF00571	31	28	3	0.903226	High	1
	PF02984	31	18	13	0.580645	Low
	PF03479	31	26	5	0.83871		1
	PF05678	31	24	7	0.774194
	PF00293	30	29	1	0.966667	High	1
	PF00627	30	28	2	0.933333	High	1
	PF00009	29	24	5	0.827586		1
	PF00320	29	26	3	0.896552
	PF00407	29	22	7	0.758621
	PF00650	29	26	3	0.896552
	PF02178	29	22	7	0.758621		1
	PF03141	29	26	3	0.896552
	PF03372	29	25	4	0.862069		1
	PF05739	29	20	9	0.689655
	PF00160	28	28		1		1
	PF00534	28	26	2	0.928571	High	1
	PF00520	27	19	8	0.703704
	PF01370	27	26	1	0.962963	High	1
	PF00169	26	23	3	0.884615
	PF00544	26	16	10	0.615385
	PF01842	26	23	3	0.884615		1
	PF03384	26		26	0	Low
	PF03552	26	21	5	0.807692
	PF03765	26	23	3	0.884615
	PF03822	26	21	5	0.807692
	PF04396	26	10	16	0.384615	Low
	PF00132	25	19	6	0.76		1
	PF00439	25	22	3	0.88
	PF00504	25	24	1	0.96	High
	PF00690	25	17	8	0.68		1
	PF00759	25	21	4	0.84
	PF00808	25	21	4	0.84
	PF01852	25	20	5	0.8
	PF03140	25	12	13	0.48	Low
	PF03144	25	23	2	0.92	High	1
	PF00013	24	22	2	0.916667	High	1
	PF00025	24	21	3	0.875
	PF00070	24	22	2	0.916667	High	1
	PF00227	24	24		1		1
	PF00314	24	17	7	0.708333
	PF00415	24	22	2	0.916667	High
	PF01417	24	18	6	0.75
	PF01423	24	24		1		1
	PF01529	24	17	7	0.708333
	PF03018	24	17	7	0.708333
	PF03492	24	14	10	0.583333
	PF00254	23	22	1	0.956522	High	1
	PF00447	23	19	4	0.826087
	PF00566	23	20	3	0.869565
	PF00806	23	8	15	0.347826	Low
	PF02671	23	10	13	0.434783	Low
	PF03081	23	16	7	0.695652
	PF03267	23	18	5	0.782609
	PF03634	23	18	5	0.782609
	PF04776	23	5	18	0.217391	Low
	PF00188	22	13	9	0.590909
	PF02797	22	20	2	0.909091
	PF04398	22	20	2	0.909091
	PF04408	22	17	5	0.772727		1
	PF00248	21	17	4	0.809524		1
	PF00467	21	18	3	0.857143		1
	PF01426	21	13	8	0.619048
	PF02183	21	20	1	0.952381	High
	PF02358	21	18	3	0.857143		1
	PF02453	21	16	5	0.761905
	PF03031	21	10	11	0.47619	Low
	PF03151	21	9	12	0.428571	Low
	PF04554	21	15	6	0.714286
	PF00060	20	9	11	0.45	Low
	PF00091	20	19	1	0.95	High	1
	PF00117	20	15	5	0.75		1
	PF00118	20	19	1	0.95	High	1
	PF01027	20	13	7	0.65		1
	PF01094	20	9	11	0.45	Low	1
	PF01399	20	18	2	0.9
	PF01466	20	8	12	0.4	Low
	PF01556	20	17	3	0.85		1
	PF01762	20	20		1
	PF02181	20	14	6	0.7
	PF02373	20	17	3	0.85
	PF03105	20	12	8	0.6
	PF03321	20	14	6	0.7
	PF03953	20	19	1	0.95	High	1
	PF04434	20	14	6	0.7		1
	PF04504	20	10	10	0.5	Low
	PF04749	20	13	7	0.65
	PF05498	20	13	7	0.65
	PF05641	20	15	5	0.75
	PF00111	19	17	2	0.894737		1
	PF00294	19	17	2	0.894737		1
	PF01553	19	17	2	0.894737		1
	PF03208	19	15	4	0.789474
	PF04525	19	12	7	0.631579
	PF00011	18	18		1		1
	PF00012	18	16	2	0.888889		1
	PF00035	18	15	3	0.833333		1
	PF00291	18	17	1	0.944444	High	1
	PF00432	18	13	5	0.722222
	PF00454	18	13	5	0.722222
	PF01301	18	15	3	0.833333
	PF01694	18	12	6	0.666667		1
	PF01794	18	13	5	0.722222		1
	PF02182	18	13	5	0.722222
	PF02535	18	12	6	0.666667		1
	PF03931	18	6	12	0.333333	Low
	PF00022	17	15	2	0.882353
	PF00063	17	11	6	0.647059
	PF00348	17	13	4	0.764706		1
	PF00378	17	15	2	0.882353		1
	PF00487	17	17		1		1
	PF00685	17	12	5	0.705882
	PF00804	17	13	4	0.764706
	PF00891	17	13	4	0.764706
	PF01277	17	15	2	0.882353
	PF01412	17	14	3	0.823529
	PF02201	17	15	2	0.882353
	PF02466	17	16	1	0.941176
	PF03101	17	14	3	0.823529
	PF03109	17	17		1		1
	PF03169	17	12	5	0.705882
	PF04570	17	14	3	0.823529
	PF04780	17	3	14	0.176471	Low
	PF04781	17	3	14	0.176471	Low
	PF04844	17	8	9	0.470588	Low
	PF00156	16	14	2	0.875		1
	PF00300	16	14	2	0.875		1
	PF00304	16	8	8	0.5	Low
	PF00324	16	14	2	0.875		1
	PF00383	16	8	8	0.5	Low	1
	PF00498	16	13	3	0.8125
	PF00533	16	9	7	0.5625		1
	PF00855	16	14	2	0.875
	PF00929	16	11	5	0.6875		1
	PF01360	16	16		1
	PF01593	16	14	2	0.875
	PF01915	16	12	4	0.75		1
	PF01985	16	14	2	0.875		1
	PF03083	16	13	3	0.8125
	PF03087	16	7	9	0.4375	Low
	PF03110	16	14	2	0.875
	PF03754	16	1	15	0.0625	Low
	PF03763	16	11	5	0.6875
	PF04548	16	5	11	0.3125	Low
	PF04576	16	10	6	0.625
	PF04770	16	12	4	0.75
	PF04782	16	12	4	0.75
	PF04784	16	9	7	0.5625
	PF00173	15	15		1
	PF00335	15	10	5	0.666667
	PF00364	15	14	1	0.933333		1
	PF00505	15	14	1	0.933333
	PF00512	15	13	2	0.866667		1
	PF00535	15	13	2	0.866667		1
	PF00786	15	7	8	0.466667	Low
	PF00933	15	12	3	0.8		1
	PF01190	15	13	2	0.866667
	PF01434	15	14	1	0.933333		1
	PF01504	15	12	3	0.8
	PF01585	15	13	2	0.866667
	PF02493	15	12	3	0.8
	PF02713	15	4	11	0.266667	Low
	PF02987	15	13	2	0.866667
	PF03088	15	15		1
	PF03094	15	10	5	0.666667
	PF03145	15	9	6	0.6
	PF03547	15	9	6	0.6		1
	PF04520	15	13	2	0.866667
	PF04783	15	11	4	0.733333
	PF05033	15	8	7	0.533333
	PF05701	15	7	8	0.466667	Low
	PF00171	14	14		1		1
	PF00182	14	13	1	0.928571
	PF00224	14	9	5	0.642857		1
	PF00244	14	12	2	0.857143
	PF00350	14	12	2	0.857143
	PF00428	14	13	1	0.928571
	PF00626	14	13	1	0.928571
	PF00689	14	11	3	0.785714
	PF00789	14	11	3	0.785714
	PF01145	14	12	2	0.857143		1
	PF01336	14	13	1	0.928571		1
	PF01363	14	13	1	0.928571
	PF01602	14	13	1	0.928571
	PF02042	14	9	5	0.642857
	PF02136	14	11	3	0.785714
	PF02469	14	14		1
	PF03061	14	12	2	0.857143		1
	PF03357	14	13	1	0.928571
	PF03759	14	8	6	0.571429
	PF05055	14	7	7	0.5	Low
	PF05898	14	7	7	0.5	Low
	PF00089	13	7	6	0.538462		1
	PF00288	13	12	1	0.923077		1
	PF00307	13	8	5	0.615385
	PF00483	13	10	3	0.769231		1
	PF00575	13	11	2	0.846154		1
	PF00587	13	9	4	0.692308		1
	PF00641	13	11	2	0.846154
	PF00696	13	11	2	0.846154		1
	PF00860	13	11	2	0.846154		1
	PF00899	13	12	1	0.923077		1
	PF00957	13	11	2	0.846154
	PF01398	13	13		1
	PF01428	13	12	1	0.923077
	PF01546	13	11	2	0.846154		1
	PF01598	13	10	3	0.769231
	PF01699	13	11	2	0.846154		1
	PF01734	13	10	3	0.769231		1
	PF01805	13	8	5	0.615385
	PF01843	13	8	5	0.615385
	PF02704	13	10	3	0.769231
	PF02705	13	11	2	0.846154		1
	PF02714	13	10	3	0.769231
	PF02736	13	9	4	0.692308
	PF02887	13	8	5	0.615385		1
	PF03009	13	13		1		1
	PF03124	13	5	8	0.384615	Low
	PF03469	13	7	6	0.538462
	PF03810	13	11	2	0.846154
	PF04146	13	13		1
	PF04510	13	2	11	0.153846	Low
	PF04720	13	10	3	0.769231
	PF04857	13	9	4	0.692308
	PF00024	12	8	4	0.666667
	PF00175	12	12		1		1
	PF00180	12	10	2	0.833333		1
	PF00241	12	10	2	0.833333
	PF00331	12	6	6	0.5
	PF00397	12	11	1	0.916667
	PF00538	12	11	1	0.916667
	PF00595	12	9	3	0.75		1
	PF00614	12	9	3	0.75		1
	PF00730	12	9	3	0.75		1
	PF00753	12	12		1		1
	PF00916	12	9	3	0.75		1
	PF01237	12	11	1	0.916667
	PF01248	12	11	1	0.916667
	PF01429	12	10	2	0.833333
	PF01476	12	11	1	0.916667		1
	PF01479	12	12		1		1
	PF01544	12	9	3	0.75		1
	PF01545	12	9	3	0.75		1
	PF01612	12	8	4	0.666667		1
	PF01740	12	9	3	0.75		1
	PF02140	12	9	3	0.75
	PF02170	12	7	5	0.583333
	PF02364	12	7	5	0.583333
	PF02779	12	12		1		1
	PF02893	12	11	1	0.916667
	PF04055	12	12		1		1
	PF04646	12	8	4	0.666667
	PF04759	12	7	5	0.583333
	PF05617	12	2	10	0.166667	Low
	PF00150	11	7	4	0.636364
	PF00412	11	11		1
	PF00485	11	10	1	0.909091		1
	PF00557	11	11		1		1
	PF00569	11	10	1	0.909091
	PF00581	11	10	1	0.909091		1
	PF00679	11	9	2	0.818182		1
	PF00704	11	4	7	0.363636	Low
	PF00903	11	10	1	0.909091		1
	PF00982	11	9	2	0.818182		1
	PF01031	11	9	2	0.818182
	PF01263	11	10	1	0.909091		1
	PF02212	11	9	2	0.818182
	PF02485	11	10	1	0.909091
	PF02809	11	10	1	0.909091
	PF02990	11	11		1
	PF03129	11	8	3	0.727273		1
	PF03134	11	10	1	0.909091
	PF03283	11	11		1
	PF03398	11	8	3	0.727273
	PF03468	11	7	4	0.636364
	PF03778	11		11	0	Low
	PF03909	11	11		1
	PF04433	11	8	3	0.727273
	PF04755	11	11		1
	PF04833	11	10	1	0.909091
	PF04852	11	9	2	0.818182
	PF04859	11	8	3	0.727273
	PF05212	11	9	2	0.818182
	PF05623	11	11		1
	PF00056	10	9	1	0.9		1
	PF00092	10	10		1		1
	PF00257	10	10		1
	PF00282	10	8	2	0.8		1
	PF00365	10	10		1		1
	PF00406	10	10		1		1
	PF00578	10	8	2	0.8		1
	PF00620	10	7	3	0.7
	PF00635	10	8	2	0.8
	PF00675	10	9	1	0.9		1
	PF00781	10	8	2	0.8		1
	PF00850	10	8	2	0.8
	PF00924	10	7	3	0.7		1
	PF00989	10	8	2	0.8		1
	PF01063	10	9	1	0.9		1
	PF01105	10	8	2	0.8
	PF01138	10	10		1		1
	PF01167	10	10		1
	PF01179	10	7	3	0.7		1
	PF01388	10	8	2	0.8
	PF01590	10	10		1		1
	PF01753	10	8	2	0.8
	PF01926	10	9	1	0.9		1
	PF02045	10	8	2	0.8
	PF02171	10	6	4	0.6
	PF02338	10	9	1	0.9
	PF02780	10	10		1		1
	PF02826	10	10		1		1
	PF02847	10	9	1	0.9
	PF02861	10	8	2	0.8		1
	PF02866	10	9	1	0.9		1
	PF03062	10	5	5	0.5
	PF03641	10	6	4	0.6		1
	PF03767	10	9	1	0.9		1
	PF04117	10	8	2	0.8
	PF04669	10	9	1	0.9
	PF04810	10	10		1
	PF04811	10	10		1
	PF04815	10	10		1
	PF04827	10	1	9	0.1	Low
	PF04862	10	9	1	0.9
	PF04937	10	5	5	0.5
	PF05078	10	4	6	0.4	Low
	PF05142	10	4	6	0.4	Low
	PF05193	10	9	1	0.9		1
	PF05266	10	6	4	0.6
	PF05703	10	9	1	0.9
	PF05903	10	10		1
	PF05910	10	7	3	0.7
	PF00128	9	9				1
	PF00152	9	9				1
	PF00187	9	8	1
	PF00202	9	9				1
	PF00355	9	9				1
	PF00382	9	3	6
	PF00388	9	7	2
	PF00389	9	9				1
	PF00459	9	9				1
	PF00461	9	8	1
	PF00488	9	6	3			1
	PF00574	9	9				1
	PF00656	9	8	1
	PF00787	9	9
	PF00790	9	8	1
	PF00795	9	9				1
	PF01255	9	5	4			1
	PF01373	9	9
	PF01569	9	8	1			1
	PF01595	9	6	3			1
	PF01603	9	9
	PF01641	9	9				1
	PF01715	9	6	3			1
	PF01988	9	8	1
	PF02190	9	7	2			1
	PF02221	9	9
	PF02330	9	9
	PF02383	9	8	1
	PF02728	9	6	3			1
	PF02854	9	6	3
	PF02991	9	9
	PF03055	9	6	3
	PF03092	9	5	4
	PF03127	9	8	1
	PF03143	9	9				1
	PF03254	9	4	5
	PF03446	9	9				1
	PF03735	9	6	3
	PF03999	9	5	4
	PF04059	9	5	4
	PF04484	9	4	5
	PF04526	9	8	1
	PF04640	9	6	3
	PF04788	9	7	2
	PF04853	9	8	1
	PF05008	9	8	1
	PF05056	9		9
	PF05325	9		9
	PF05686	9	7	2
	PF00006	8	8				1
	PF00075	8	4	4			1
	PF00079	8	3	5			1
	PF00133	8	8				1
	PF00137	8	8				1
	PF00145	8	5	3			1
	PF00191	8	7	1
	PF00194	8	3	5
	PF00198	8	8				1
	PF00251	8	6	2			1
	PF00255	8	7	1			1
	PF00258	8	8				1
	PF00274	8	8
	PF00306	8	8				1
	PF00333	8	7	1			1
	PF00387	8	6	2
	PF00441	8	7	1			1
	PF00493	8	5	3
	PF00542	8	6	2			1
	PF00550	8	7	1			1
	PF00636	8	5	3			1
	PF00676	8	7	1			1
	PF00684	8	8				1
	PF00732	8	5	3			1
	PF00849	8	8				1
	PF01008	8	7	1
	PF01148	8	7	1			1
	PF01189	8	7	1			1
	PF01217	8	8
	PF01369	8	7	1
	PF01679	8	6	2			1
	PF01733	8	1	7
	PF01909	8	8				1
	PF01966	8	7	1			1
	PF02037	8	6	2
	PF02135	8	6	2
	PF02375	8	5	3
	PF02463	8	6	2			1
	PF02716	8	7	1
	PF02727	8	5	3			1
	PF02874	8	8				1
	PF03015	8	3	5
	PF03638	8	5	3
	PF03719	8	7	1			1
	PF03789	8	8
	PF03790	8	8
	PF03791	8	8
	PF04674	8	8
	PF04765	8	7	1
	PF05042	8	6	2
	PF05199	8	5	3			1
	PF05383	8	7	1
	PF05627	8	6	2
	PF05653	8	6	2
	PF05687	8	8
	PF05699	8	4	4
	PF05911	8	8
	PF00044	7	7				1
	PF00120	7	7				1
	PF00183	7	7				1
	PF00197	7	5	2
	PF00203	7	4	3			1
	PF00310	7	4	3			1
	PF00464	7	7				1
	PF00622	7	6	1
	PF00632	7	7
	PF00654	7	7				1
	PF00658	7	6	1
	PF00752	7	2	5
	PF00782	7	7				1
	PF00810	7	6	1
	PF00875	7	7				1
	PF00955	7	4	3
	PF01066	7	7				1
	PF01150	7	7
	PF01161	7	5	2			1
	PF01416	7	7				1
	PF01425	7	6	1			1
	PF01459	7	5	2
	PF01477	7	7
	PF01566	7	6	1			1
	PF01596	7	6	1
	PF01697	7	6	1
	PF01749	7	5	2
	PF01751	7	5	2			1
	PF01754	7	6	1
	PF01849	7	7
	PF02020	7	5	2
	PF02089	7	6	1
	PF02162	7	7
	PF02213	7	7
	PF02234	7	6	1
	PF02353	7	6	1			1
	PF02776	7	7				1
	PF02800	7	7				1
	PF03226	7	6	1
	PF03352	7	5	2			1
	PF03405	7	7
	PF03470	7	6	1
	PF03619	7	6	1
	PF03647	7	7
	PF04515	7	6	1
	PF04577	7	4	3
	PF04654	7	5	2
	PF04819	7	6	1
	PF04893	7	7
	PF04949	7	6	1
	PF05278	7	6	1
	PF05605	7	7
	PF05637	7	7
	PF05899	7	6	1			1
	PF00031	6	6
	PF00205	6	6				1
	PF00280	6	4	2
	PF00281	6	6				1
	PF00298	6	5	1			1
	PF00305	6	6
	PF00326	6	5	1			1
	PF00349	6	4	2
	PF00366	6	6				1
	PF00385	6	6
	PF00390	6	6				1
	PF00410	6	5	1			1
	PF00425	6	6				1
	PF00448	6	6				1
	PF00466	6	6				1
	PF00479	6	6				1
	PF00484	6	6				1
	PF00536	6	5	1
	PF00572	6	6				1
	PF00588	6	5	1			1
	PF00609	6	4	2
	PF00638	6	6
	PF00694	6	6				1
	PF00719	6	6				1
	PF00724	6	5	1			1
	PF00785	6	5	1
	PF00800	6	6				1
	PF00862	6	5	1
	PF00887	6	6
	PF00909	6	4	2			1
	PF00928	6	5	1
	PF00941	6	5	1			1
	PF00956	6	5	1
	PF00995	6	6
	PF01040	6	6				1
	PF01221	6	6
	PF01253	6	6				1
	PF01315	6	5	1			1
	PF01436	6	6
	PF01758	6	5	1			1
	PF01786	6	4	2
	PF01798	6	4	2
	PF01799	6	5	1			1
	PF01965	6	6				1
	PF02138	6	6
	PF02179	6	5	1
	PF02450	6	6
	PF02483	6	4	2
	PF02517	6	6				1
	PF02738	6	5	1			1
	PF02775	6	6				1
	PF02781	6	6				1
	PF02791	6	5	1
	PF02817	6	6				1
	PF02824	6	6				1
	PF02852	6	6				1
	PF02878	6	6				1
	PF02881	6	6				1
	PF02889	6	5	1
	PF02922	6	6				1
	PF02928	6	5	1
	PF03126	6	5	1
	PF03178	6	6
	PF03227	6	4	2
	PF03450	6	5	1			1
	PF03727	6	4	2
	PF03764	6	5	1			1
	PF03859	6	5	1
	PF03893	6	6
	PF03949	6	6				1
	PF03951	6	6				1
	PF04130	6	5	1
	PF04145	6	4	2
	PF04185	6	5	1
	PF04193	6	5	1
	PF04258	6	5	1
	PF04427	6	6
	PF04438	6	6
	PF04539	6	6				1
	PF04542	6	6				1
	PF04545	6	6				1
	PF04578	6	2	4
	PF04601	6	4	2
	PF04678	6	4	2
	PF04724	6	6
	PF04727	6	4	2
	PF04832	6	5	1
	PF04873	6	3	3
	PF04884	6	5	1
	PF04885	6	1	5
	PF04927	6	4	2
	PF05003	6	5	1
	PF05183	6	3	3
	PF05347	6	6
	PF05495	6	6
	PF05514	6	5	1
	PF05553	6	4	2
	PF05562	6	6
	PF05577	6	5	1
	PF05633	6	5	1
	PF05659	6	3	3
	PF05664	6	6
	PF05668	6	6
	PF05691	6	5	1
	PF05828	6	5	1
	PF00018	5	4	1
	PF00081	5	5				1
	PF00108	5	5				1
	PF00136	5	1	4			1
	PF00166	5	5				1
	PF00206	5	5				1
	PF00235	5	4	1
	PF00238	5	5				1
	PF00262	5	5
	PF00266	5	5				1
	PF00285	5	4	1			1
	PF00327	5	5				1
	PF00334	5	5				1
	PF00338	5	5				1
	PF00344	5	4	1			1
	PF00347	5	5				1
	PF00360	5	5
	PF00380	5	5				1
	PF00408	5	5				1
	PF00413	5	5
	PF00416	5	5				1
	PF00445	5	4	1			1
	PF00472	5	5				1
	PF00549	5	5				1
	PF00562	5	4	1			1
	PF00579	5	5				1
	PF00623	5	3	2			1
	PF00633	5	5				1
	PF00673	5	5				1
	PF00682	5	5				1
	PF00687	5	5				1
	PF00831	5	5				1
	PF00867	5	2	3
	PF00888	5	5
	PF01018	5	5				1
	PF01055	5	4	1			1
	PF01070	5	5				1
	PF01106	5	5				1
	PF01169	5	5
	PF01191	5	3	2
	PF01202	5	4	1			1
	PF01207	5	5				1
	PF01209	5	5				1
	PF01230	5	5				1
	PF01245	5	5				1
	PF01266	5	5				1
	PF01408	5	5				1
	PF01448	5	4	1
	PF01532	5	5
	PF01624	5	3	2			1
	PF01625	5	5				1
	PF01650	5	5
	PF01652	5	4	1
	PF01704	5	5
	PF01743	5	4	1			1
	PF01756	5	4	1
	PF01789	5	5
	PF01873	5	4	1
	PF01979	5	5				1
	PF02096	5	5				1
	PF02148	5	5
	PF02163	5	5				1
	PF02184	5	3	2
	PF02209	5	4	1
	PF02214	5	5
	PF02230	5	3	2			1
	PF02265	5	3	2
	PF02319	5	4	1
	PF02544	5	5
	PF02681	5	5
	PF02777	5	5				1
	PF02803	5	5				1
	PF02879	5	5				1
	PF02880	5	5				1
	PF02883	5	5
	PF02897	5	4	1			1
	PF02985	5	5
	PF03006	5	5				1
	PF03099	5	3	2			1
	PF03162	5	5
	PF03181	5	5
	PF03214	5	5
	PF03311	5	3	2
	PF03331	5	3	2			1
	PF03348	5	3	2
	PF03381	5	4	1
	PF03441	5	5				1
	PF03462	5	5				1
	PF03463	5	5
	PF03464	5	5
	PF03465	5	5
	PF03489	5	5
	PF03720	5	4	1			1
	PF03725	5	5				1
	PF03871	5	3	2
	PF03933	5	5
	PF03946	5	5				1
	PF04053	5	5
	PF04142	5	5
	PF04144	5	5
	PF04488	5	3	2			1
	PF04560	5	4	1			1
	PF04561	5	4	1			1
	PF04565	5	4	1			1
	PF04572	5	3	2
	PF04618	5	5
	PF04690	5	5
	PF04842	5	4	1
	PF04864	5	3	2
	PF04970	5	4	1
	PF04983	5	3	2			1
	PF05000	5	3	2			1
	PF05097	5	5
	PF05184	5	5
	PF05192	5	2	3			1
	PF05340	5	4	1
	PF05542	5	5
	PF05564	5	5
	PF05648	5	5
	PF05904	5	2	3
	PF00008	4	3	1
	PF00037	4	4				1
	PF00080	4	4				1
	PF00101	4	4
	PF00154	4	3	1			1
	PF00181	4	2	2			1
	PF00195	4	4
	PF00204	4	4				1
	PF00208	4	4				1
	PF00210	4	4				1
	PF00221	4	4
	PF00237	4	4				1
	PF00253	4	4				1
	PF00256	4	3	1			1
	PF00278	4	4				1
	PF00289	4	4				1
	PF00297	4	4				1
	PF00311	4	3	1			1
	PF00312	4	3	1			1
	PF00313	4	4				1
	PF00316	4	4				1
	PF00330	4	4				1
	PF00370	4	4				1
	PF00396	4	4
	PF00411	4	4				1
	PF00438	4	4				1
	PF00503	4	4
	PF00551	4	4				1
	PF00565	4	4				1
	PF00573	4	4				1
	PF00686	4	4
	PF00736	4	4
	PF00763	4	3	1			1
	PF00805	4	4				1
	PF00833	4	4
	PF00857	4	4				1
	PF00939	4	4				1
	PF00970	4	4				1
	PF00984	4	4				1
	PF00996	4	4
	PF01000	4	4				1
	PF01019	4	3	1			1
	PF01025	4	4				1
	PF01048	4	4				1
	PF01053	4	3	1			1
	PF01068	4	3	1
	PF01073	4	4
	PF01074	4	3	1			1
	PF01096	4	4
	PF01103	4	4				1
	PF01112	4	4				1
	PF01151	4	3	1
	PF01156	4	3	1			1
	PF01157	4	4
	PF01182	4	4				1
	PF01195	4	4				1
	PF01210	4	4				1
	PF01214	4	4
	PF01239	4	2	2
	PF01247	4	4
	PF01432	4	3	1			1
	PF01467	4	4				1
	PF01507	4	4				1
	PF01521	4	2	2			1
	PF01536	4	3	1
	PF01564	4	4				1
	PF01583	4	3	1			1
	PF01633	4	4
	PF01722	4	4				1
	PF01728	4	3	1			1
	PF01738	4	4				1
	PF01747	4	4
	PF01844	4	4				1
	PF01851	4	4
	PF01925	4	3	1			1
	PF01937	4	4
	PF02018	4	2	2
	PF02095	4	3	1
	PF02134	4	4
	PF02150	4	4
	PF02259	4	2	2
	PF02260	4	2	2
	PF02301	4	3	1
	PF02325	4	4				1
	PF02359	4	4
	PF02629	4	4				1
	PF02678	4	2	2			1
	PF02772	4	4				1
	PF02773	4	4				1
	PF02784	4	4				1
	PF02786	4	4				1
	PF02812	4	4				1
	PF02882	4	3	1			1
	PF02894	4	4				1
	PF02953	4	4
	PF02978	4	4				1
	PF02996	4	4
	PF03059	4	3	1
	PF03079	4	4
	PF03104	4	1	3			1
	PF03152	4	4
	PF03188	4	4
	PF03204	4	4
	PF03248	4	4
	PF03297	4	3	1
	PF03360	4	4
	PF03595	4	4				1
	PF03637	4	2	2
	PF03650	4	4
	PF03721	4	4				1
	PF03766	4	3	1
	PF03794	4	3	1
	PF03876	4	2	2
	PF03947	4	3	1			1
	PF04057	4	3	1
	PF04083	4	4
	PF04178	4	4
	PF04367	4	3	1
	PF04389	4	4				1
	PF04431	4	3	1
	PF04499	4	4
	PF04502	4	2	2
	PF04563	4	4				1
	PF04566	4	3	1
	PF04567	4	3	1
	PF04607	4	4				1
	PF04675	4	3	1
	PF04679	4	3	1
	PF04685	4	4
	PF04715	4	4				1
	PF04824	4	1	3
	PF04825	4	1	3
	PF04863	4	2	2
	PF04926	4	3	1
	PF04928	4	3	1
	PF04998	4	3	1			1
	PF05116	4	4
	PF05153	4	3	1
	PF05190	4	2	2			1
	PF05329	4	3	1
	PF05362	4	2	2			1
	PF05512	4	3	1
	PF05634	4	4
	PF05705	4	4
	PF05726	4	2	2
	PF05742	4	2	2
	PF05757	4	4
	PF05770	4	4
	PF05773	4	4
	PF05811	4	1	3
	PF00034	3	3
	PF00041	3	1	2			1
	PF00109	3	3				1
	PF00113	3	3				1
	PF00162	3	3				1
	PF00164	3	2	1			1
	PF00174	3	3				1
	PF00177	3	3				1
	PF00186	3	2	1			1
	PF00189	3	3				1
	PF00199	3	3				1
	PF00231	3	3				1
	PF00268	3	3				1
	PF00276	3	3				1
	PF00301	3	3				1
	PF00303	3	2	1			1
	PF00318	3	3				1
	PF00393	3	3				1
	PF00398	3	3				1
	PF00433	3	3
	PF00476	3	3				1
	PF00494	3	2	1
	PF00570	3	3				1
	PF00584	3	3				1
	PF00590	3	3				1
	PF00625	3	3				1
	PF00639	3	3				1
	PF00644	3	2	1
	PF00667	3	3				1
	PF00697	3	3				1
	PF00725	3	3				1
	PF00728	3	3
	PF00733	3	3				1
	PF00742	3	2	1			1
	PF00743	3	3				1
	PF00745	3	3				1
	PF00749	3	2	1			1
	PF00773	3	3				1
	PF00777	3	3
	PF00817	3	3				1
	PF00826	3	3
	PF00828	3	2	1
	PF00832	3	3
	PF00834	3	3				1
	PF00852	3	2	1
	PF00861	3	3				1
	PF00883	3	3				1
	PF00890	3	3				1
	PF00900	3	3
	PF00925	3	3				1
	PF00926	3	3				1
	PF00940	3	2	1
	PF00953	3	3				1
	PF01016	3	3				1
	PF01026	3	2	1			1
	PF01039	3	2	1			1
	PF01078	3	3				1
	PF01088	3	3
	PF01090	3	3
	PF01113	3	3				1
	PF01119	3	3				1
	PF01126	3	1	2
	PF01131	3	3				1
	PF01158	3	3
	PF01159	3	3
	PF01163	3	1	2
	PF01171	3	2	1			1
	PF01187	3	3
	PF01196	3	3				1
	PF01198	3	3
	PF01199	3	3
	PF01200	3	3
	PF01201	3	3
	PF01215	3	3
	PF01246	3	3
	PF01251	3	3
	PF01269	3	2	1
	PF01280	3	3
	PF01283	3	3
	PF01287	3	3
	PF01294	3	2	1
	PF01331	3	3
	PF01348	3	2	1
	PF01381	3	3				1
	PF01406	3	3				1
	PF01433	3	3				1
	PF01435	3	3				1
	PF01439	3	3
	PF01458	3	2	1			1
	PF01474	3	3
	PF01493	3	3				1
	PF01496	3	3
	PF01513	3	3				1
	PF01541	3	3				1
	PF01557	3	2	1			1
	PF01571	3	3				1
	PF01588	3	3				1
	PF01592	3	1	2			1
	PF01597	3	3				1
	PF01599	3	3
	PF01643	3	3
	PF01645	3	3				1
	PF01658	3	3
	PF01661	3	2	1			1
	PF01663	3	3
	PF01667	3	3
	PF01676	3	3				1
	PF01680	3	3
	PF01716	3	3
	PF01717	3	3				1
	PF01775	3	2	1
	PF01776	3	2	1
	PF01777	3	3
	PF01817	3	3				1
	PF01846	3	3
	PF01883	3	2	1			1
	PF01907	3	3
	PF01920	3	3
	PF01928	3	3				1
	PF01963	3	3
	PF01981	3	3
	PF01991	3	2	1
	PF02002	3	1	2
	PF02005	3	3
	PF02065	3	3				1
	PF02115	3	2	1
	PF02141	3	3
	PF02149	3	2	1
	PF02151	3	3				1
	PF02152	3	2	1			1
	PF02207	3	3
	PF02229	3	3
	PF02263	3	2	1
	PF02297	3	3
	PF02370	3	3
	PF02374	3	3				1
	PF02431	3	2	1
	PF02475	3	3				1
	PF02492	3	3				1
	PF02567	3	3				1
	PF02574	3	3				1
	PF02622	3	2	1			1
	PF02657	3	3				1
	PF02666	3	2	1			1
	PF02672	3	3
	PF02732	3	1	2
	PF02737	3	3				1
	PF02770	3	3				1
	PF02785	3	3				1
	PF02789	3	3				1
	PF02801	3	3				1
	PF02810	3	1	2			1
	PF02838	3	3
	PF02845	3	3
	PF02891	3	3
	PF02910	3	3				1
	PF03029	3	3
	PF03030	3	2	1
	PF03033	3	3				1
	PF03093	3	3
	PF03096	3	3
	PF03130	3	3				1
	PF03159	3	3
	PF03168	3	3
	PF03179	3	3
	PF03194	3	3
	PF03242	3	3
	PF03271	3	3
	PF03368	3	3
	PF03399	3	3
	PF03404	3	3
	PF03456	3	3
	PF03473	3	3				1
	PF03476	3	3				1
	PF03501	3	3
	PF03556	3	3
	PF03572	3	3				1
	PF03593	3	3
	PF03635	3	3
	PF03643	3	3
	PF03662	3	3
	PF03737	3	3				1
	PF03760	3	3
	PF03774	3	3
	PF03798	3	3
	PF03828	3	3
	PF03868	3	3
	PF03911	3	2	1
	PF03919	3	3
	PF03924	3	3
	PF03942	3	2	1			1
	PF03950	3	1	2			1
	PF03952	3	3				1
	PF03959	3	3
	PF03966	3	3				1
	PF03969	3	3				1
	PF04046	3	3
	PF04051	3	3
	PF04068	3	3
	PF04078	3	2	1
	PF04096	3	3
	PF04134	3	3
	PF04153	3	3
	PF04199	3	3
	PF04406	3	2	1
	PF04428	3	3
	PF04446	3	3
	PF04483	3	3
	PF04511	3	3
	PF04588	3	2	1
	PF04689	3	3
	PF04718	3	3
	PF04734	3	2	1
	PF04739	3	3
	PF04752	3	3				1
	PF04757	3	3
	PF04758	3	3
	PF04774	3	3
	PF04777	3	3
	PF04791	3	3
	PF04795	3	3
	PF04818	3	3
	PF04897	3	3
	PF04898	3	3				1
	PF04900	3	2	1
	PF04997	3	2	1			1
	PF05002	3	3
	PF05030	3	3
	PF05063	3	3
	PF05147	3	2	1
	PF05173	3	3				1
	PF05180	3	1	2
	PF05188	3	1	2			1
	PF05198	3	3				1
	PF05200	3	3
	PF05201	3	3				1
	PF05327	3	1	2
	PF05406	3	2	1			1
	PF05631	3	3
	PF05694	3	3
	PF05724	3	3
	PF05755	3	3
	PF05761	3	3
	PF05879	3	2	1
	PF05915	3	3
	PF05918	3	2	1
	PF00042	2	2				1
	PF00050	2	2
	PF00059	2	1	1
	PF00121	2	2				1
	PF00127	2	2
	PF00163	2	2				1
	PF00185	2	2				1
	PF00213	2	2				1
	PF00218	2	2				1
	PF00246	2	1	1			1
	PF00265	2	2				1
	PF00275	2	2				1
	PF00290	2	2				1
	PF00342	2	2				1
	PF00343	2	2				1
	PF00352	2	2
	PF00368	2	2
	PF00436	2	1	1			1
	PF00456	2	2				1
	PF00468	2	1	1			1
	PF00471	2	2				1
	PF00475	2	1	1			1
	PF00477	2	2
	PF00478	2	2				1
	PF00490	2	1	1			1
	PF00491	2	2				1
	PF00521	2	2				1
	PF00567	2	2
	PF00586	2	2				1
	PF00613	2	2
	PF00634	2	2
	PF00637	2	2
	PF00645	2	2
	PF00647	2	2
	PF00670	2	2
	PF00701	2	2				1
	PF00703	2	1	1			1
	PF00705	2	2
	PF00707	2	2				1
	PF00731	2	1	1			1
	PF00750	2	2				1
	PF00762	2	2				1
	PF00793	2	2				1
	PF00809	2	1	1			1
	PF00814	2	2				1
	PF00827	2	2
	PF00829	2	2				1
	PF00830	2	2				1
	PF00838	2	1	1
	PF00886	2	2				1
	PF00889	2	2				1
	PF00919	2	2				1
	PF00923	2	2				1
	PF00935	2	2
	PF00962	2	2				1
	PF00977	2	2				1
	PF00986	2	2				1
	PF00991	2	2
	PF01015	2	2
	PF01020	2	2
	PF01028	2	2
	PF01029	2	2				1
	PF01042	2	2				1
	PF01043	2	1	1			1
	PF01077	2	2				1
	PF01080	2	2
	PF01092	2	2
	PF01111	2	2
	PF01118	2	2				1
	PF01132	2	2				1
	PF01135	2	2				1
	PF01165	2	2				1
	PF01168	2	2				1
	PF01176	2	2				1
	PF01180	2	2				1
	PF01188	2	2				1
	PF01192	2	2				1
	PF01193	2	2				1
	PF01194	2	1	1
	PF01208	2	2				1
	PF01218	2	2				1
	PF01222	2	2
	PF01225	2	2				1
	PF01238	2	2				1
	PF01241	2	2
	PF01249	2	2
	PF01250	2	2				1
	PF01273	2	2
	PF01281	2	2				1
	PF01282	2	2
	PF01288	2	1	1			1
	PF01293	2	1	1			1
	PF01300	2	2				1
	PF01302	2	2
	PF01305	2	2				1
	PF01327	2	2				1
	PF01380	2	1	1			1
	PF01394	2	2
	PF01396	2	2				1
	PF01409	2	2				1
	PF01411	2	1	1			1
	PF01422	2	2
	PF01424	2	2
	PF01470	2	2
	PF01472	2	2				1
	PF01480	2	2
	PF01509	2	1	1			1
	PF01575	2	2				1
	PF01578	2	2				1
	PF01619	2	2				1
	PF01634	2	2				1
	PF01648	2	2				1
	PF01655	2	2
	PF01713	2	2				1
	PF01765	2	2				1
	PF01778	2	2
	PF01779	2	2
	PF01780	2	1	1
	PF01781	2	2
	PF01812	2	2				1
	PF01839	2	2
	PF01853	2	2
	PF01866	2	2
	PF01885	2	2				1
	PF01912	2	1	1
	PF01929	2	2
	PF01938	2	2				1
	PF01940	2	2
	PF01974	2	2
	PF01975	2	2				1
	PF01987	2	2
	PF01992	2	2
	PF01997	2	2
	PF02012	2	2				1
	PF02068	2	2
	PF02071	2	2
	PF02099	2	1	1
	PF02109	2	2
	PF02127	2	2
	PF02142	2	2				1
	PF02146	2	2				1
	PF02153	2	2				1
	PF02167	2	2
	PF02194	2	2
	PF02204	2	2
	PF02219	2	2				1
	PF02222	2	2				1
	PF02237	2	1	1			1
	PF02254	2	2				1
	PF02271	2	2
	PF02272	2	1	1			1
	PF02320	2	2
	PF02347	2	2				1
	PF02390	2	2				1
	PF02403	2	2				1
	PF02410	2	2				1
	PF02416	2	2				1
	PF02427	2	2
	PF02441	2	1	1			1
	PF02446	2	2				1
	PF02460	2	2
	PF02516	2	2
	PF02531	2	2
	PF02545	2	2				1
	PF02548	2	2				1
	PF02551	2	2				1
	PF02575	2	2				1
	PF02585	2	2				1
	PF02594	2	2				1
	PF02630	2	2
	PF02636	2	2
	PF02729	2	2				1
	PF02733	2	2				1
	PF02734	2	2				1
	PF02735	2	2
	PF02739	2	2				1
	PF02747	2	2
	PF02769	2	2				1
	PF02771	2	2				1
	PF02774	2	2				1
	PF02782	2	2				1
	PF02825	2	2
	PF02840	2	1	1
	PF02841	2	2
	PF02877	2	1	1
	PF02886	2	2
	PF02913	2	2				1
	PF02919	2	2
	PF02921	2	2
	PF02941	2	2
	PF02966	2	2
	PF02969	2	2
	PF03069	2	2
	PF03070	2	1	1
	PF03098	2	2
	PF03153	2	2
	PF03155	2	1	1
	PF03193	2	1	1			1
	PF03200	2	2
	PF03219	2	2
	PF03222	2	1	1			1
	PF03244	2	2
	PF03291	2	2
	PF03328	2	1	1			1
	PF03351	2	2
	PF03366	2	1	1
	PF03367	2	2
	PF03371	2	2
	PF03385	2	2
	PF03416	2	2
	PF03439	2	1	1
	PF03447	2	1	1			1
	PF03460	2	2				1
	PF03471	2	1	1			1
	PF03485	2	2				1
	PF03604	2	1	1
	PF03618	2	2				1
	PF03630	2	2
	PF03639	2		2
	PF03644	2	2
	PF03652	2	1	1			1
	PF03656	2	2
	PF03660	2	2
	PF03674	2	2				1
	PF03690	2	2
	PF03715	2	1	1
	PF03726	2	2				1
	PF03730	2	2
	PF03731	2	2
	PF03770	2	2
	PF03824	2	2				1
	PF03847	2	2
	PF03870	2	2
	PF03878	2	2
	PF03896	2	2
	PF03897	2	2
	PF03901	2	2
	PF03939	2	2
	PF03987	2	2
	PF03997	2	2
	PF04045	2	1	1
	PF04061	2	2
	PF04073	2	2				1
	PF04080	2	2
	PF04091	2	1	1
	PF04095	2	2				1
	PF04097	2	1	1
	PF04099	2	2
	PF04100	2	1	1
	PF04101	2	2				1
	PF04110	2	2
	PF04116	2	2				1
	PF04127	2	1	1			1
	PF04129	2	1	1
	PF04133	2	2
	PF04137	2	2
	PF04140	2	1	1
	PF04157	2	1	1
	PF04161	2	1	1
	PF04187	2	2				1
	PF04194	2	2
	PF04253	2	2
	PF04263	2	2
	PF04265	2	2
	PF04278	2	2
	PF04280	2	1	1
	PF04305	2	1	1
	PF04366	2	2
	PF04376	2	2
	PF04377	2	2
	PF04387	2	2
	PF04410	2	1	1
	PF04418	2	2
	PF04419	2	1	1
	PF04424	2	1	1
	PF04437	2	2
	PF04450	2	1	1
	PF04571	2	2
	PF04573	2	2
	PF04597	2	2
	PF04614	2	2
	PF04615	2	1	1
	PF04635	2	2
	PF04642	2		2
	PF04653	2	1	1
	PF04676	2	2
	PF04677	2	2
	PF04719	2	1	1
	PF04729	2	2
	PF04733	2	2
	PF04756	2		2
	PF04802	2	1	1
	PF04839	2	2
	PF04882	2	1	1
	PF04933	2	2
	PF04935	2	1	1
	PF04938	2	1	1
	PF04950	2	2
	PF04969	2	2
	PF04982	2	2
	PF05021	2	2
	PF05023	2	2
	PF05028	2	1	1
	PF05047	2	2
	PF05051	2	2
	PF05057	2	2
	PF05091	2	2
	PF05127	2	2				1
	PF05132	2	1	1
	PF05160	2	2
	PF05182	2	1	1
	PF05191	2	2				1
	PF05195	2	2				1
	PF05207	2	2
	PF05221	2	2
	PF05236	2	1	1
	PF05249	2	2				1
	PF05277	2	2
	PF05285	2	1	1
	PF05348	2	2
	PF05469	2	1	1
	PF05470	2	1	1
	PF05477	2	1	1
	PF05490	2	2
	PF05493	2	2
	PF05558	2	2
	PF05602	2	1	1
	PF05608	2	2
	PF05615	2	2
	PF05620	2	2
	PF05670	2	2
	PF05684	2	2
	PF05712	2	2
	PF05743	2	1	1
	PF05746	2	2				1
	PF05794	2	2
	PF05799	2	2
	PF05809	2	2
	PF05834	2	2
	PF05850	2	2
	PF05909	2	1	1
	PF00020	1	1
	PF00032	1	1
	PF00033	1	1
	PF00077	1	1
	PF00078	1		1			1
	PF00102	1	1
	PF00119	1		1			1
	PF00130	1		1
	PF00140	1	1				1
	PF00144	1	1				1
	PF00146	1		1			1
	PF00215	1	1				1
	PF00252	1		1			1
	PF00259	1	1
	PF00260	1	1
	PF00317	1	1				1
	PF00321	1	1
	PF00328	1	1				1
	PF00361	1	1				1
	PF00384	1	1				1
	PF00391	1	1				1
	PF00395	1	1
	PF00430	1	1				1
	PF00444	1	1				1
	PF00449	1	1				1
	PF00453	1	1				1
	PF00458	1	1
	PF00463	1	1				1
	PF00474	1	1				1
	PF00507	1		1			1
	PF00510	1	1				1
	PF00543	1	1				1
	PF00547	1	1				1
	PF00576	1	1				1
	PF00580	1	1				1
	PF00585	1	1				1
	PF00591	1	1				1
	PF00596	1	1				1
	PF00610	1		1
	PF00615	1	1
	PF00630	1	1
	PF00648	1	1
	PF00652	1	1
	PF00668	1	1				1
	PF00677	1	1				1
	PF00692	1	1				1
	PF00698	1	1				1
	PF00699	1	1				1
	PF00708	1	1				1
	PF00709	1	1				1
	PF00756	1	1				1
	PF00764	1	1				1
	PF00766	1	1				1
	PF00780	1	1
	PF00784	1	1
	PF00792	1	1
	PF00815	1	1				1
	PF00835	1	1
	PF00881	1	1				1
	PF00885	1	1				1
	PF00902	1	1				1
	PF00920	1	1				1
	PF00930	1	1
	PF00958	1	1				1
	PF00967	1	1
	PF00988	1	1				1
	PF00994	1	1				1
	PF01011	1	1				1
	PF01012	1	1				1
	PF01014	1	1
	PF01058	1	1				1
	PF01067	1	1
	PF01071	1	1				1
	PF01084	1	1				1
	PF01089	1	1
	PF01115	1	1
	PF01116	1	1				1
	PF01121	1	1				1
	PF01124	1	1
	PF01125	1	1
	PF01127	1	1				1
	PF01128	1	1				1
	PF01133	1	1
	PF01134	1	1				1
	PF01137	1	1				1
	PF01142	1		1			1
	PF01149	1	1				1
	PF01154	1	1
	PF01162	1	1
	PF01172	1	1
	PF01174	1	1
	PF01177	1	1				1
	PF01197	1	1				1
	PF01204	1	1				1
	PF01205	1	1				1
	PF01213	1	1
	PF01227	1	1				1
	PF01233	1	1
	PF01243	1	1				1
	PF01256	1	1				1
	PF01257	1	1				1
	PF01259	1	1				1
	PF01262	1	1				1
	PF01264	1	1				1
	PF01267	1	1
	PF01268	1	1
	PF01274	1	1				1
	PF01323	1	1				1
	PF01326	1	1				1
	PF01329	1	1
	PF01343	1	1				1
	PF01351	1	1				1
	PF01367	1	1				1
	PF01379	1	1				1
	PF01384	1	1				1
	PF01450	1	1				1
	PF01451	1	1				1
	PF01457	1	1
	PF01465	1	1
	PF01471	1	1				1
	PF01487	1	1				1
	PF01488	1	1				1
	PF01491	1	1				1
	PF01494	1	1				1
	PF01495	1	1
	PF01502	1	1				1
	PF01503	1	1				1
	PF01512	1	1				1
	PF01549	1	1
	PF01591	1	1
	PF01627	1	1				1
	PF01632	1	1				1
	PF01636	1	1				1
	PF01649	1	1				1
	PF01678	1	1				1
	PF01687	1	1				1
	PF01698	1		1
	PF01709	1	1				1
	PF01712	1	1
	PF01725	1	1				1
	PF01729	1	1				1
	PF01761	1	1				1
	PF01774	1		1			1
	PF01782	1	1				1
	PF01795	1	1				1
	PF01808	1	1				1
	PF01809	1	1				1
	PF01813	1	1
	PF01820	1	1				1
	PF01823	1	1
	PF01841	1	1
	PF01857	1	1
	PF01858	1	1
	PF01868	1	1
	PF01869	1	1				1
	PF01871	1	1
	PF01872	1		1			1
	PF01875	1	1
	PF01876	1	1
	PF01894	1	1				1
	PF01896	1		1			1
	PF01900	1	1
	PF01902	1	1
	PF01903	1	1
	PF01916	1	1
	PF01922	1	1
	PF01927	1	1
	PF01933	1	1				1
	PF01946	1	1
	PF01959	1	1
	PF01960	1	1
	PF01964	1	1				1
	PF01967	1	1				1
	PF01968	1	1
	PF01980	1	1				1
	PF01984	1	1
	PF01990	1	1
	PF02033	1	1				1
	PF02036	1	1				1
	PF02041	1	1
	PF02046	1	1
	PF02091	1	1				1
	PF02092	1	1				1
	PF02104	1	1
	PF02110	1	1				1
	PF02114	1	1
	PF02130	1	1				1
	PF02133	1	1				1
	PF02137	1		1
	PF02176	1	1
	PF02195	1	1				1
	PF02223	1	1				1
	PF02231	1	1
	PF02245	1	1
	PF02256	1	1
	PF02268	1	1
	PF02269	1	1
	PF02270	1	1
	PF02290	1	1
	PF02291	1	1
	PF02326	1	1
	PF02348	1	1				1
	PF02361	1	1
	PF02386	1	1				1
	PF02391	1	1				1
	PF02401	1	1				1
	PF02405	1	1				1
	PF02409	1	1
	PF02423	1	1
	PF02428	1	1
	PF02445	1	1				1
	PF02470	1	1				1
	PF02482	1	1				1
	PF02502	1	1				1
	PF02507	1	1
	PF02514	1	1
	PF02527	1	1				1
	PF02537	1	1				1
	PF02538	1	1
	PF02540	1	1				1
	PF02541	1	1				1
	PF02542	1	1				1
	PF02559	1	1				1
	PF02560	1	1				1
	PF02569	1	1				1
	PF02576	1	1				1
	PF02580	1	1				1
	PF02581	1	1				1
	PF02586	1	1				1
	PF02590	1		1			1
	PF02597	1	1				1
	PF02598	1	1
	PF02602	1	1				1
	PF02605	1	1
	PF02606	1	1				1
	PF02617	1	1				1
	PF02620	1	1				1
	PF02628	1	1
	PF02631	1	1				1
	PF02637	1	1
	PF02670	1	1				1
	PF02676	1	1
	PF02679	1	1
	PF02683	1	1				1
	PF02696	1	1				1
	PF02724	1		1
	PF02731	1	1
	PF02746	1	1				1
	PF02749	1	1				1
	PF02751	1	1
	PF02757	1		1
	PF02787	1	1				1
	PF02790	1	1
	PF02792	1	1
	PF02799	1	1
	PF02811	1	1				1
	PF02815	1	1
	PF02823	1	1				1
	PF02836	1		1			1
	PF02837	1		1			1
	PF02842	1	1
	PF02843	1	1				1
	PF02844	1	1				1
	PF02862	1	1
	PF02867	1	1				1
	PF02875	1	1				1
	PF02885	1	1				1
	PF02896	1	1				1
	PF02900	1	1				1
	PF02906	1	1
	PF02911	1	1				1
	PF02926	1	1				1
	PF02929	1		1			1
	PF02930	1		1
	PF02933	1	1
	PF02934	1	1
	PF02938	1	1				1
	PF02943	1	1
	PF02949	1		1
	PF02970	1	1
	PF03024	1	1
	PF03034	1	1
	PF03040	1	1
	PF03054	1	1				1
	PF03060	1	1
	PF03071	1	1
	PF03073	1	1
	PF03091	1	1				1
	PF03095	1	1
	PF03097	1	1
	PF03100	1	1				1
	PF03108	1		1
	PF03133	1	1
	PF03147	1	1				1
	PF03161	1	1
	PF03164	1	1
	PF03167	1	1				1
	PF03190	1	1
	PF03199	1	1
	PF03223	1	1
	PF03224	1	1
	PF03255	1	1				1
	PF03256	1	1
	PF03266	1	1
	PF03299	1	1
	PF03332	1	1
	PF03343	1	1
	PF03345	1	1
	PF03358	1	1				1
	PF03365	1	1
	PF03378	1	1
	PF03386	1	1
	PF03435	1	1
	PF03453	1	1				1
	PF03454	1	1				1
	PF03455	1	1
	PF03467	1	1
	PF03477	1	1				1
	PF03483	1	1				1
	PF03484	1	1				1
	PF03486	1	1				1
	PF03517	1	1
	PF03531	1	1
	PF03540	1	1
	PF03568	1	1
	PF03587	1	1
	PF03602	1	1				1
	PF03649	1	1				1
	PF03651	1	1
	PF03654	1	1
	PF03665	1	1
	PF03669	1	1
	PF03671	1	1
	PF03676	1	1
	PF03692	1	1				1
	PF03694	1	1
	PF03716	1		1
	PF03741	1	1				1
	PF03745	1	1
	PF03800	1	1
	PF03801	1		1
	PF03803	1	1
	PF03813	1	1
	PF03819	1	1				1
	PF03834	1	1
	PF03835	1	1
	PF03839	1	1
	PF03849	1	1
	PF03850	1	1
	PF03853	1	1				1
	PF03874	1	1
	PF03881	1	1				1
	PF03900	1	1				1
	PF03908	1	1
	PF03912	1	1
	PF03914	1	1
	PF03917	1	1
	PF03918	1	1				1
	PF03937	1	1				1
	PF03948	1	1				1
	PF03962	1	1
	PF03981	1	1
	PF03982	1	1
	PF03985	1	1
	PF03986	1	1
	PF03989	1	1				1
	PF03998	1	1
	PF04000	1	1
	PF04003	1	1
	PF04004	1	1
	PF04005	1		1
	PF04006	1	1
	PF04012	1	1				1
	PF04031	1	1
	PF04034	1	1
	PF04037	1	1
	PF04042	1	1
	PF04044	1	1
	PF04047	1	1
	PF04048	1	1
	PF04049	1	1
	PF04050	1	1
	PF04054	1	1
	PF04056	1		1
	PF04058	1	1
	PF04062	1	1
	PF04063	1	1
	PF04064	1	1
	PF04065	1	1
	PF04072	1	1
	PF04084	1	1
	PF04086	1	1
	PF04104	1	1
	PF04106	1	1
	PF04107	1	1				1
	PF04109	1	1
	PF04111	1	1
	PF04112	1	1
	PF04113	1	1
	PF04114	1	1
	PF04121	1	1
	PF04124	1	1
	PF04128	1	1
	PF04132	1	1
	PF04135	1	1
	PF04136	1	1
	PF04139	1	1
	PF04147	1	1
	PF04150	1	1
	PF04152	1		1
	PF04154	1	1
	PF04158	1	1
	PF04172	1	1				1
	PF04176	1	1
	PF04177	1	1
	PF04179	1	1
	PF04180	1	1
[truncated: 168 more rows]
