# Supplementary material for: Gene Organization in Rice Revealed by Full-Length cDNA Mapping and Gene Expression Analysis through Microarray
Source: PLoS One. 2007 Nov 28;2(11):e1235. doi: 10.1371/journal.pone.0001235 (PMC2084198; doi:10.1371/journal.pone.0001235)
Supplement: Table S5 — The relationship between the CDS-AE proportion and domains. a: rice based on TIGR OSA1, b: Arabidopsis based on TAIR6 (0.11 MB ZIP) [file pone.0001235.s007.zip › TableS5a.xls]

## Sheet: Table S5a
	Table S5a The relationship between the CDS-AE proportion and domains in rice based on TIGR OSA1
	Pfam_ID	All CDS	CDS-AE	CDS-ANE	CDS-AE proportion	Significant (a)	E.coli (b)
	PF00478	13651	9840	3811	0.720826		1
	PF00069	1289	892	397	0.692009	Low	1
	PF00560	890	533	357	0.598876	Low	1
	PF00646	716	413	303	0.576816	Low
	PF01535	466	339	127	0.727468
	PF00931	427	212	215	0.496487	Low
	PF00097	368	259	109	0.703804
	PF00067	307	215	92	0.700326
	PF07197	253	6	247	0.0237154	Low
	PF00249	251	182	69	0.7251
	PF00076	233	204	29	0.875536	High
	PF06654	231	4	227	0.017316	Low
	PF00098	226	46	180	0.20354	Low
	PF03578	215	3	212	0.0139535	Low
	PF05699	215	32	183	0.148837	Low
	PF00400	212	198	14	0.933962	High
	PF00023	176	113	63	0.642045	Low	1
	PF00847	164	105	59	0.640244	Low
	PF00036	164	137	27	0.835366	High
	PF00141	153	111	42	0.72549		1
	PF03478	146	62	84	0.424658	Low
	PF00010	144	100	44	0.694444
	PF00234	135	101	34	0.748148
	PF00271	131	117	14	0.89313	High	1
	PF02892	131	24	107	0.183206	Low
	PF01453	126	55	71	0.436508	Low
	PF00651	125	47	78	0.376	Low
	PF02365	122	83	39	0.680328
	PF00005	120	93	27	0.775		1
	PF02458	115	66	49	0.573913	Low
	PF00657	113	92	21	0.814159	High	1
	PF00201	110	84	26	0.763636
	PF03171	109	84	25	0.770642		1
	PF00515	108	99	9	0.916667	High	1
	PF00226	108	92	16	0.851852	High	1
	PF00096	107	76	31	0.71028
	PF00004	106	94	12	0.886792	High	1
	PF04578	99	36	63	0.363636	Low
	PF00106	97	80	17	0.824742	High	1
	PF03106	95	65	30	0.684211
	PF00026	92	56	36	0.608696	Low
	PF00561	91	81	10	0.89011	High	1
	PF00917	89	34	55	0.382022	Low
	PF01370	88	79	9	0.897727	High	1
	PF00168	87	80	7	0.91954	High
	PF00403	86	65	21	0.755814		1
	PF00270	86	77	9	0.895349	High	1
	PF00046	84	68	16	0.809524
	PF00481	83	72	11	0.86747	High
	PF00854	81	65	16	0.802469		1
	PF02362	81	61	20	0.753086
	PF00139	80	42	38	0.525	Low
	PF00083	80	68	12	0.85	High	1
	PF07762	78	36	42	0.461538	Low
	PF01657	77	51	26	0.662338
	PF00024	76	35	41	0.460526	Low
	PF07893	76	31	45	0.407895	Low
	PF00612	75	60	15	0.8
	PF02798	75	63	12	0.84	High	1
	PF01357	72	44	28	0.611111	Low
	PF04564	71	54	17	0.760563
	PF05970	71	25	46	0.352113	Low
	PF00170	68	56	12	0.823529
	PF02985	67	60	7	0.895522	High
	PF02225	67	54	13	0.80597
	PF00190	67	51	16	0.761194
	PF00332	66	55	11	0.833333	High
	PF00642	66	57	9	0.863636	High
	PF00240	64	45	19	0.703125
	PF00043	64	57	7	0.890625	High	1
	PF00702	64	60	4	0.9375	High	1
	PF00319	63	36	27	0.571429	Low
	PF03005	63	50	13	0.793651
	PF00628	62	57	5	0.919355	High
	PF03330	62	38	24	0.612903		1
	PF07320	61	44	17	0.721311
	PF00153	60	58	2	0.966667	High
	PF03140	60	30	30	0.5	Low
	PF00149	60	58	2	0.966667	High	1
	PF00138	59	29	30	0.491525	Low
	PF02298	58	40	18	0.689655
	PF01490	57	48	9	0.842105	High	1
	PF00082	55	40	15	0.727273		1
	PF00514	55	46	9	0.836364
	PF02519	54	24	30	0.444444	Low
	PF03514	54	33	21	0.611111
	PF00125	54	45	9	0.833333
	PF02178	53	48	5	0.90566	High	1
	PF00071	52	50	2	0.961538	High
	PF00892	51	43	8	0.843137		1
	PF05922	51	37	14	0.72549
	PF00954	50	21	29	0.42	Low
	PF01344	50	44	6	0.88	High	1
	PF04043	50	39	11	0.78
	PF00179	49	44	5	0.897959	High
	PF00450	49	39	10	0.795918
	PF00112	47	28	19	0.595745
	PF00107	47	43	4	0.914894	High	1
	PF01554	47	38	9	0.808511		1
	PF01397	46	21	25	0.456522	Low
	PF01764	46	34	12	0.73913
	PF00134	46	33	13	0.717391
	PF07731	46	37	9	0.804348		1
	PF02797	46	25	21	0.543478	Low
	PF01061	45	33	12	0.733333		1
	PF00394	45	36	9	0.8		1
	PF00225	45	39	6	0.866667	High
	PF03018	45	24	21	0.533333	Low
	PF07690	45	33	12	0.733333		1
	PF07983	45	39	6	0.866667	High
	PF01095	44	36	8	0.818182		1
	PF00085	44	42	2	0.954545	High	1
	PF00664	43	33	10	0.767442		1
	PF07645	43	24	19	0.55814	Low
	PF00462	43	27	16	0.627907		1
	PF04434	43	6	37	0.139535	Low	1
	PF00295	42	28	14	0.666667
	PF00501	42	38	4	0.904762	High	1
	PF03936	42	21	21	0.5	Low
	PF00188	41	15	26	0.365854	Low
	PF07732	41	32	9	0.780488		1
	PF00176	40	32	8	0.8		1
	PF00891	40	18	22	0.45	Low
	PF00072	40	28	12	0.7		1
	PF01501	40	38	2	0.95	High	1
	PF03151	39	36	3	0.923077	High
	PF06203	39	34	5	0.871795	High
	PF03016	38	34	4	0.894737	High
	PF00155	38	34	4	0.894737	High	1
	PF00583	37	25	12	0.675676		1
	PF00230	37	30	7	0.810811		1
	PF00856	37	33	4	0.891892	High
	PF03822	37	29	8	0.783784
	PF05678	37	17	20	0.459459	Low
	PF00643	35	33	2	0.942857	High
	PF00232	35	31	4	0.885714	High	1
	PF01486	35	28	7	0.8
	PF02309	35	33	2	0.942857	High
	PF03195	35	21	14	0.6
	PF00582	35	29	6	0.828571		1
	PF01565	35	25	10	0.714286		1
	PF00571	34	33	1	0.970588	High	1
	PF00704	34	31	3	0.911765	High
	PF00443	34	28	6	0.823529
	PF00314	34	26	8	0.764706
	PF04937	34	10	24	0.294118	Low
	PF04398	34	22	12	0.647059
	PF00122	34	28	6	0.823529		1
	PF02518	33	30	3	0.909091	High	1
	PF02902	33	16	17	0.484848	Low	1
	PF02984	33	21	12	0.636364
	PF03372	33	27	6	0.818182		1
	PF04535	33	23	10	0.69697
	PF08100	33	16	17	0.484848	Low
	PF00685	32	14	18	0.4375	Low
	PF03081	32	24	8	0.75
	PF00564	31	29	2	0.935484	High
	PF00722	31	24	7	0.774194
	PF00248	31	29	2	0.935484	High	1
	PF03492	31	11	20	0.354839	Low
	PF04844	31	20	11	0.645161
	PF00009	30	28	2	0.933333	High	1
	PF00012	30	25	5	0.833333		1
	PF00011	30	26	4	0.866667		1
	PF01842	30	27	3	0.9	High	1
	PF02701	30	20	10	0.666667
	PF03080	30	12	18	0.4	Low
	PF00254	29	27	2	0.931034	High	1
	PF00534	29	29		1		1
	PF00070	29	26	3	0.896552	High	1
	PF01529	29	27	2	0.931034	High
	PF02536	29	27	2	0.931034	High
	PF00808	29	23	6	0.793103
	PF06839	29	3	26	0.103448	Low
	PF06955	29	22	7	0.758621
	PF00027	28	21	7	0.75		1
	PF00195	28	9	19	0.321429	Low
	PF01419	28	15	13	0.535714	Low
	PF00650	28	28		1
	PF00013	28	27	1	0.964286	High	1
	PF03138	28	26	2	0.928571	High
	PF03552	28	24	4	0.857143
	PF00999	28	24	4	0.857143		1
	PF04570	28	26	2	0.928571	High
	PF01553	27	19	8	0.703704		1
	PF03479	27	21	6	0.777778		1
	PF00627	26	24	2	0.923077	High	1
	PF02705	26	25	1	0.961538	High	1
	PF03141	26	24	2	0.923077	High
	PF03144	26	26		1		1
	PF03087	26	1	25	0.0384615	Low
	PF04749	26	16	10	0.615385
	PF00447	25	23	2	0.92	High
	PF00320	25	21	4	0.84
	PF01466	25	11	14	0.44	Low
	PF00759	25	22	3	0.88
	PF00160	25	23	2	0.92	High	1
	PF01762	25	22	3	0.88
	PF02183	25	19	6	0.76
	PF01485	24	17	7	0.708333
	PF01926	24	23	1	0.958333	High	1
	PF02358	24	19	5	0.791667		1
	PF04577	24	22	2	0.916667	High
	PF06507	24	22	2	0.916667	High
	PF07567	24	5	19	0.208333	Low
	PF00293	23	22	1	0.956522	High	1
	PF00415	23	21	2	0.913043	High
	PF02469	23	22	1	0.956522	High
	PF00743	23	11	12	0.478261	Low	1
	PF03931	23	9	14	0.391304	Low
	PF00227	23	21	2	0.913043	High	1
	PF02170	23	20	3	0.869565
	PF03765	23	23		1
	PF05754	23		23	0	Low
	PF07646	23	23		1
	PF05739	22	19	3	0.863636
	PF03083	22	13	9	0.590909
	PF00324	22	18	4	0.818182		1
	PF01423	21	20	1	0.952381	High	1
	PF00060	21	11	10	0.52381	Low
	PF00132	21	18	3	0.857143		1
	PF00118	21	20	1	0.952381	High	1
	PF01734	21	16	5	0.761905		1
	PF01556	21	19	2	0.904762		1
	PF03634	21	15	6	0.714286
	PF00520	21	15	6	0.714286
	PF00025	21	20	1	0.952381	High
	PF06749	21	14	7	0.666667
	PF07887	21	15	6	0.714286
	PF01399	20	19	1	0.95	High
	PF00035	20	18	2	0.9		1
	PF00171	20	20		1		1
	PF02171	20	17	3	0.85
	PF02809	20	9	11	0.45	Low
	PF03547	20	16	4	0.8		1
	PF01190	20	11	9	0.55
	PF04782	20	15	5	0.75
	PF04783	20	14	6	0.7
	PF05078	20	11	9	0.55
	PF07716	20	15	5	0.75
	PF01363	19	17	2	0.894737
	PF00782	19	19		1		1
	PF00111	19	19		1		1
	PF00806	19	15	4	0.789474
	PF00300	19	14	5	0.736842		1
	PF00533	19	17	2	0.894737		1
	PF00439	19	17	2	0.894737
	PF00169	19	18	1	0.947368	High
	PF00291	19	17	2	0.894737		1
	PF01852	19	18	1	0.947368	High
	PF03088	19	9	10	0.473684	Low
	PF02990	19	19		1
	PF03110	19	15	4	0.789474
	PF01336	19	18	1	0.947368	High	1
	PF03763	19	19		1
	PF00467	19	18	1	0.947368	High	1
	PF04857	19	6	13	0.315789	Low
	PF04601	19	10	9	0.526316
	PF01161	19	8	11	0.421053	Low	1
	PF00454	18	17	1	0.944444	High
	PF01398	18	15	3	0.833333
	PF00156	18	17	1	0.944444	High	1
	PF00350	18	18		1
	PF00378	18	17	1	0.944444	High	1
	PF00092	18	9	9	0.5	Low	1
	PF01476	18	13	5	0.722222		1
	PF01504	18	16	2	0.888889
	PF02453	18	15	3	0.833333
	PF02466	18	14	4	0.777778
	PF00690	18	16	2	0.888889		1
	PF03254	18	15	3	0.833333
	PF03267	18	16	2	0.888889
	PF04520	18	13	5	0.722222
	PF04525	18	11	7	0.611111
	PF05898	18	14	4	0.777778
	PF06200	18	15	3	0.833333
	PF06813	18	14	4	0.777778
	PF01428	17	13	4	0.764706
	PF00566	17	17		1
	PF00079	17	7	10	0.411765	Low	1
	PF00306	17	9	8	0.529412		1
	PF00557	17	17		1		1
	PF00504	17	17		1
	PF00641	17	17		1
	PF01593	17	16	1	0.941176	High
	PF02535	17	15	2	0.882353		1
	PF00022	17	16	1	0.941176	High
	PF02893	17	15	2	0.882353
	PF00128	17	16	1	0.941176	High	1
	PF01027	17	15	2	0.882353		1
	PF01425	16	13	3	0.8125		1
	PF00006	16	9	7	0.5625		1
	PF00335	16	13	3	0.8125
	PF00635	16	15	1	0.9375
	PF00182	16	15	1	0.9375
	PF00280	16	5	11	0.3125	Low
	PF01412	16	16		1
	PF00173	16	14	2	0.875
	PF00175	16	15	1	0.9375		1
	PF00614	16	15	1	0.9375		1
	PF00933	16	14	2	0.875		1
	PF01094	16	9	7	0.5625		1
	PF00282	16	12	4	0.75		1
	PF01612	16	11	5	0.6875		1
	PF01915	16	14	2	0.875		1
	PF00091	16	16		1		1
	PF02182	16	13	3	0.8125
	PF02373	16	15	1	0.9375
	PF03181	16	11	5	0.6875
	PF00929	16	12	4	0.75		1
	PF01598	16	14	2	0.875
	PF05368	16	14	2	0.875		1
	PF03953	16	16		1		1
	PF07911	16	6	10	0.375	Low
	PF00498	15	15		1
	PF01105	15	13	2	0.866667
	PF01585	15	11	4	0.733333
	PF00150	15	11	4	0.733333
	PF00161	15	7	8	0.466667	Low	1
	PF01301	15	13	2	0.866667
	PF03109	15	14	1	0.933333		1
	PF03031	15	12	3	0.8
	PF03105	15	14	1	0.933333
	PF03134	15	13	2	0.866667
	PF01699	15	13	2	0.866667		1
	PF03357	15	15		1
	PF01266	15	12	3	0.8		1
	PF00389	15	13	2	0.866667		1
	PF02826	15	14	1	0.933333		1
	PF04770	15	10	5	0.666667
	PF04784	15	15		1
	PF07649	15	4	11	0.266667	Low
	PF00294	15	15		1		1
	PF01167	14	13	1	0.928571
	PF00786	14	9	5	0.642857
	PF00850	14	13	1	0.928571
	PF00855	14	13	1	0.928571
	PF00117	14	12	2	0.857143		1
	PF01477	14	12	2	0.857143
	PF01426	14	13	1	0.928571
	PF00696	14	12	2	0.857143		1
	PF00535	14	13	1	0.928571		1
	PF00781	14	14		1		1
	PF01985	14	13	1	0.928571		1
	PF00574	14	10	4	0.714286		1
	PF00133	14	13	1	0.928571		1
	PF01694	14	14		1		1
	PF01546	14	14		1		1
	PF02338	14	14		1
	PF00512	14	11	3	0.785714		1
	PF02874	14	8	6	0.571429		1
	PF03321	14	10	4	0.714286
	PF00689	14	11	3	0.785714
	PF07526	14	14		1
	PF04852	14	7	7	0.5
	PF04055	14	14		1		1
	PF04408	14	13	1	0.928571		1
	PF04576	14	11	3	0.785714
	PF05033	14	12	2	0.857143
	PF06735	14	13	1	0.928571
	PF07651	14	13	1	0.928571
	PF07765	14	12	2	0.857143
	PF07717	14	13	1	0.928571		1
	PF00364	13	12	1	0.923077		1
	PF00679	13	12	1	0.923077		1
	PF00305	13	12	1	0.923077
	PF00331	13	11	2	0.846154
	PF01566	13	11	2	0.846154		1
	PF01145	13	11	2	0.846154		1
	PF00957	13	12	1	0.923077
	PF00581	13	13		1		1
	PF01738	13	10	3	0.769231		1
	PF00575	13	11	2	0.846154		1
	PF00903	13	12	1	0.923077		1
	PF03767	13	11	2	0.846154		1
	PF03790	13	10	3	0.769231
	PF00860	13	13		1		1
	PF04759	13	7	6	0.538462
	PF05003	13	11	2	0.846154
	PF05193	13	13		1		1
	PF01263	13	12	1	0.923077		1
	PF05498	13	9	4	0.692308
	PF02776	13	9	4	0.692308		1
	PF00365	12	11	1	0.916667		1
	PF00348	12	11	1	0.916667		1
	PF01031	12	12		1
	PF00899	12	12		1		1
	PF00406	12	12		1		1
	PF02140	12	10	2	0.833333
	PF00636	12	10	2	0.833333		1
	PF00321	12	8	4	0.666667
	PF02866	12	12		1		1
	PF00056	12	12		1		1
	PF00432	12	12		1
	PF00428	12	10	2	0.833333
	PF00411	12	4	8	0.333333	Low	1
	PF00544	12	7	5	0.583333
	PF01602	12	12		1
	PF01753	12	9	3	0.75
	PF02042	12	6	6	0.5
	PF01248	12	12		1
	PF03009	12	9	3	0.75		1
	PF03145	12	6	6	0.5
	PF03055	12	9	3	0.75
	PF01467	12	12		1		1
	PF03641	12	10	2	0.833333		1
	PF02779	12	12		1		1
	PF03791	12	9	3	0.75
	PF00355	12	10	2	0.833333		1
	PF00202	12	11	1	0.916667		1
	PF00483	12	12		1		1
	PF04720	12	9	3	0.75
	PF05383	12	11	1	0.916667
	PF03061	12	8	4	0.666667		1
	PF04640	12	9	3	0.75
	PF04674	12	9	3	0.75
	PF00626	12	12		1
	PF04146	12	12		1
	PF05641	12	7	5	0.583333
	PF00916	12	10	2	0.833333		1
	PF07816	12	11	1	0.916667
	PF07847	12	10	2	0.833333
	PF08031	12	7	5	0.583333
	PF01569	11	10	1	0.909091		1
	PF01439	11	11		1
	PF01150	11	9	2	0.818182
	PF00312	11	4	7	0.363636	Low	1
	PF00228	11	10	1	0.909091
	PF00505	11	10	1	0.909091
	PF00407	11	8	3	0.727273
	PF00753	11	11		1		1
	PF02045	11	11		1
	PF00684	11	9	2	0.818182		1
	PF00251	11	8	3	0.727273		1
	PF00888	11	10	1	0.909091
	PF00326	11	11		1		1
	PF03810	11	10	1	0.909091
	PF00063	11	10	1	0.909091
	PF00982	11	11		1		1
	PF00241	11	10	1	0.909091
	PF01740	11	9	2	0.818182		1
	PF01754	11	7	4	0.636364
	PF01843	11	10	1	0.909091
	PF01794	11	10	1	0.909091		1
	PF01479	11	11		1		1
	PF02037	11	11		1
	PF02181	11	8	3	0.727273
	PF02201	11	11		1
	PF02212	11	11		1
	PF02018	11	10	1	0.909091
	PF02485	11	9	2	0.818182
	PF02493	11	11		1
	PF03143	11	11		1		1
	PF03000	11	9	2	0.818182
	PF03094	11	8	3	0.727273
	PF03638	11	8	3	0.727273
	PF03759	11	9	2	0.818182
	PF03789	11	9	2	0.818182
	PF00538	11	11		1
	PF00288	11	11		1		1
	PF04833	11	11		1
	PF04862	11	9	2	0.818182
	PF05212	11	8	3	0.727273
	PF05910	11	8	3	0.727273
	PF00909	11	8	3	0.727273		1
	PF07172	11	8	3	0.727273
	PF07496	11	9	2	0.818182
	PF01193	11	5	6	0.454545	Low	1
	PF00675	11	11		1		1
	PF00732	10	8	2	0.8		1
	PF00620	10	9	1	0.9
	PF00904	10	10		1
	PF00569	10	10		1
	PF00124	10		10	0	Low
	PF00935	10	1	9	0.1	Low
	PF01434	10	10		1		1
	PF01217	10	9	1	0.9
	PF00187	10	9	1	0.9
	PF00789	10	9	1	0.9
	PF00198	10	9	1	0.9		1
	PF00337	10	8	2	0.8
	PF00194	10	8	2	0.8
	PF00724	10	9	1	0.9		1
	PF00349	10	8	2	0.8
	PF01373	10	6	4	0.6
	PF02887	10	9	1	0.9		1
	PF00224	10	9	1	0.9		1
	PF00307	10	8	2	0.8
	PF01429	10	6	4	0.6
	PF00412	10	9	1	0.9
	PF00790	10	10		1
	PF00383	10	9	1	0.9		1
	PF00587	10	10		1		1
	PF01545	10	8	2	0.8		1
	PF01715	10	5	5	0.5		1
	PF01494	10	7	3	0.7		1
	PF00730	10	9	1	0.9		1
	PF02450	10	8	2	0.8
	PF02704	10	9	1	0.9
	PF02714	10	10		1
	PF02847	10	9	1	0.9
	PF01209	10	9	1	0.9		1
	PF03127	10	10		1
	PF03208	10	8	2	0.8
	PF03283	10	10		1
	PF03360	10	8	2	0.8
	PF03398	10	9	1	0.9
	PF02780	10	10		1		1
	PF03909	10	9	1	0.9
	PF00487	10	10		1		1
	PF00804	10	9	1	0.9
	PF01058	10	4	6	0.4	Low	1
	PF03999	10	10		1
	PF04433	10	10		1
	PF04484	10	8	2	0.8
	PF00304	10	6	4	0.6
	PF05623	10	8	2	0.8
	PF05653	10	9	1	0.9
	PF05903	10	10		1
	PF05627	10	9	1	0.9
	PF06886	10	9	1	0.9
	PF07059	10	10		1
	PF00205	10	8	2	0.8		1
	PF07899	10	10		1
	PF07821	10	10		1
	PF00488	9	9				1
	PF00578	9	9				1
	PF00221	9	8	1
	PF00397	9	9
	PF03727	9	7	2
	PF00928	9	9
	PF00183	9	9				1
	PF00191	9	7	2
	PF01063	9	8	1			1
	PF02136	9	9
	PF01544	9	7	2			1
	PF01918	9	9
	PF01909	9	8	1			1
	PF02854	9	9
	PF02861	9	9				1
	PF03062	9	7	2
	PF03595	9	8	1			1
	PF03169	9	8	1
	PF03469	9	7	2
	PF00485	9	9				1
	PF00441	9	8	1			1
	PF00550	9	9				1
	PF04811	9	9
	PF00562	9	6	3			1
	PF04560	9	6	3			1
	PF04565	9	6	3			1
	PF05042	9	8	1
	PF00258	9	9				1
	PF06814	9	9
	PF07002	9	9
	PF01000	9	3	6			1
	PF00656	9	6	3
	PF07687	9	9				1
	PF07797	9	9
	PF07800	9	9
	PF00989	8	8				1
	PF00257	8	8
	PF01053	8	3	5			1
	PF00244	8	8
	PF01040	8	7	1			1
	PF00274	8	8
	PF00609	8	8
	PF00459	8	7	1			1
	PF00385	8	7	1
	PF01138	8	8				1
	PF00089	8	8				1
	PF00644	8	8
	PF00445	8	6	2			1
	PF00787	8	8
	PF00180	8	8				1
	PF00654	8	8				1
	PF01459	8	7	1
	PF02383	8	7	1
	PF00344	8	5	3			1
	PF00579	8	6	2			1
	PF00137	8	7	1			1
	PF00795	8	7	1			1
	PF01590	8	8				1
	PF02319	8	7	1
	PF02330	8	7	1
	PF02736	8	7	1
	PF03129	8	8				1
	PF02817	8	8				1
	PF02922	8	5	3			1
	PF03015	8	6	2
	PF03092	8	8
	PF00152	8	8				1
	PF03405	8	6	2
	PF03619	8	8
	PF00875	8	8				1
	PF02770	8	7	1			1
	PF03446	8	8				1
	PF00849	8	8				1
	PF00717	8	8				1
	PF01966	8	8				1
	PF04755	8	8
	PF04765	8	7	1
	PF04853	8	7	1
	PF04117	8	7	1
	PF04144	8	6	2
	PF04258	8	8
	PF04504	8	8
	PF04607	8	7	1			1
	PF05057	8	8
	PF05184	8	7	1
	PF03489	8	7	1
	PF00719	8	8				1
	PF01988	8	6	2
	PF00970	8	6	2			1
	PF05701	8	7	1
	PF05703	8	7	1
	PF02775	8	7	1			1
	PF02800	7	7				1
	PF00044	7	7				1
	PF01103	7	7				1
	PF00366	7	7				1
	PF01055	7	7				1
	PF00862	7	7
	PF01148	7	6	1			1
	PF00632	7	7
	PF00310	7	7				1
	PF01679	7	6	1			1
	PF00382	7	4	3
	PF00433	7	5	2
	PF00800	7	6	1			1
	PF00493	7	7
	PF02176	7	7
	PF00595	7	7				1
	PF01189	7	6	1			1
	PF01823	7	7
	PF02151	7	6	1			1
	PF00956	7	4	3
	PF01849	7	6	1
	PF02230	7	6	1			1
	PF02364	7	7
	PF02386	7	5	2			1
	PF01549	7	7
	PF02791	7	7
	PF02852	7	7				1
	PF03030	7	7
	PF02953	7	7
	PF03188	7	6	1
	PF03386	7	7
	PF03764	7	7				1
	PF06943	7	6	1
	PF00565	7	7				1
	PF04548	7	6	1
	PF04646	7	7
	PF04654	7	5	2
	PF04690	7	6	1
	PF04727	7	7
	PF04788	7	4	3
	PF04815	7	7
	PF04873	7	6	1
	PF04928	7	5	2
	PF04059	7	5	2
	PF04145	7	5	2
	PF04526	7	7
	PF04561	7	5	2			1
	PF05347	7	7
	PF05512	7	7
	PF05911	7	7
	PF05637	7	5	2
	PF05495	7	7
	PF06136	7	6	1
	PF06747	7	5	2
	PF06964	7	7
	PF00390	7	7				1
	PF08137	7	4	3
	PF07777	7	7
	PF08033	7	7
	PF01805	6	6
	PF02134	6	6
	PF01277	6	6
	PF02784	6	4	2			1
	PF00266	6	6				1
	PF00542	6	5	1			1
	PF02138	6	5	1
	PF00633	6	5	1			1
	PF00887	6	5	1
	PF01237	6	6
	PF01315	6	6				1
	PF00623	6	3	3			1
	PF00676	6	6				1
	PF01650	6	5	1
	PF02544	6	5	1
	PF01230	6	5	1			1
	PF01221	6	6
	PF01416	6	5	1			1
	PF00311	6	6				1
	PF00037	6	6				1
	PF02823	6	1	5			1
	PF00166	6	6				1
	PF00145	6	6				1
	PF00588	6	5	1			1
	PF00262	6	6
	PF00995	6	6
	PF00536	6	4	2
	PF00984	6	6				1
	PF00466	6	6				1
	PF01433	6	5	1			1
	PF01020	6	4	2
	PF00281	6	6				1
	PF00687	6	6				1
	PF00941	6	6				1
	PF01509	6	5	1			1
	PF01758	6	6				1
	PF01789	6	5	1
	PF01965	6	6				1
	PF01643	6	5	1
	PF01799	6	6				1
	PF01596	6	6
	PF02179	6	5	1
	PF02213	6	6
	PF02353	6	6				1
	PF02375	6	6
	PF02496	6	6
	PF02517	6	6				1
	PF02681	6	6
	PF02845	6	6
	PF03107	6	3	3
	PF02889	6	5	1
	PF02987	6	6
	PF03006	6	5	1			1
	PF06418	6	4	2			1
	PF03226	6	6
	PF03352	6	6				1
	PF03364	6	5	1			1
	PF03381	6	5	1
	PF03441	6	6				1
	PF03450	6	6				1
	PF03468	6	6
	PF03470	6	6
	PF03735	6	5	1
	PF03859	6	6
	PF03893	6	5	1
	PF02162	6	6
	PF00867	6	5	1
	PF04669	6	5	1
	PF05773	6	6
	PF04053	6	6
	PF04810	6	6
	PF04819	6	6
	PF04842	6	6
	PF04859	6	6
	PF04926	6	4	2
	PF04927	6	4	2
	PF04142	6	6
	PF04185	6	5	1
	PF04387	6	5	1
	PF04539	6	6				1
	PF04542	6	6				1
	PF04563	6	4	2			1
	PF05008	6	6
	PF05199	6	6				1
	PF05348	6	4	2
	PF02738	6	6				1
	PF05686	6	6
	PF05687	6	4	2
	PF05605	6	6
	PF05770	6	6
	PF05691	6	6
	PF06027	6	3	3
	PF06376	6	3	3
	PF06404	6	6
	PF06075	6	5	1
	PF06426	6	4	2			1
	PF06522	6	6
	PF07522	6	5	1
	PF06480	6	6				1
	PF07721	6	3	3
	PF03949	6	6				1
	PF07889	6	5	1
	PF07844	6	6
	PF07744	6	6
	PF08060	6	6
	PF00031	5	5
	PF00810	5	5
	PF00316	5	5				1
	PF00278	5	3	2			1
	PF02135	5	5
	PF00238	5	4	1			1
	PF01070	5	5				1
	PF02728	5	2	3			1
	PF01179	5	3	2			1
	PF00472	5	5				1
	PF00436	5	5				1
	PF01348	5	4	1
	PF01066	5	5				1
	PF00174	5	4	1			1
	PF01008	5	5
	PF00347	5	5				1
	PF00255	5	5				1
	PF00682	5	5				1
	PF02881	5	5				1
	PF00448	5	5				1
	PF01369	5	5
	PF00749	5	5				1
	PF00421	5	1	4
	PF00113	5	5				1
	PF03952	5	5				1
	PF00042	5	3	2			1
	PF01246	5	5
	PF00503	5	5
	PF01417	5	5
	PF01106	5	5				1
	PF00464	5	5				1
	PF00967	5	4	1
	PF00189	5	4	1			1
	PF00080	5	5				1
	PF00401	5		5			1
	PF02838	5	5
	PF00728	5	5
	PF00334	5	5				1
	PF01088	5	5
	PF01388	5	4	1
	PF00805	5	5				1
	PF00777	5	5
	PF01169	5	5
	PF03720	5	5				1
	PF03721	5	5				1
	PF01287	5	4	1
	PF00939	5	5				1
	PF01156	5	5				1
	PF01253	5	5				1
	PF00658	5	5
	PF01851	5	5
	PF00290	5	4	1			1
	PF00686	5	5
	PF00494	5	5
	PF00673	5	5				1
	PF00438	5	3	2			1
	PF01333	5	2	3
	PF00551	5	3	2			1
	PF01472	5	5				1
	PF01704	5	5
	PF01798	5	5
	PF01920	5	5
	PF01728	5	4	1			1
	PF02190	5	5				1
	PF02214	5	3	2
	PF02260	5	3	2
	PF02483	5	4	1
	PF02492	5	4	1			1
	PF02301	5	4	1
	PF02824	5	4	1			1
	PF02991	5	4	1
	PF03126	5	5
	PF03152	5	4	1
	PF03242	5	4	1
	PF03404	5	4	1
	PF03462	5	5				1
	PF03463	5	4	1
	PF03464	5	4	1
	PF03465	5	4	1
	PF03662	5	5
	PF03719	5	4	1			1
	PF03650	5	5
	PF03647	5	5
	PF00408	5	5				1
	PF02878	5	5				1
	PF00164	5	3	2			1
	PF00752	5	4	1
	PF00725	5	5				1
	PF07479	5	5				1
	PF01751	5	5				1
	PF02737	5	5				1
	PF03924	5	5
	PF07534	5	5
	PF00924	5	5				1
	PF04678	5	5
	PF04832	5	4	1
	PF04884	5	5
	PF04893	5	5
	PF04427	5	5
	PF04051	5	5
	PF04078	5	4	1
	PF04130	5	5
	PF04367	5	5
	PF04389	5	5				1
	PF04396	5	5
	PF04424	5	1	4
	PF04438	5	5
	PF04515	5	5
	PF04545	5	5				1
	PF04588	5	5
	PF01624	5	5				1
	PF05192	5	5				1
	PF05142	5	4	1
	PF00120	5	5				1
	PF01697	5	4	1
	PF05664	5	5
	PF05899	5	4	1			1
	PF05648	5	5
	PF05577	5	5
	PF06454	5	5
	PF06592	5	3	2
	PF07145	5	5
	PF05967	5	5
	PF06533	5	1	4
	PF06880	5	3	2
	PF07223	5	5
	PF01210	5	5				1
	PF03118	5	1	4			1
	PF01243	5	5				1
	PF07939	5	4	1
	PF07970	5	5
	PF07973	5	5				1
	PF08156	5	4	1
	PF02065	4	4				1
	PF00396	4	4
	PF00638	4	4
	PF00639	4	4				1
	PF01521	4	4				1
	PF00694	4	3	1			1
	PF00297	4	4				1
	PF01202	4	4				1
	PF02788	4	2	2
	PF01025	4	4				1
	PF00380	4	4				1
	PF01191	4	4
	PF00109	4	4				1
	PF02801	4	4				1
	PF05173	4	3	1			1
	PF01113	4	3	1			1
	PF00333	4	4				1
	PF00857	4	3	1			1
	PF00101	4	4
	PF00388	4	4
	PF03946	4	4				1
	PF00298	4	4				1
	PF03950	4	4				1
	PF00330	4	3	1			1
	PF01564	4	4				1
	PF00476	4	3	1			1
	PF00253	4	4				1
	PF01096	4	3	1
	PF03725	4	4				1
	PF01436	4	4
	PF01207	4	4				1
	PF00223	4	1	3
	PF02781	4	4				1
	PF00479	4	4				1
	PF01195	4	4				1
	PF00742	4	4				1
	PF01532	4	4
	PF00018	4	4
	PF01655	4	4
	PF00154	4	4				1
	PF00162	4	3	1			1
	PF00342	4	4				1
	PF01016	4	2	2			1
	PF02096	4	3	1			1
	PF00387	4	4
	PF01125	4	4
	PF02149	4	4
	PF00413	4	3	1
	PF00338	4	4				1
	PF00831	4	3	1			1
	PF00416	4	3	1			1
	PF01536	4	3	1
	PF00996	4	4
	PF03828	4	3	1
	PF01239	4	4
	PF00570	4	4				1
	PF00573	4	3	1			1
	PF02803	4	4				1
	PF00108	4	4				1
	PF01073	4	4
	PF00264	4	2	2
	PF01474	4	4
	PF01513	4	4				1
	PF01595	4	4				1
	PF01625	4	3	1			1
	PF01633	4	3	1
	PF01713	4	4				1
	PF01722	4	4				1
	PF01844	4	4				1
	PF01873	4	4
	PF04406	4	4
	PF00667	4	4				1
	PF02184	4	4
	PF02209	4	4
	PF02234	4	2	2
	PF02263	4	4
	PF02020	4	4
	PF02463	4	3	1			1
	PF02545	4	4				1
	PF02574	4	4				1
	PF02622	4	4				1
	PF00622	4	4
	PF07227	4	3	1
	PF02996	4	4
	PF03029	4	4
	PF03096	4	4
	PF03099	4	4				1
	PF02891	4	3	1
	PF03033	4	3	1			1
	PF03079	4	3	1
	PF03124	4	4
	PF03162	4	4
	PF03168	4	3	1
	PF03348	4	4
	PF03368	4	3	1
	PF03399	4	4
	PF03435	4	4
	PF03629	4	4				1
	PF03637	4	2	2
	PF02786	4	4				1
	PF00289	4	4				1
	PF03760	4	4
	PF03798	4	4
	PF03871	4	4
	PF03876	4	4
	PF03901	4	4
	PF03911	4	4
	PF03942	4	3	1			1
	PF00425	4	4				1
	PF00572	4	4				1
	PF02879	4	4				1
	PF02812	4	4				1
	PF01676	4	3	1			1
	PF01182	4	4				1
	PF01979	4	4				1
	PF04083	4	3	1
	PF04724	4	4
	PF04739	4	4
	PF04818	4	4
	PF04824	4	4
	PF04825	4	4
	PF04864	4	4
	PF04970	4	4
	PF04997	4	3	1			1
	PF05000	4	3	1			1
	PF03987	4	4
	PF04153	4	4
	PF04178	4	4
	PF04199	4	4
	PF04253	4	4
	PF04366	4	4
	PF04431	4	4
	PF04566	4	4
	PF04567	4	4
	PF05063	4	4
	PF05183	4	4
	PF05190	4	4				1
	PF03951	4	4				1
	PF02883	4	4
	PF01627	4	3	1			1
	PF05761	4	4
	PF05564	4	4
	PF05633	4	4
	PF05634	4	4
	PF05705	4	4
	PF05406	4	3	1			1
	PF06830	4	2	2
	PF06972	4	4
	PF06974	4	3	1
	PF07011	4	3	1
	PF07054	4	3	1
	PF07058	4	4
	PF07250	4	4
	PF06068	4	3	1
	PF06217	4	1	3
	PF06219	4	4
	PF06733	4	3	1
	PF07053	4	4
	PF07521	4	4
	PF07676	4	4				1
	PF07770	4	4
	PF07738	4	3	1
	PF07990	4	4
	PF08148	4	4
	PF01039	3	3				1
	PF00828	3	3
	PF01198	3	3
	PF00832	3	3
	PF01019	3	2	1			1
	PF01327	3	3				1
	PF01208	3	3				1
	PF00206	3	3				1
	PF01131	3	3				1
	PF02115	3	3
	PF01196	3	3				1
	PF00327	3	3				1
	PF01118	3	2	1			1
	PF01251	3	3
	PF00328	3	3				1
	PF00370	3	3				1
	PF01074	3	3				1
	PF00410	3	3				1
	PF00121	3	3				1
	PF00763	3	3				1
	PF02882	3	3				1
	PF01408	3	2	1			1
	PF00016	3	2	1
	PF00213	3	3				1
	PF00586	3	2	1			1
	PF00352	3	3
	PF01470	3	3
	PF01048	3	2	1			1
	PF08071	3	3
	PF00900	3	3
	PF00590	3	3				1
	PF00814	3	3				1
	PF00276	3	3				1
	PF01652	3	3
	PF01201	3	3
	PF01132	3	3				1
	PF00237	3	3				1
	PF00817	3	3				1
	PF00346	3		3			1
	PF01222	3	3
	PF00081	3	3				1
	PF02777	3	3				1
	PF02141	3	3
	PF00256	3	3				1
	PF00826	3	2	1
	PF00204	3	2	1			1
	PF01238	3	3				1
	PF00613	3	3
	PF01293	3	3				1
	PF00360	3	3
	PF00736	3	3
	PF01380	3	3				1
	PF00962	3	3				1
	PF01187	3	3
	PF01255	3	2	1			1
	PF00218	3	3				1
	PF02150	3	3
	PF01432	3	3				1
	PF01907	3	3
	PF01015	3	3
	PF02148	3	3
	PF00398	3	3				1
	PF01247	3	3
	PF03933	3	3
	PF01680	3	3
	PF01245	3	2	1			1
	PF00773	3	3				1
	PF00163	3	3				1
	PF01435	3	3				1
	PF00733	3	3				1
	PF01282	3	3
	PF00285	3	3				1
	PF03222	3	1	2			1
	PF00235	3	3
	PF02773	3	3				1
	PF02772	3	3				1
	PF00368	3	3
	PF00130	3	3
	PF01733	3	3
	PF01406	3	2	1			1
	PF02403	3	3				1
	PF01411	3	3				1
	PF01496	3	3
	PF01557	3	3				1
	PF01588	3	3				1
	PF01636	3	2	1			1
	PF01641	3	3				1
	PF01661	3	3				1
	PF01743	3	3				1
	PF01749	3	3
	PF01756	3	3
	PF01775	3	3
	PF01778	3	2	1
	PF01783	3	3				1
	PF01876	3	2	1
	PF01925	3	3				1
	PF01938	3	3				1
	PF01940	3	3
	PF01991	3	3
	PF01597	3	3				1
	PF00034	3	3
	PF02207	3	3
	PF02265	3	3
	PF02271	3	3
	PF02297	3	3
	PF02359	3	3
	PF02390	3	3				1
	PF02475	3	3				1
	PF02325	3	3				1
	PF02431	3	3
	PF06220	3	3
	PF07500	3	3
	PF02671	3	2	1
	PF02672	3	3
	PF02678	3	3				1
	PF05964	3	3
	PF05965	3	3
	PF00041	3	3				1
	PF00301	3	3				1
	PF07650	3	3				1
	PF02877	3	2	1
	PF02894	3	2	1			1
	PF02897	3	3				1
	PF02978	3	3				1
	PF02818	3	3
	PF03034	3	3
	PF03059	3	3
	PF03159	3	3
	PF03178	3	3
	PF03194	3	3
	PF03199	3	3
	PF03214	3	3
	PF03248	3	3
	PF03297	3	3
	PF03460	3	3				1
	PF03572	3	3				1
	PF03556	3	3
	PF03593	3	3
	PF03501	3	3
	PF03660	3	2	1
	PF02785	3	3				1
	PF00861	3	3				1
	PF03737	3	2	1			1
	PF03897	3	2	1
	PF03914	3	3
	PF03917	3	3
	PF03959	3	3
	PF00549	3	3				1
	PF02880	3	3				1
	PF01077	3	3				1
	PF02771	3	3				1
	PF00208	3	3				1
	PF01192	3	2	1			1
	PF03104	3	2	1			1
	PF00136	3	2	1			1
	PF01488	3	2	1			1
	PF02152	3	3				1
	PF01018	3	2	1			1
	PF05116	3	3
	PF06888	3	3
	PF07524	3	3
	PF04193	3	3
	PF04685	3	3
	PF04695	3	3
	PF04718	3	2	1
	PF04757	3	3
	PF04774	3	3
	PF04791	3	3
	PF04885	3	1	2
	PF04983	3	3				1
	PF04998	3	3				1
	PF04004	3	2	1
	PF04057	3	3
	PF04061	3	3
	PF04068	3	3
	PF04091	3	3
	PF04096	3	3
	PF04111	3	2	1
	PF04134	3	2	1
	PF04194	3	2	1
	PF04212	3	2	1
	PF04263	3	3
	PF04265	3	3
	PF04379	3	3				1
	PF04450	3	1	2
	PF04499	3	3
	PF04502	3	2	1
	PF04503	3	2	1
	PF05002	3	2	1
	PF05030	3	3
	PF05055	3	2	1
	PF05129	3	2	1
	PF05175	3	2	1			1
	PF05180	3	2	1
	PF05188	3	3				1
	PF05207	3	3
	PF05266	3	2	1
	PF01199	3	3
	PF01154	3	3
	PF05362	3	3				1
	PF01648	3	2	1			1
	PF05529	3	3
	PF05542	3	3
	PF05608	3	3
	PF05670	3	3
	PF05904	3	3
	PF05514	3	3
	PF05726	3	3
	PF05757	3	3
	PF05879	3	3
	PF05794	3	2	1
	PF05746	3	3				1
	PF02163	3	3				1
	PF06010	3	3
	PF06101	3	3
	PF06127	3	3
	PF06172	3	3
	PF06405	3	1	2
	PF06465	3	2	1
	PF06549	3	2	1
	PF06911	3	3
	PF06925	3	3
	PF07107	3	2	1
	PF07168	3	2	1
	PF05978	3	3
	PF06045	3	1	2
	PF06058	3	3
	PF06144	3	3				1
	PF06273	3	3
	PF06547	3	3
	PF06548	3	2	1
	PF06624	3	3
	PF06697	3	3
	PF06858	3	3
	PF06884	3	3
	PF06915	3	2	1
	PF06957	3	3
	PF07047	3	2	1
	PF07466	3	1	2
	PF02769	3	2	1			1
	PF06470	3	1	2
	PF01171	3	2	1			1
	PF06415	3	2	1			1
	PF00955	3	2	1
	PF00199	3	3				1
	PF07683	3	3				1
	PF07748	3	3				1
	PF04679	3	3
	PF01068	3	3
	PF01814	3	3				1
	PF07839	3	3
	PF07779	3	3
	PF07897	3	3
	PF08069	3	3
	PF07891	3	3
	PF07944	3	3				1
	PF07837	3	1	2
	PF07967	3	3
	PF07985	3	1	2
	PF07986	3	3
	PF08154	3	3
	PF08162	3	3
	PF08079	3	3
	PF01012	2	2				1
	PF00834	2	2				1
	PF01071	2	2				1
	PF02843	2	2				1
	PF02842	2	2
	PF02844	2	2				1
	PF02896	2	2				1
	PF00231	2	2				1
	PF06831	2	2				1
	PF01149	2	2				1
	PF01280	2	2
	PF00177	2	2				1
	PF01170	2	2				1
	PF00102	2	2
	PF01281	2	2				1
	PF01112	2	2				1
	PF00597	2	1	1
	PF01194	2	2
	PF02727	2	1	1			1
	PF00468	2	2				1
	PF01541	2	2				1
	PF00886	2	2				1
	PF00591	2	2				1
	PF00268	2	2				1
	PF01396	2	2				1
	PF00477	2	2
	PF00303	2	2				1
	PF01839	2	2
	PF00926	2	2				1
	PF00827	2	2
	PF01450	2	2				1
	PF01158	2	2
	PF01078	2	2				1
	PF02041	2	1	1
	PF01250	2	2				1
	PF00637	2	2
	PF01241	2	2
	PF02782	2	2				1
	PF00610	2	2
	PF01135	2	2				1
	PF01163	2	2
	PF01269	2	2
	PF01214	2	2
	PF00953	2	2				1
	PF02867	2	2				1
	PF00317	2	2				1
	PF00343	2	2				1
	PF00883	2	1	1			1
	PF01458	2	2				1
	PF00246	2	2				1
	PF01283	2	2
	PF01159	2	2
	PF00925	2	2				1
	PF01302	2	2
	PF01422	2	2
	PF03531	2	2
	PF00762	2	2				1
	PF01107	2		2
	PF02357	2	2				1
	PF01080	2	2
	PF00709	2	2				1
	PF02886	2	2
	PF01273	2	2
	PF01026	2	2				1
	PF01777	2	2
	PF01157	2	2
	PF00833	2	2
	PF01176	2	2				1
	PF00750	2	2				1
	PF05198	2	2				1
	PF01180	2	2				1
	PF03919	2	2
	PF01331	2	2
	PF01424	2	2
	PF01092	2	2
	PF01294	2	2
	PF00830	2	2				1
	PF01381	2	2				1
	PF00994	2	2				1
	PF01394	2	2
	PF00645	2	2
	PF00764	2	1	1			1
	PF00923	2	2				1
	PF01894	2	2				1
	PF01142	2	2				1
	PF00647	2	2
	PF01632	2	2				1
	PF00215	2	2				1
	PF00484	2	2				1
	PF00829	2	2				1
	PF00708	2	2				1
	PF00186	2	2				1
	PF01213	2	2
	PF01323	2	2				1
	PF00318	2	2				1
	PF01249	2	2
	PF02127	2	2
	PF02130	2	2				1
	PF00313	2	1	1			1
	PF00940	2	2
	PF01119	2	2				1
	PF01215	2	2
	PF01326	2	2				1
	PF00701	2	1	1			1
	PF00203	2	2				1
	PF01409	2	2				1
	PF02167	2	2
	PF00792	2	2
	PF02739	2	2				1
	PF01367	2	2				1
	PF02089	2	2
	PF01493	2	2				1
	PF01507	2	2				1
	PF01575	2	2				1
	PF01658	2	2
	PF01687	2	1	1			1
	PF01702	2	2				1
	PF01712	2	2
	PF01747	2	2
	PF01765	2	2				1
	PF01776	2	2
	PF01779	2	2
	PF01780	2	2
	PF01809	2	2				1
	PF01812	2	2				1
	PF01846	2	2
	PF01857	2	2
	PF01858	2	2
	PF01866	2	1	1
	PF01869	2	2				1
	PF01875	2	1	1
	PF01883	2	2				1
	PF01900	2	1	1
	PF01912	2	2
	PF01916	2	1	1
	PF01929	2	2
	PF01963	2	2
	PF01975	2	2				1
	PF01981	2	2
	PF01997	2	2
	PF02012	2	2				1
	PF01592	2	2				1
	PF01583	2	2				1
	PF02005	2	2
	PF01599	2	2
	PF01645	2	2				1
	PF02146	2	2				1
	PF02036	2	1	1			1
	PF01591	2	2
	PF02153	2	2				1
	PF02194	2	2
	PF02204	2	2
	PF02205	2	2
	PF02222	2	2				1
	PF02254	2	2				1
	PF02272	2	2				1
	PF02291	2	1	1
	PF02221	2	2
	PF02229	2	2
	PF02751	2	1	1
	PF02268	2	1	1
	PF02270	2	2
	PF03604	2	1	1
	PF03847	2	2
	PF02374	2	2				1
	PF02416	2	2				1
	PF03311	2	2
	PF02446	2	2				1
	PF02320	2	2
	PF02347	2	2				1
	PF02401	2	1	1			1
	PF02409	2	1	1
	PF03517	2	2
	PF02815	2	2
	PF02514	2	1	1
	PF02516	2	2
	PF02548	2	1	1			1
	PF02567	2	1	1			1
	PF02594	2	2				1
	PF02617	2	1	1			1
	PF02620	2	2				1
	PF02630	2	2
	PF02636	2	2
	PF02657	2	2				1
	PF02666	2	2				1
	PF02683	2	2				1
	PF02724	2	2
	PF02524	2	2
	PF00890	2	2				1
	PF02811	2	1	1			1
	PF02731	2	1	1
	PF02792	2	2
	PF02810	2	2				1
	PF02840	2	2
	PF02875	2	2				1
	PF02910	2	2				1
	PF02913	2	2				1
	PF02966	2	2
	PF03130	2	2				1
	PF02900	2	2				1
	PF02921	2	2
	PF02928	2	2
	PF02941	2	2
	PF03070	2	2
	PF03091	2	2				1
	PF03097	2	2
	PF03101	2	1	1
	PF02410	2	2				1
	PF06071	2	2				1
	PF06391	2	2
	PF03219	2	2
	PF03600	2	2				1
	PF06026	2	2				1
	PF03155	2	2
	PF03227	2	1	1
	PF03271	2	2
	PF03291	2	2
	PF03351	2	1	1
	PF03358	2	2				1
	PF03416	2	2
	PF03447	2	2				1
	PF03179	2	2
	PF03477	2	2				1
	PF03485	2	2				1
	PF03730	2	2
	PF03731	2	2
	PF03644	2	1	1
	PF03652	2	2				1
	PF03473	2	2				1
	PF03476	2	2				1
	PF03656	2	2
	PF03715	2	2
	PF03674	2	2				1
	PF03643	2	2
	PF00456	2	2				1
	PF03745	2	1	1
	PF03766	2	2
	PF03800	2	2
	PF03803	2	2
	PF03868	2	2
	PF03870	2	2
	PF03878	2	2
	PF03939	2	2
	PF03966	2	2				1
	PF03969	2	2				1
	PF00453	2	2				1
	PF00919	2	2				1
	PF00977	2	2				1
	PF01300	2	2				1
	PF00703	2	2				1
	PF02837	2	2				1
	PF00393	2	2				1
	PF00185	2	2				1
	PF02729	2	2				1
	PF02099	2	2
	PF02735	2	2
	PF02732	2	2
	PF01571	2	2				1
	PF06421	2	2				1
	PF04107	2	2				1
	PF04046	2	2
	PF01974	2	2
	PF04616	2	2				1
	PF04628	2	2
	PF04658	2	2
	PF04676	2	2
	PF04677	2	2
	PF04689	2	2
	PF04707	2	1	1
	PF04715	2	2				1
	PF04725	2	2
	PF04729	2	2
	PF04733	2	1	1
	PF04752	2	2				1
	PF04795	2	2
	PF04802	2	2
	PF04851	2	2				1
	PF04863	2	2
	PF04874	2	1	1
	PF04898	2	2				1
	PF04900	2	2
	PF04909	2	2
	PF04949	2	2
	PF04969	2	1	1
	PF04127	2	2				1
	PF03982	2	2
	PF03986	2	2
	PF04006	2	2
	PF04042	2	1	1
	PF04049	2	2
	PF04054	2	1	1
	PF04058	2	2
	PF04080	2	2
	PF04095	2	2				1
	PF04099	2	2
	PF04109	2	2
	PF04129	2	2
	PF04133	2	2
	PF04152	2	1	1
	PF04157	2	1	1
	PF04177	2	2
	PF04187	2	2				1
	PF04278	2	2
	PF04280	2	2
	PF04305	2	2
	PF04414	2	2
	PF04428	2	1	1
	PF04437	2	2
	PF04483	2	2
	PF04488	2	2				1
	PF04494	2	2
	PF04511	2	2
	PF04557	2	2
	PF04558	2	2
	PF04571	2	2
	PF04572	2	2
	PF05004	2	2
	PF05019	2	1	1
	PF05023	2	1	1
	PF05047	2	2
	PF05132	2	2
	PF05147	2	2
	PF05172	2	1	1
	PF05182	2	2
	PF05191	2	2				1
	PF05195	2	2				1
	PF05236	2	2
	PF05277	2	2
	PF05340	2	1	1
	PF00625	2	2				1
	PF01928	2	2				1
	PF00567	2	2
	PF00391	2	2				1
	PF02789	2	1	1			1
	PF00210	2	2				1
	PF05558	2	2
	PF05615	2	2
	PF05631	2	2
	PF05742	2	2
	PF05832	2	2
	PF05915	2	2
	PF05834	2	2
	PF05712	2	1	1
	PF05450	2	2
	PF05721	2	2
	PF05755	2	2
	PF05669	2	2
	PF05793	2	2
	PF05724	2	2
	PF05753	2	2
	PF05562	2	2
	PF05469	2	2
	PF05470	2	2
	PF06047	2	1	1
	PF06094	2	2
	PF06179	2	2
	PF06258	2	2
	PF06331	2	2
	PF06596	2	2
	PF06650	2	1	1
	PF06728	2	2
	PF06799	2	2
	PF06916	2	2
	PF06963	2	1	1
	PF06991	2	1	1
	PF07036	2	2
	PF07123	2	2
	PF07173	2	2
	PF07200	2	2
	PF06001	2	2
	PF06155	2	2
	PF06201	2	2
	PF06232	2	2
	PF06244	2	1	1
	PF06280	2	2
	PF06337	2	2
	PF06364	2	2
	PF06424	2	2
	PF06463	2	2				1
	PF06584	2	2
	PF06708	2	2
	PF06760	2	2
	PF06966	2	2
	PF07082	2	2
	PF07491	2	2
	PF07498	2	1	1			1
	PF07517	2	1	1			1
	PF07516	2	1	1			1
	PF01043	2	1	1			1
	PF07576	2	2
	PF07541	2	1	1
	PF07647	2	2
	PF07574	2	2
	PF03824	2	2				1
	PF03630	2	2
	PF02142	2	2				1
	PF07749	2	2
	PF07766	2	2
	PF07722	2	2				1
	PF07718	2	2
	PF02774	2	2				1
	PF04675	2	2
	PF07910	2	2
	PF07933	2	2
	PF07807	2	1	1
	PF08152	2	2
	PF08159	2	2
	PF08160	2	1	1
	PF07795	2	1	1
	PF07802	2	1	1
	PF07915	2	2
	PF07808	2	1	1
	PF08068	2	2
	PF08155	2	2
	PF08161	2	2
	PF08063	2	2
	PF08084	2	2
	PF08059	2	2
	PF00731	1	1				1
	PF00670	1	1
	PF05221	1	1
	PF02223	1	1				1
	PF01451	1	1				1
	PF00252	1		1			1
	PF01582	1	1				1
	PF00580	1	1				1
	PF00260	1		1
	PF05189	1	1				1
	PF01137	1	1				1
	PF02033	1	1				1
	PF03948	1	1				1
	PF01276	1	1				1
	PF02885	1	1				1
	PF02068	1	1
	PF00745	1	1				1
	PF05201	1	1				1
	PF00754	1	1
	PF00507	1		1			1
	PF01264	1	1				1
	PF00444	1	1				1
	PF00809	1	1				1
	PF01288	1	1				1
	PF01268	1	1
	PF00119	1	1				1
	PF00920	1	1				1
	PF00045	1		1
	PF01667	1	1
	PF01256	1	1				1
	PF05001	1	1
	PF02747	1	1
	PF00705	1	1
	PF02071	1	1
	PF01116	1	1				1
	PF00652	1		1
	PF01133	1	1
	PF01111	1	1
	PF00756	1	1				1
	PF00475	1	1				1
	PF00784	1	1
	PF01379	1	1				1
	PF03900	1	1				1
	PF01081	1	1				1
	PF00576	1	1				1
	PF01233	1	1
	PF02799	1	1
	PF00463	1	1				1
	PF00127	1	1
	PF01448	1	1
	PF01124	1	1
	PF01305	1	1				1
	PF02114	1	1
	PF01384	1	1				1
	PF00698	1	1				1
	PF01128	1	1				1
	PF00697	1	1				1
	PF03726	1	1				1
	PF02133	1	1				1
	PF01218	1	1				1
	PF01090	1	1
	PF00265	1	1				1
	PF00707	1	1				1
	PF00630	1	1
	PF00648	1	1
	PF01067	1	1
	PF00596	1	1				1
	PF00059	1	1
	PF00766	1	1				1
	PF01634	1	1				1
	PF02046	1	1
	PF01351	1	1				1
	PF02746	1	1				1
	PF01188	1	1				1
	PF01980	1	1				1
	PF01487	1	1				1
	PF01274	1	1				1
	PF00144	1	1				1
	PF01227	1	1				1
	PF01152	1	1
	PF01205	1	1				1
	PF01329	1	1
	PF01457	1	1
	PF01212	1	1				1
	PF01168	1	1				1
	PF01028	1	1
	PF01259	1	1				1
	PF01084	1	1				1
	PF01678	1	1				1
	PF01204	1	1				1
	PF02121	1	1
	PF00958	1	1				1
	PF00815	1	1				1
	PF01115	1	1
	PF00585	1	1				1
	PF00490	1	1				1
	PF00474	1	1				1
	PF00677	1	1				1
	PF00889	1	1				1
	PF00584	1	1				1
	PF01165	1	1				1
	PF01121	1	1				1
	PF00838	1	1
	PF00275	1	1				1
	PF03098	1	1
	PF01257	1	1				1
	PF00902	1	1				1
	PF01014	1	1
	PF01126	1	1
	PF01151	1	1
	PF00634	1	1
	PF01172	1	1
	PF01343	1	1				1
	PF00430	1	1				1
	PF01197	1	1				1
	PF00197	1	1
	PF01174	1	1
	PF03947	1	1				1
	PF00181	1	1				1
	PF00885	1	1				1
	PF00543	1	1				1
	PF01267	1	1
	PF00521	1	1				1
	PF01134	1	1				1
	PF00986	1	1				1
	PF02091	1	1				1
	PF02092	1	1				1
	PF02137	1	1
	PF00930	1	1
	PF00988	1	1				1
	PF01502	1	1				1
	PF01578	1	1				1
	PF01603	1	1
	PF01649	1	1				1
	PF01656	1	1				1
	PF01663	1	1
	PF01716	1	1
	PF01717	1	1				1
	PF01725	1	1				1
	PF02749	1	1				1
	PF01729	1	1				1
	PF01746	1	1				1
	PF01761	1	1				1
	PF01774	1	1				1
	PF01781	1	1
	PF01782	1	1				1
	PF01786	1	1
	PF01808	1	1				1
	PF01813	1	1
	PF01817	1	1				1
	PF01853	1	1
	PF01868	1	1
	PF01871	1	1
	PF01872	1	1				1
	PF01885	1	1				1
	PF01903	1	1
	PF01922	1	1
	PF01927	1	1
	PF01937	1	1
	PF01959	1	1
	PF01960	1	1
	PF01964	1	1				1
	PF01967	1		1			1
	PF01968	1	1
	PF01984	1	1
	PF01987	1	1
	PF01992	1	1
	PF02002	1	1
	PF01619	1	1				1
	PF01709	1	1				1
	PF01933	1	1				1
	PF01795	1	1				1
	PF01491	1	1				1
	PF01698	1	1
	PF01946	1	1
	PF01841	1	1
	PF01469	1	1
	PF02104	1	1
	PF02109	1	1
	PF02195	1	1				1
	PF02256	1	1
	PF02259	1	1
	PF02219	1	1				1
	PF02245	1	1
	PF02841	1	1
	PF02269	1	1
	PF02290	1	1
	PF03690	1	1
	PF02915	1	1
	PF02348	1	1				1
	PF02361	1	1
	PF02427	1	1
	PF02441	1	1				1
	PF02460	1	1
	PF02470	1	1				1
	PF02391	1	1				1
	PF02405	1	1				1
	PF02420	1		1
	PF02423	1	1
	PF02428	1	1
	PF02445	1	1				1
	PF02482	1	1				1
	PF02502	1	1				1
	PF02542	1	1				1
	PF07460	1	1
	PF02507	1	1
	PF02527	1	1				1
	PF02531	1	1
	PF02537	1	1				1
	PF02538	1	1
	PF02540	1	1				1
	PF02551	1	1				1
	PF02559	1	1				1
	PF02560	1	1				1
	PF02569	1	1				1
	PF02580	1	1				1
	PF02581	1	1				1
	PF02582	1	1
	PF02585	1	1				1
	PF02586	1	1				1
	PF02590	1	1				1
	PF02597	1	1				1
	PF02598	1	1
	PF02602	1	1				1
	PF02605	1	1
	PF02628	1	1
	PF02629	1	1				1
	PF02631	1	1				1
	PF02637	1	1
	PF02670	1	1				1
	PF02676	1	1
	PF02679	1	1
	PF02684	1	1				1
	PF02686	1	1
	PF02696	1	1				1
	PF02733	1	1				1
	PF02734	1	1				1
	PF02756	1	1
	PF02757	1	1
[truncated: 481 more rows]
