# Supplementary material for: Gene Organization in Rice Revealed by Full-Length cDNA Mapping and Gene Expression Analysis through Microarray
Source: PLoS One. 2007 Nov 28;2(11):e1235. doi: 10.1371/journal.pone.0001235 (PMC2084198; doi:10.1371/journal.pone.0001235)
Supplement: Table S7 — Library information used to construct the FL-cDNA libraries (0.03 MB XLS) [file pone.0001235.s009.xls]

## Sheet: TableS5
	Table S6 Library information used to construct the FL-cDNA libraries
	Library No	sample_name	description	stage	No. of FL-cDNA clones
	3	Stressed shoot	incubated under dark condiitons	2 weeks old seedlings	4199
	4	Stressed shoot	incubated under dark condiitons	2 weeks old seedlings	1835
	5	Shoot		2 weeks old seedlings	1749
	6	Stressed Shoot	incubated under dark condiitons	2 weeks old seedlings	8808
	7	Shoot		2 weeks old seedlings	7000
	8	Shoot		2 weeks old seedlings	294
	9	Stressed Shoot	incubated under dark condiitons	2 weeks old seedlings	17082
	11	Calli		induced from seed cultured with 2ppm 2,4-D for 3 weeks	5534
	12	Stressed calli	incubated at 6 degreeC	induced from seed cultured with 2ppm 2,4-D for 3 weeks	6031
	13	Stressed calli	incubated at 45 degreeC	induced from seed cultured with 2ppm 2,4-D for 3 weeks	5666
	14	Stressed shoot	irradiated with UVC(226.8J/m2)	10 days old seedlings	6631
	15	Hormone treated calli	treated with 2ppm BAP for 1 week	induced from seed cultured with 2ppm 2,4-D for 3 weeks	7007
	16	Hormone treated calli	treated with 2ppm NAA for 1 week	induced from seed cultured with 2ppm 2,4-D for 3 weeks	6820
	17	Hormone treated calli	treated with 2ppm ABA for 1 week	induced from seed cultured with 2ppm 2,4-D for 3 weeks	6531
	18	Stressed calli	treated with 6ppm CdCl2 for 1 week	induced from seed cultured with 2ppm 2,4-D for 3 weeks	7134
	19	Panicle		> 5cm panicle and before heading	6767
	20	Panicle		1 day after flowering	6449
	21	Panicle		< 5cm panicle	4809
	22	Panicle		2 weeks after flowering	4804
	23	Supermix			3301
	24	Supermix			6881
	25	Panicle	Lib.19 and 20		3843
	26	Panicle	Lib.21 and 22		6033
	27	Supermix form callus			5568
	28	Supermix			7904
	29	Panicle		1,2 and 3 weeks after flowering	7089
	30	Panicle		1,2 and 3 weeks after flowering	6482
	31	Supermix from shoot and callus			6719
	33	Supermix			5951
	34	Supermix			6727
	35	Root		2 weeks old seedlings	7675
	36	Root		2 weeks old seedlings	9575
	37	Supermix from panicle and root	Lib.29 and 35		7710
	38	Supermix			7356
	39	Supermix	Lib.31 and 34		7418
	40	Supermix	Lib.27 and 28		7041
	41	Supermix from panicle and root	Lib.30 and 36		8207
	42	Hormone treated shoot and root	treated with 2ppm BAP	2 weeks old seedlings	6989
	43	Hormone treated shoot and root	treated with 2ppm NAA	2 weeks old seedlings	7573
	44	Supermix	Lib.29 and 33		5175
	45	Supermix			3968
	46	Supermix from shoot and root	treated with 2ppm 2,4-D, 2ppm NAA, 2ppm BAP, and 6ppm CdCl2	2 weeks old seedlings	9117
	74	Supermix			5400
	77	Supermix			1979
	78	Supermix			2926
	83	Supermix			5514
	A07	Green shoot	Lib.7		86
	J01	Green shoot		2 weeks old seedlings	34721
	J02	Panicle		1 day after flowering	31432
	J03	Calli		induced from seed cultured with 2ppm 2,4-D for 3 weeks	31660
	J04	germinated seed		3 days old seedling	7128
	J05	Stressed Calli	incubated at 45degreeC for 30 min.	induced from seed cultured with 2ppm 2,4-D for 3 weeks	5763
		Stressed Calli	incubated at 45degreeC for 2 hrs.	induced from seed cultured with 2ppm 2,4-D for 3 weeks
		Stressed Calli	incubated at 6 degreeC	induced from seed cultured with 2ppm 2,4-D for 3 weeks
		Calli		induced from seed cultured with 2ppm 2,4-D for 1 weeks
		Stressed Calli	treated with 200ppm MnSO4 for one week	induced from seed cultured with 2ppm 2,4-D for 3 weeks
		Stressed Calli	treated with 6ppm CdCl2 for one week	induced from seed cultured with 2ppm 2,4-D for 3 weeks
		Stressed Calli	treated with 2ppm BAP for one week	induced from seed cultured with 2ppm 2,4-D for 3 weeks
		Stressed Calli	treated with 2ppm ABA for one week	induced from seed cultured with 2ppm 2,4-D for 3 weeks
		Stressed Calli	treated with 2ppm NAA for one week	induced from seed cultured with 2ppm 2,4-D for 3 weeks
		Stressed root	irradiated with UVB (547.2 J/m2)	2 weeks old seedlings
		Stressed shoot	irradiated with UVB (547.2 J/m2)	2 weeks old seedlings
		Stressed shoot	irradiated with UVC(226.8J/m2)	2 weeks old seedlings
	J06	Stressed Calli	treated with chitin elicitor	suspension culture	51866
		Hormone treated shoot	treated with 1mM ACC and 0.05% Tween 20	Plant with eighth leaf
		Hormone treated shoot	treated with 3mM SA and 0.05% Tween 20	Plant with eighth leaf
		Calli		treated with redifferentiation medium for 11 and 14 days
		Stressed shoot	45 and 55 Gy of gamma ray from 60Co, sampled after 6 and 10 hr after irradiation	2 weeks old seedlings
		Stressed Calli	Immediately after and 24 hr after irradiation of UVB (547.2 J/m2)	induced from seed cultured with 2ppm 2,4-D for 3 weeks
		Stressed Calli	treated with 100ppm of ZnSO4	induced from seed cultured with 2ppm 2,4-D for 3 weeks
		Stressed Calli	treated with 50ppm of CuSO4	induced from seed cultured with 2ppm 2,4-D for 3 weeks
		germinated seed		3 days old seedling
		Stressed Calli	treated with 10mM H2O2 for 10min	induced from seed cultured with 2ppm 2,4-D for 3 weeks
	J07	Panicle		1,2 and 3 weeks after flowering	48943
		Pistil	1-2, 5, 10, 15, 20, 25, 30, 35 and 40 days after pollination
		Panicle		3, 2, and 1 week before heading
		Stressed shoot	treated with PBZ	Plant with forth or fifth leaf
		Hormone treated shoot	treated with 1mM ACC and 0.05% Tween 20	Plant with forth or fifth leaf
		Hormone treated shoot	treated with 1mM SA and 0.05% Tween 20	Plant with forth or fifth leaf
	J08	Pistil		One nuclei stage	28434
		Anther		One and two nuclei stage
		Stressed shoot	treated with PBZ	Plant with ninth leaf
	J09	Embryo		Embryo 2-3 days after pollination	25067
		Pistil		One nuclei stage
		Anther		One and two nuclei stage
	J10	Hormone treated root	treated with 2ppm BAP for one week	2 weeks old seedlings	28102
		Hormone treated root	treated with 2ppm NAA for one week	2 weeks old seedlings
		Stressed root	treated with 100mM NaCl for one week	2 weeks old seedlings
		Stressed root	treated with 50ppm of CuSO4 for 1 weeks	2 weeks old seedlings
		Stressed root	treated with 6ppm CdCl2 for one week	2 weeks old seedlings
		Stressed root	seedling submerged for 3 days	2 weeks old seedlings
		Stressed root	irradiated with UVB (547.2 J/m2)	2 weeks old seedlings
		Stressed root	irradiated with UVC(226.8J/m2)	2 weeks old seedlings
		Stressed root	45 and 55 Gy of gamma ray from 60Co, sampled after 6and 10 hr after irradiation	2 weeks old seedlings
	Total				578473
