# Supplementary material for: Gene Organization in Rice Revealed by Full-Length cDNA Mapping and Gene Expression Analysis through Microarray
Source: PLoS One. 2007 Nov 28;2(11):e1235. doi: 10.1371/journal.pone.0001235 (PMC2084198; doi:10.1371/journal.pone.0001235)
Supplement: Table S8 — DDBJ accession IDs for FL-cDNA. a: sequenced 5′ end FL-ESTs and 3′ end FL-ESTs, b: completely sequenced FL-cDNA (3.58 MB ZIP) [file pone.0001235.s010.zip]

Archive with 2 entries (2 files):
- TableS8a.txt
- TableS8b.txt
