# Supplementary material for: Gene Organization in Rice Revealed by Full-Length cDNA Mapping and Gene Expression Analysis through Microarray
Source: PLoS One. 2007 Nov 28;2(11):e1235. doi: 10.1371/journal.pone.0001235 (PMC2084198; doi:10.1371/journal.pone.0001235)
Supplement: Table S8 — DDBJ accession IDs for FL-cDNA. a: sequenced 5′ end FL-ESTs and 3′ end FL-ESTs, b: completely sequenced FL-cDNA (3.58 MB ZIP) [file pone.0001235.s010.zip › TableS8a.txt]

Table S8a DDBJ accession IDs for sequenced 5�f end FL-ESTs and 3�f end FL-ESTs
CLONE_NAME	5END_ACC	3END_ACC
003-001-A01		CI000001
003-001-A03		CI000002
003-001-A05		CI000003
003-001-A06		CI000004
003-001-A07		CI000005
003-001-A08		CI000006
003-001-A09		CI000007
003-001-A10		CI000008
003-001-A11		CI000009
003-001-A12	CI285358	CI000010
003-001-B01	CI285359	CI000011
003-001-B02		CI000012
003-001-B03		CI000013
003-001-B05		CI000014
003-001-B06		CI000015
003-001-B07		CI000016
003-001-B08		CI000017
003-001-B09		CI000018
003-001-B10	CI285360	CI000019
003-001-B11		CI000020
003-001-B12		CI000021
003-001-C01		CI000022
003-001-C02		CI000023
003-001-C03		CI000024
003-001-C05		CI000025
003-001-C06		CI000026
003-001-C07		CI000027
003-001-C08		CI000028
003-001-C09		CI000029
003-001-C10		CI000030
003-001-C11	CI285361	CI000031
003-001-C12		CI000032
003-001-D02	CI285362	CI000033
003-001-D03		CI000034
003-001-D05		CI000035
003-001-D06		CI000036
003-001-D07		CI000037
003-001-D08		CI000038
003-001-D09	CI285363	CI000039
003-001-D10		CI000040
003-001-D12		CI000041
003-001-E01		CI000042
003-001-E03		CI000043
003-001-E04		CI000044
003-001-E06		CI000045
003-001-E07		CI000046
003-001-E08		CI000047
003-001-E09		CI000048
003-001-E10		CI000049
003-001-E11		CI000050
003-001-F01		CI000051
003-001-F02		CI000052
003-001-F03		CI000053
003-001-F05		CI000054
003-001-F06		CI000055
003-001-F08		CI000056
003-001-F09	CI285364	CI000057
003-001-F10		CI000058
003-001-F11	CI285365	CI000059
003-001-G01		CI000060
003-001-G02		CI000061
003-001-G03		CI000062
003-001-G05		CI000063
003-001-G06	CI285366	CI000064
003-001-G07		CI000065
003-001-G08		CI000066
003-001-G09		CI000067
003-001-G10		CI000068
003-001-G11		CI000069
003-001-G12		CI000070
003-001-H01	CI285367	CI000071
003-001-H02		CI000072
003-001-H03		CI000073
003-001-H05		CI000074
003-001-H06		CI000075
003-001-H07		CI000076
003-001-H08		CI000077
003-001-H09		CI000078
003-001-H10		CI000079
003-001-H11		CI000080
003-002-B08		CI000081
003-002-B10		CI000082
003-002-B11		CI000083
003-002-B12	CI285368	CI000084
003-002-C07	CI285369	CI000085
003-002-C08		CI000086
003-002-C10		CI000087
003-002-C11		CI000088
003-002-C12		CI000089
003-002-D02	CI285370	CI000090
003-002-D04		CI000091
003-002-D06		CI000092
003-002-D07		CI000093
003-002-D08	CI285371	CI000094
003-002-E01		CI000095
003-002-E02		CI000096
003-002-E04	CI285372	CI000097
003-002-E05		CI000098
003-002-E06		CI000099
003-002-E07		CI000100
003-002-E08		CI000101
003-002-E10	CI285373	CI000102
003-002-E11		CI000103
003-002-E12		CI000104
003-002-F01	CI285374	CI000105
003-002-F06		CI000106
003-002-F07		CI000107
003-002-F08		CI000108
003-002-F10		CI000109
003-002-F11		CI000110
003-002-G02		CI000111
003-002-G03	CI285375	CI000112
003-002-G04		CI000113
003-002-G05		CI000114
003-002-G06		CI000115
003-002-G07		CI000116
003-002-G08		CI000117
003-002-G10	CI285376	CI000118
003-002-G11		CI000119
003-002-G12		CI000120
003-002-H01		CI000121
003-002-H02	CI285377	CI000122
003-002-H03		CI000123
003-002-H05	CI285378	CI000124
003-002-H06		CI000125
003-002-H07		CI000126
003-002-H08		CI000127
003-002-H10		CI000128
003-002-H11		CI000129
003-002-H12		CI000130
003-003-A07		CI000131
003-003-A08		CI000132
003-003-A10	CI285379	CI000133
003-003-A11	CI285380	CI000134
003-003-A12		CI000135
003-003-B01		CI000136
003-003-B03	CI285381	CI000137
003-003-B04		CI000138
003-003-B05	CI285382	CI000139
003-003-B06		CI000140
003-003-B07		CI000141
003-003-B08		CI000142
003-003-B09		CI000143
003-003-B10		CI000144
003-003-B11	CI285383	CI000145
003-003-B12		CI000146
003-003-C01	CI285384	CI000147
003-003-C07		CI000148
003-003-C08		CI000149
003-003-C10		CI000150
003-003-C11		CI000151
003-003-C12		CI000152
003-003-D01		CI000153
003-003-D07	CI285385	CI000154
003-003-D08		CI000155
003-003-D09	CI285386	CI000156
003-003-D10		CI000157
003-003-D11		CI000158
003-003-D12		CI000159
003-003-E03		CI000160
003-003-E04		CI000161
003-003-E05		CI000162
003-003-E07		CI000163
003-003-E08		CI000164
003-003-E09		CI000165
003-003-E10		CI000166
003-003-E11		CI000167
003-003-E12		CI000168
003-003-F01		CI000169
003-003-F02		CI000170
003-003-F06		CI000171
003-003-F07	CI285387	CI000172
003-003-F08		CI000173
003-003-F09		CI000174
003-003-F10	CI285388	CI000175
003-003-F11		CI000176
003-003-F12		CI000177
003-003-G01		CI000178
003-003-G02		CI000179
003-003-G03		CI000180
003-003-G04		CI000181
003-003-G05		CI000182
003-003-G06		CI000183
003-003-G08	CI285389	CI000184
003-003-G09		CI000185
003-003-G10	CI285390	CI000186
003-003-G11		CI000187
003-003-G12	CI285391	CI000188
003-003-H01		CI000189
003-003-H02	CI285392	CI000190
003-003-H03		CI000191
003-003-H04		CI000192
003-003-H05		CI000193
003-003-H06		CI000194
003-003-H07		CI000195
003-003-H08		CI000196
003-003-H09		CI000197
003-003-H10		CI000198
003-003-H11		CI000199
003-003-H12	CI285393	CI000200
003-004-A01	CI285394	CI000201
003-004-A02		CI000202
003-004-A03		CI000203
003-004-A05		CI000204
003-004-A06		CI000205
003-004-A07		CI000206
003-004-A08		CI000207
003-004-A09	CI285395	CI000208
003-004-A10		CI000209
003-004-A11		CI000210
003-004-A12		CI000211
003-004-B02		CI000212
003-004-B03		CI000213
003-004-B04		CI000214
003-004-B05		CI000215
003-004-B06		CI000216
003-004-B07		CI000217
003-004-B08		CI000218
003-004-B09		CI000219
003-004-B10	CI285396	CI000220
003-004-B11		CI000221
003-004-B12		CI000222
003-004-C01		CI000223
003-004-C02	CI285397	CI000224
003-004-C03		CI000225
003-004-C04		CI000226
003-004-C05		CI000227
003-004-C06		CI000228
003-004-C07		CI000229
003-004-C08		CI000230
003-004-C09		CI000231
003-004-C10		CI000232
003-004-C11		CI000233
003-004-D01		CI000234
003-004-D02		CI000235
003-004-D03		CI000236
003-004-D04		CI000237
003-004-D05		CI000238
003-004-D06	CI285398	CI000239
003-004-D08		CI000240
003-004-D09		CI000241
003-004-D10		CI000242
003-004-D11		CI000243
003-004-D12	CI285399	CI000244
003-004-E01	CI285400	CI000245
003-004-E02		CI000246
003-004-E03		CI000247
003-004-E04		CI000248
003-004-E05		CI000249
003-004-E06		CI000250
003-004-E07	CI285401	CI000251
003-004-E08		CI000252
003-004-E09		CI000253
003-004-E10		CI000254
003-004-E11		CI000255
003-004-E12		CI000256
003-004-F02		CI000257
003-004-F03	CI285402	CI000258
003-004-F05		CI000259
003-004-F06	CI285403	CI000260
003-004-F07		CI000261
003-004-F08		CI000262
003-004-F09		CI000263
003-004-F10		CI000264
003-004-F11		CI000265
003-004-G01		CI000266
003-004-G02		CI000267
003-004-G03		CI000268
003-004-G04		CI000269
003-004-G05		CI000270
003-004-G06		CI000271
003-004-G07		CI000272
003-004-G08		CI000273
003-004-G09		CI000274
003-004-G10		CI000275
003-004-G11		CI000276
003-004-G12	CI285404	CI000277
003-004-H01	CI285405	CI000278
003-004-H02	CI285406	CI000279
003-004-H03		CI000280
003-004-H04		CI000281
003-004-H05		CI000282
003-004-H06		CI000283
003-004-H07		CI000284
003-004-H08		CI000285
003-004-H09		CI000286
003-004-H10	CI285407	CI000287
003-004-H11		CI000288
003-004-H12		CI000289
003-005-A04		CI000290
003-005-A05		CI000291
003-005-A06		CI000292
003-005-A08		CI000293
003-005-A09	CI285408	CI000294
003-005-A10		CI000295
003-005-B04	CI285409	CI000296
003-005-B05		CI000297
003-005-B06		CI000298
003-005-B07	CI285410	CI000299
003-005-B09		CI000300
003-005-B10		CI000301
003-005-B11		CI000302
003-005-C05	CI285411	CI000303
003-005-C08		CI000304
003-005-C09		CI000305
003-005-C10	CI285412	CI000306
003-005-C11		CI000307
003-005-C12		CI000308
003-005-D08		CI000309
003-005-D09	CI285413	CI000310
003-005-D10		CI000311
003-005-D11		CI000312
003-005-D12		CI000313
003-005-E05		CI000314
003-005-E06		CI000315
003-005-E07		CI000316
003-005-E08		CI000317
003-005-E12	CI285414	CI000318
003-005-F05		CI000319
003-005-F09		CI000320
003-005-F10		CI000321
003-005-F11		CI000322
003-005-F12		CI000323
003-005-G05		CI000324
003-005-G08	CI285415	CI000325
003-005-G12		CI000326
003-005-H05		CI000327
003-005-H08		CI000328
003-005-H10		CI000329
003-005-H11		CI000330
003-005-H12		CI000331
003-006-A02		CI000332
003-006-A03		CI000333
003-006-A04	CI285416	CI000334
003-006-A05		CI000335
003-006-A07		CI000336
003-006-A10		CI000337
003-006-A12		CI000338
003-006-B01		CI000339
003-006-B05		CI000340
003-006-B06		CI000341
003-006-B07		CI000342
003-006-B08		CI000343
003-006-B10		CI000344
003-006-B11	CI285417	CI000345
003-006-B12		CI000346
003-006-C01		CI000347
003-006-C02		CI000348
003-006-C03		CI000349
003-006-C04	CI285418	CI000350
003-006-C06		CI000351
003-006-C07		CI000352
003-006-C08		CI000353
003-006-C09		CI000354
003-006-C10		CI000355
003-006-C12	CI285419	CI000356
003-006-D01		CI000357
003-006-D02		CI000358
003-006-D03		CI000359
003-006-D05		CI000360
003-006-D07		CI000361
003-006-D12		CI000362
003-006-E02		CI000363
003-006-E03	CI285420	CI000364
003-006-E06		CI000365
003-006-E09		CI000366
003-006-E10		CI000367
003-006-E11	CI285421	CI000368
003-006-E12		CI000369
003-006-F02		CI000370
003-006-F03		CI000371
003-006-F05		CI000372
003-006-F06		CI000373
003-006-F07		CI000374
003-006-F09	CI285422	CI000375
003-006-F10		CI000376
003-006-F11		CI000377
003-006-F12	CI285423	CI000378
003-006-G02		CI000379
003-006-G03		CI000380
003-006-G04		CI000381
003-006-G06		CI000382
003-006-G07	CI285424	CI000383
003-006-G08		CI000384
003-006-G09	CI285425	CI000385
003-006-G10		CI000386
003-006-G11		CI000387
003-006-G12		CI000388
003-006-H02		CI000389
003-006-H06		CI000390
003-006-H07		CI000391
003-006-H09		CI000392
003-006-H10		CI000393
003-006-H11		CI000394
003-006-H12		CI000395
003-007-A02		CI000396
003-007-A03		CI000397
003-007-A04		CI000398
003-007-A05		CI000399
003-007-A06		CI000400
003-007-A08		CI000401
003-007-A09		CI000402
003-007-A10		CI000403
003-007-B02		CI000404
003-007-B03		CI000405
003-007-B04		CI000406
003-007-B05		CI000407
003-007-B07		CI000408
003-007-B08		CI000409
003-007-B09		CI000410
003-007-B10		CI000411
003-007-C01		CI000412
003-007-C02		CI000413
003-007-C03	CI285426	CI000414
003-007-C05		CI000415
003-007-C06		CI000416
003-007-C07		CI000417
003-007-C08		CI000418
003-007-C09		CI000419
003-007-C10		CI000420
003-007-C11		CI000421
003-007-D01		CI000422
003-007-D02		CI000423
003-007-D03	CI285427	CI000424
003-007-D04		CI000425
003-007-D05		CI000426
003-007-D06		CI000427
003-007-D07		CI000428
003-007-D08		CI000429
003-007-D09		CI000430
003-007-D10		CI000431
003-007-E01		CI000432
003-007-E02	CI285428	CI000433
003-007-E03	CI285429	CI000434
003-007-E04		CI000435
003-007-E05		CI000436
003-007-E06		CI000437
003-007-E08		CI000438
003-007-E09		CI000439
003-007-E10	CI285430	CI000440
003-007-F01		CI000441
003-007-F02		CI000442
003-007-F03	CI285431	CI000443
003-007-F04		CI000444
003-007-F05		CI000445
003-007-F06		CI000446
003-007-F07		CI000447
003-007-F08		CI000448
003-007-F10		CI000449
003-007-G01		CI000450
003-007-G03	CI285432	CI000451
003-007-G04		CI000452
003-007-G05		CI000453
003-007-G06		CI000454
003-007-G07	CI285433	CI000455
003-007-G09		CI000456
003-007-H01		CI000457
003-007-H02		CI000458
003-007-H03		CI000459
003-007-H04		CI000460
003-007-H05		CI000461
003-007-H06		CI000462
003-007-H07		CI000463
003-007-H08	CI285434	CI000464
003-007-H10		CI000465
003-008-A01		CI000466
003-008-A02		CI000467
003-008-A05		CI000468
003-008-A06		CI000469
003-008-A09		CI000470
003-008-A10		CI000471
003-008-A11	CI285435	CI000472
003-008-A12		CI000473
003-008-B01		CI000474
003-008-B02		CI000475
003-008-B04		CI000476
003-008-B06		CI000477
003-008-B08		CI000478
003-008-B11		CI000479
003-008-B12	CI285436	CI000480
003-008-C01		CI000481
003-008-C02		CI000482
003-008-C04		CI000483
003-008-C05		CI000484
003-008-C06		CI000485
003-008-C08		CI000486
003-008-C09		CI000487
003-008-C10		CI000488
003-008-C11		CI000489
003-008-C12		CI000490
003-008-D01		CI000491
003-008-D02		CI000492
003-008-D03	CI285437	CI000493
003-008-D04		CI000494
003-008-D07		CI000495
003-008-D08	CI285438	CI000496
003-008-D09		CI000497
003-008-D10	CI285439	CI000498
003-008-D11		CI000499
003-008-E01		CI000500
003-008-E02		CI000501
003-008-E03		CI000502
003-008-E04		CI000503
003-008-E05		CI000504
003-008-E06	CI285440	CI000505
003-008-E08		CI000506
003-008-E11		CI000507
003-008-E12		CI000508
003-008-F01		CI000509
003-008-F03		CI000510
003-008-F04	CI285441	CI000511
003-008-F05		CI000512
003-008-F06		CI000513
003-008-F09		CI000514
003-008-F11	CI285442	CI000515
003-008-F12		CI000516
003-008-G02	CI285443	CI000517
003-008-G03		CI000518
003-008-G04		CI000519
003-008-G05	CI285444	CI000520
003-008-G06		CI000521
003-008-G07		CI000522
003-008-G08		CI000523
003-008-G09	CI285445	CI000524
003-008-G10		CI000525
003-008-H01		CI000526
003-008-H02		CI000527
003-008-H03		CI000528
003-008-H04		CI000529
003-008-H05		CI000530
003-008-H06		CI000531
003-008-H07	CI285446	CI000532
003-008-H08		CI000533
003-008-H09	CI285447	CI000534
003-008-H10	CI285448	CI000535
003-008-H12		CI000536
003-009-A01		CI000537
003-009-A02		CI000538
003-009-A03		CI000539
003-009-A04		CI000540
003-009-A05	CI285449	CI000541
003-009-A06		CI000542
003-009-A07		CI000543
003-009-A09		CI000544
003-009-A11		CI000545
003-009-B02		CI000546
003-009-B03		CI000547
003-009-B04		CI000548
003-009-B05	CI285450	CI000549
003-009-B06		CI000550
003-009-B07	CI285451	CI000551
003-009-B08		CI000552
003-009-B09		CI000553
003-009-B10		CI000554
003-009-B11		CI000555
003-009-B12		CI000556
003-009-C01		CI000557
003-009-C02		CI000558
003-009-C03		CI000559
003-009-C04		CI000560
003-009-C05	CI285452	CI000561
003-009-C07		CI000562
003-009-C08		CI000563
003-009-C09		CI000564
003-009-C10		CI000565
003-009-C11	CI285453	CI000566
003-009-C12		CI000567
003-009-D01		CI000568
003-009-D02		CI000569
003-009-D03		CI000570
003-009-D04		CI000571
003-009-D05		CI000572
003-009-D06		CI000573
003-009-D08	CI285454	CI000574
003-009-D09		CI000575
003-009-D10	CI285455	CI000576
003-009-D11		CI000577
003-009-D12		CI000578
003-009-E01		CI000579
003-009-E02	CI285456	CI000580
003-009-E03	CI285457	CI000581
003-009-E04	CI285458	CI000582
003-009-E05		CI000583
003-009-E06	CI285459	CI000584
003-009-E08		CI000585
003-009-E09	CI285460	CI000586
003-009-E10		CI000587
003-009-E11		CI000588
003-009-E12		CI000589
003-009-F01		CI000590
003-009-F02		CI000591
003-009-F03		CI000592
003-009-F04	CI285461	CI000593
003-009-F05		CI000594
003-009-F06	CI285462	CI000595
003-009-F07		CI000596
003-009-F08		CI000597
003-009-F09		CI000598
003-009-F10		CI000599
003-009-F11		CI000600
003-009-F12	CI285463	CI000601
003-009-G01		CI000602
003-009-G02		CI000603
003-009-G03		CI000604
003-009-G04		CI000605
003-009-G05		CI000606
003-009-G06	CI285464	CI000607
003-009-G07		CI000608
003-009-G08	CI285465	CI000609
003-009-G09		CI000610
003-009-G10		CI000611
003-009-G11	CI285466	CI000612
003-009-H01		CI000613
003-009-H02		CI000614
003-009-H03	CI285467	CI000615
003-009-H04		CI000616
003-009-H05	CI285468	CI000617
003-009-H06		CI000618
003-009-H07		CI000619
003-009-H08		CI000620
003-009-H09		CI000621
003-009-H10	CI285469	CI000622
003-009-H12		CI000623
003-010-A01		CI000624
003-010-A02		CI000625
003-010-A04		CI000626
003-010-A05		CI000627
003-010-A08		CI000628
003-010-A09		CI000629
003-010-A10		CI000630
003-010-A11		CI000631
003-010-A12		CI000632
003-010-B01	CI285470	CI000633
003-010-B02		CI000634
003-010-B03		CI000635
003-010-B04		CI000636
003-010-B05		CI000637
003-010-B07	CI285471	CI000638
003-010-B08		CI000639
003-010-B09		CI000640
003-010-B10	CI285472	CI000641
003-010-B11		CI000642
003-010-B12		CI000643
003-010-C01	CI285473	CI000644
003-010-C02		CI000645
003-010-C03		CI000646
003-010-C04		CI000647
003-010-C07		CI000648
003-010-C08		CI000649
003-010-C09		CI000650
003-010-C11		CI000651
003-010-C12		CI000652
003-010-D01	CI285474	CI000653
003-010-D02	CI285475	CI000654
003-010-D03	CI285476	CI000655
003-010-D04		CI000656
003-010-D05		CI000657
003-010-D08		CI000658
003-010-D09		CI000659
003-010-D10		CI000660
003-010-D11		CI000661
003-010-D12		CI000662
003-010-E01		CI000663
003-010-E02		CI000664
003-010-E03		CI000665
003-010-E04		CI000666
003-010-E05		CI000667
003-010-E07	CI285477	CI000668
003-010-E09		CI000669
003-010-E10		CI000670
003-010-E11	CI285478	CI000671
003-010-E12		CI000672
003-010-F01		CI000673
003-010-F02		CI000674
003-010-F03		CI000675
003-010-F04		CI000676
003-010-F06		CI000677
003-010-F07		CI000678
003-010-F08		CI000679
003-010-F09	CI285479	CI000680
003-010-F10		CI000681
003-010-F11		CI000682
003-010-G01		CI000683
003-010-G02		CI000684
003-010-G03		CI000685
003-010-G04		CI000686
003-010-G06	CI285480	CI000687
003-010-G07		CI000688
003-010-G08		CI000689
003-010-G09		CI000690
003-010-G10	CI285481	CI000691
003-010-G11		CI000692
003-010-H02		CI000693
003-010-H03	CI285482	CI000694
003-010-H05		CI000695
003-010-H07	CI285483	CI000696
003-010-H08		CI000697
003-010-H09		CI000698
003-010-H10	CI285484	CI000699
003-010-H11	CI285485	CI000700
003-011-A02	CI285486	CI000701
003-011-A03		CI000702
003-011-A04		CI000703
003-011-A05		CI000704
003-011-A07		CI000705
003-011-A09		CI000706
003-011-A12		CI000707
003-011-B01		CI000708
003-011-B02		CI000709
003-011-B04		CI000710
003-011-B05		CI000711
003-011-B09		CI000712
003-011-B10		CI000713
003-011-B11	CI285487	CI000714
003-011-C03		CI000715
003-011-C05		CI000716
003-011-C09		CI000717
003-011-C10		CI000718
003-011-C11		CI000719
003-011-D05		CI000720
003-011-D07		CI000721
003-011-D09		CI000722
003-011-E01		CI000723
003-011-E04		CI000724
003-011-E05		CI000725
003-011-E08		CI000726
003-011-E10		CI000727
003-011-E11		CI000728
003-011-E12		CI000729
003-011-F01		CI000730
003-011-F05		CI000731
003-011-F07		CI000732
003-011-F08		CI000733
003-011-F10		CI000734
003-011-F11		CI000735
003-011-F12		CI000736
003-011-G01		CI000737
003-011-G02		CI000738
003-011-G03		CI000739
003-011-G06		CI000740
003-011-G07	CI285488	CI000741
003-011-G08		CI000742
003-011-G10	CI285489	CI000743
003-011-G11		CI000744
003-011-H01		CI000745
003-011-H05		CI000746
003-011-H06		CI000747
003-011-H08		CI000748
003-011-H10	CI285490	CI000749
003-011-H11		CI000750
003-011-H12	CI285491	CI000751
003-012-A03		CI000752
003-012-A06		CI000753
003-012-A07	CI285492	CI000754
003-012-A09		CI000755
003-012-B01		CI000756
003-012-B02		CI000757
003-012-B03		CI000758
003-012-B04		CI000759
003-012-B06		CI000760
003-012-B07		CI000761
003-012-B08		CI000762
003-012-B09		CI000763
003-012-B10	CI285493	CI000764
003-012-B11		CI000765
003-012-B12		CI000766
003-012-C02		CI000767
003-012-C03		CI000768
003-012-C05		CI000769
003-012-C07	CI285494	CI000770
003-012-C09		CI000771
003-012-C10		CI000772
003-012-C11		CI000773
003-012-C12		CI000774
003-012-D01		CI000775
003-012-D02		CI000776
003-012-D03	CI285495	CI000777
003-012-D04		CI000778
003-012-D05		CI000779
003-012-D06		CI000780
003-012-D07		CI000781
003-012-D09		CI000782
003-012-D10		CI000783
003-012-D11	CI285496	CI000784
003-012-D12		CI000785
003-012-E01	CI285497	CI000786
003-012-E02		CI000787
003-012-E03		CI000788
003-012-E04	CI285498	CI000789
003-012-E05		CI000790
003-012-E06		CI000791
003-012-E07		CI000792
003-012-E08		CI000793
003-012-E09		CI000794
003-012-E10		CI000795
003-012-E11		CI000796
003-012-E12		CI000797
003-012-F01		CI000798
003-012-F02		CI000799
003-012-F03		CI000800
003-012-F04		CI000801
003-012-F05		CI000802
003-012-F06	CI285499	CI000803
003-012-F07		CI000804
003-012-F08	CI285500	CI000805
003-012-F10		CI000806
003-012-F11		CI000807
003-012-F12		CI000808
003-012-G01		CI000809
003-012-G02		CI000810
003-012-G03		CI000811
003-012-G04		CI000812
003-012-G05		CI000813
003-012-G06		CI000814
003-012-G07		CI000815
003-012-G08		CI000816
003-012-G09		CI000817
003-012-G10		CI000818
003-012-G11		CI000819
003-012-G12		CI000820
003-012-H01		CI000821
003-012-H02		CI000822
003-012-H03		CI000823
003-012-H04		CI000824
003-012-H05		CI000825
003-012-H06		CI000826
003-012-H07	CI285501	CI000827
003-012-H08		CI000828
003-012-H09	CI285502	CI000829
003-012-H10		CI000830
003-012-H11		CI000831
003-012-H12		CI000832
003-013-A02		CI000833
003-013-A04	CI285503	CI000834
003-013-A05		CI000835
003-013-A06		CI000836
003-013-A07		CI000837
003-013-A08		CI000838
003-013-A09		CI000839
003-013-A10		CI000840
003-013-A11	CI285504	CI000841
003-013-A12		CI000842
003-013-B02		CI000843
003-013-B04		CI000844
003-013-B05		CI000845
003-013-B06		CI000846
003-013-B07		CI000847
003-013-B08		CI000848
003-013-B09		CI000849
003-013-B10		CI000850
003-013-B11		CI000851
003-013-B12		CI000852
003-013-C01		CI000853
003-013-C03	CI285505	CI000854
003-013-C04		CI000855
003-013-C05		CI000856
003-013-C06	CI285506	CI000857
003-013-C07		CI000858
003-013-C08		CI000859
003-013-C09	CI285507	CI000860
003-013-C10		CI000861
003-013-C11		CI000862
003-013-C12	CI285508	CI000863
003-013-D01		CI000864
003-013-D03		CI000865
003-013-D04	CI285509	CI000866
003-013-D05	CI285510	CI000867
003-013-D06		CI000868
003-013-D07		CI000869
003-013-D08		CI000870
003-013-D09		CI000871
003-013-D11	CI285511	CI000872
003-013-D12		CI000873
003-013-E01	CI285512	CI000874
003-013-E02		CI000875
003-013-E03	CI285513	CI000876
003-013-E04		CI000877
003-013-E05		CI000878
003-013-E06		CI000879
003-013-E07		CI000880
003-013-E09		CI000881
003-013-E10		CI000882
003-013-E12		CI000883
003-013-F01		CI000884
003-013-F03		CI000885
003-013-F04	CI285514	CI000886
003-013-F05		CI000887
003-013-F06		CI000888
003-013-F07	CI285515	CI000889
003-013-F08		CI000890
003-013-F09		CI000891
003-013-F10		CI000892
003-013-F12		CI000893
003-013-G01	CI285516	CI000894
003-013-G02		CI000895
003-013-G03		CI000896
003-013-G04		CI000897
003-013-G05		CI000898
003-013-G06		CI000899
003-013-G07		CI000900
003-013-G08	CI285517	CI000901
003-013-G09		CI000902
003-013-G10		CI000903
003-013-G11		CI000904
003-013-G12	CI285518	CI000905
003-013-H01		CI000906
003-013-H02		CI000907
003-013-H03		CI000908
003-013-H05		CI000909
003-013-H06		CI000910
003-013-H07		CI000911
003-013-H08	CI285519	CI000912
003-013-H09		CI000913
003-013-H11		CI000914
003-013-H12		CI000915
003-014-B04	CI285520	CI000916
003-014-B05		CI000917
003-014-B07	CI285521	CI000918
003-014-B08		CI000919
003-014-B09	CI285522	CI000920
003-014-B10		CI000921
003-014-B11		CI000922
003-014-C03		CI000923
003-014-C04	CI285523	CI000924
003-014-C05	CI285524	CI000925
003-014-C06		CI000926
003-014-C07		CI000927
003-014-C08		CI000928
003-014-C09		CI000929
003-014-C10		CI000930
003-014-C11		CI000931
003-014-C12		CI000932
003-014-D02		CI000933
003-014-D03		CI000934
003-014-D04		CI000935
003-014-D05		CI000936
003-014-D07		CI000937
003-014-D08		CI000938
003-014-E02		CI000939
003-014-E03		CI000940
003-014-E05		CI000941
003-014-E06		CI000942
003-014-E07		CI000943
003-014-E09		CI000944
003-014-E12		CI000945
003-014-F04		CI000946
003-014-F06	CI285525	CI000947
003-014-F12		CI000948
003-014-G07		CI000949
003-014-G09		CI000950
003-014-G10		CI000951
003-014-G12		CI000952
003-014-H03		CI000953
003-014-H08		CI000954
003-014-H12		CI000955
003-016-A02		CI000956
003-016-A04		CI000957
003-016-A05		CI000958
003-016-A07	CI285526	CI000959
003-016-A08		CI000960
003-016-A09		CI000961
003-016-A10		CI000962
003-016-A11		CI000963
003-016-B01		CI000964
003-016-B02		CI000965
003-016-B03		CI000966
003-016-B04		CI000967
003-016-B05		CI000968
003-016-B06	CI285527	CI000969
003-016-B07		CI000970
003-016-B08	CI285528	CI000971
003-016-B09		CI000972
003-016-B10		CI000973
003-016-B11		CI000974
003-016-B12		CI000975
003-016-C01		CI000976
003-016-C03		CI000977
003-016-C04	CI285529	CI000978
003-016-C05		CI000979
003-016-C06		CI000980
003-016-C07		CI000981
003-016-C08		CI000982
003-016-C09		CI000983
003-016-C10		CI000984
003-016-C11	CI285530	CI000985
003-016-C12		CI000986
003-016-D01		CI000987
003-016-D02		CI000988
003-016-D03		CI000989
003-016-D04		CI000990
003-016-D05	CI285531	CI000991
003-016-D06		CI000992
003-016-D07	CI285532	CI000993
003-016-D09	CI285533	CI000994
003-016-D10	CI285534	CI000995
003-016-D11		CI000996
003-016-D12		CI000997
003-016-E01		CI000998
003-016-E02		CI000999
003-016-E03		CI001000
003-016-E04		CI001001
003-016-E05	CI285535	CI001002
003-016-E06		CI001003
003-016-E07	CI285536	CI001004
003-016-E08		CI001005
003-016-E09		CI001006
003-016-E10		CI001007
003-016-E11	CI285537	CI001008
003-016-E12	CI285538	CI001009
003-016-F01		CI001010
003-016-F02		CI001011
003-016-F03		CI001012
003-016-F04		CI001013
003-016-F05	CI285539	CI001014
003-016-F06		CI001015
003-016-F07		CI001016
003-016-F08	CI285540	CI001017
003-016-F09	CI285541	CI001018
003-016-F10		CI001019
003-016-F11		CI001020
003-016-F12		CI001021
003-016-G01		CI001022
003-016-G02		CI001023
003-016-G04		CI001024
003-016-G05		CI001025
003-016-G07		CI001026
003-016-G09		CI001027
003-016-G11	CI285542	CI001028
003-016-G12		CI001029
003-016-H01		CI001030
003-016-H02		CI001031
003-016-H04		CI001032
003-016-H05		CI001033
003-016-H06		CI001034
003-016-H07		CI001035
003-016-H08	CI285543	CI001036
003-016-H09		CI001037
003-016-H10	CI285544	CI001038
003-016-H11		CI001039
003-016-H12		CI001040
003-017-A01		CI001041
003-017-A02		CI001042
003-017-A04		CI001043
003-017-A05		CI001044
003-017-A06		CI001045
003-017-A07		CI001046
003-017-A08		CI001047
003-017-A09		CI001048
003-017-A10		CI001049
003-017-A11		CI001050
003-017-A12	CI285545	CI001051
003-017-B01	CI285546	CI001052
003-017-B03		CI001053
003-017-B04	CI285547	CI001054
003-017-B05		CI001055
003-017-B06		CI001056
003-017-B07		CI001057
003-017-B08		CI001058
003-017-B09		CI001059
003-017-B10		CI001060
003-017-B11		CI001061
003-017-B12		CI001062
003-017-C02		CI001063
003-017-C03		CI001064
003-017-C05		CI001065
003-017-C06		CI001066
003-017-C07	CI285548	CI001067
003-017-C09		CI001068
003-017-C10		CI001069
003-017-C12		CI001070
003-017-D01		CI001071
003-017-D02		CI001072
003-017-D03		CI001073
003-017-D04		CI001074
003-017-D05		CI001075
003-017-D06		CI001076
003-017-D07		CI001077
003-017-D08		CI001078
003-017-D09		CI001079
003-017-D10		CI001080
003-017-D11		CI001081
003-017-D12		CI001082
003-017-E01		CI001083
003-017-E02		CI001084
003-017-E03	CI285549	CI001085
003-017-E04		CI001086
003-017-E05		CI001087
003-017-E07		CI001088
003-017-E08	CI285550	CI001089
003-017-E09		CI001090
003-017-E10		CI001091
003-017-E11		CI001092
003-017-E12		CI001093
003-017-F01		CI001094
003-017-F02		CI001095
003-017-F03	CI285551	CI001096
003-017-F04		CI001097
003-017-F05		CI001098
003-017-F06		CI001099
003-017-F07		CI001100
003-017-F08	CI285552	CI001101
003-017-F10		CI001102
003-017-F11		CI001103
003-017-F12		CI001104
003-017-G01	CI285553	CI001105
003-017-G02		CI001106
003-017-G03		CI001107
003-017-G06		CI001108
003-017-G07		CI001109
003-017-G08		CI001110
003-017-G09		CI001111
003-017-G10		CI001112
003-017-G11		CI001113
003-017-G12	CI285554	CI001114
003-017-H01		CI001115
003-017-H02	CI285555	CI001116
003-017-H03		CI001117
003-017-H04		CI001118
003-017-H05		CI001119
003-017-H06		CI001120
003-017-H07		CI001121
003-017-H08		CI001122
003-017-H11		CI001123
003-017-H12		CI001124
003-018-A01		CI001125
003-018-A02		CI001126
003-018-A03		CI001127
003-018-A04		CI001128
003-018-A09		CI001129
003-018-A11		CI001130
003-018-B01		CI001131
003-018-B02		CI001132
003-018-B03		CI001133
003-018-B04		CI001134
003-018-B08		CI001135
003-018-B10		CI001136
003-018-C02		CI001137
003-018-C03		CI001138
003-018-C05		CI001139
003-018-C06		CI001140
003-018-C07		CI001141
003-018-C10		CI001142
003-018-C12		CI001143
003-018-D02		CI001144
003-018-D05		CI001145
003-018-D08		CI001146
003-018-D09		CI001147
003-018-D12		CI001148
003-018-F01		CI001149
003-018-F02		CI001150
003-018-F03		CI001151
003-018-F05		CI001152
003-018-F06		CI001153
003-018-F07		CI001154
003-018-F08		CI001155
003-018-F10		CI001156
003-018-F11		CI001157
003-018-F12		CI001158
003-018-G01		CI001159
003-018-G02		CI001160
003-018-G04		CI001161
003-018-G06		CI001162
003-018-G08		CI001163
003-018-G09		CI001164
003-018-G11		CI001165
003-018-G12		CI001166
003-018-H01		CI001167
003-018-H02		CI001168
003-018-H03		CI001169
003-018-H04		CI001170
003-018-H07		CI001171
003-018-H08	CI285556	CI001172
003-018-H09		CI001173
003-018-H10		CI001174
003-018-H11		CI001175
003-018-H12		CI001176
003-019-A01		CI001177
003-019-A02		CI001178
003-019-A03		CI001179
003-019-A04		CI001180
003-019-A05	CI285557	CI001181
003-019-A07		CI001182
003-019-A08		CI001183
003-019-A10		CI001184
003-019-A11		CI001185
003-019-B01	CI285558	CI001186
003-019-B02		CI001187
003-019-B03		CI001188
003-019-B05		CI001189
003-019-B06		CI001190
003-019-B07		CI001191
003-019-B08	CI285559	CI001192
003-019-B09		CI001193
003-019-C02		CI001194
003-019-C03		CI001195
003-019-C06		CI001196
003-019-C07		CI001197
003-019-C08		CI001198
003-019-C09		CI001199
003-019-C10		CI001200
003-019-C11	CI285560	CI001201
003-019-D05		CI001202
003-019-D07	CI285561	CI001203
003-019-D08		CI001204
003-019-E01		CI001205
003-019-E02		CI001206
003-019-E03		CI001207
003-019-E06	CI285562	CI001208
003-019-E10		CI001209
003-019-E12		CI001210
003-019-F01		CI001211
003-019-F03		CI001212
003-019-F05		CI001213
003-019-F08		CI001214
003-019-F09		CI001215
003-019-F10		CI001216
003-019-F11		CI001217
003-019-F12		CI001218
003-019-G01		CI001219
003-019-G03		CI001220
003-019-G06		CI001221
003-019-G07		CI001222
003-019-G09		CI001223
003-019-G11		CI001224
003-019-G12		CI001225
003-019-H01		CI001226
003-019-H02	CI285563	CI001227
003-019-H03		CI001228
003-019-H04		CI001229
003-019-H05	CI285564	CI001230
003-019-H09		CI001231
003-019-H10	CI285565	CI001232
003-019-H11	CI285566	CI001233
003-020-A06		CI001234
003-020-A08		CI001235
003-020-A09		CI001236
003-020-A10		CI001237
003-020-A11		CI001238
003-020-A12		CI001239
003-020-B04		CI001240
003-020-B05		CI001241
003-020-B09		CI001242
003-020-B10		CI001243
003-020-C04		CI001244
003-020-C08		CI001245
003-020-C09		CI001246
003-020-C10		CI001247
003-020-C12		CI001248
003-020-D02		CI001249
003-020-D03		CI001250
003-020-D04		CI001251
003-020-D11		CI001252
003-020-E01		CI001253
003-020-E04		CI001254
003-020-E07		CI001255
003-020-E08		CI001256
003-020-E10		CI001257
003-020-E11		CI001258
003-020-F02		CI001259
003-020-F03		CI001260
003-020-F05		CI001261
003-020-F06		CI001262
003-020-F07		CI001263
003-020-F08		CI001264
003-020-F09		CI001265
003-020-F10		CI001266
003-020-G01		CI001267
003-020-G04		CI001268
003-020-G07		CI001269
003-020-G08		CI001270
003-020-G09		CI001271
003-020-G10		CI001272
003-020-H01		CI001273
003-020-H04		CI001274
003-020-H07		CI001275
003-020-H08		CI001276
003-020-H09		CI001277
003-020-H10		CI001278
003-020-H11		CI001279
003-020-H12		CI001280
003-021-A04		CI001281
003-021-A05		CI001282
003-021-A06		CI001283
003-021-A07		CI001284
003-021-A08		CI001285
003-021-A10		CI001286
003-021-A11		CI001287
003-021-B02		CI001288
003-021-B04		CI001289
003-021-B06		CI001290
003-021-B09		CI001291
003-021-B12		CI001292
003-021-C01		CI001293
003-021-C02		CI001294
003-021-C03		CI001295
003-021-C04		CI001296
003-021-C07		CI001297
003-021-C09		CI001298
003-021-C11		CI001299
003-021-D01		CI001300
003-021-D03		CI001301
003-021-D05		CI001302
003-021-D06		CI001303
003-021-D09		CI001304
003-021-D10		CI001305
003-021-D12		CI001306
003-021-E01		CI001307
003-021-E02		CI001308
003-021-E03		CI001309
003-021-E04		CI001310
003-021-E07		CI001311
003-021-E10		CI001312
003-021-F01		CI001313
003-021-F04		CI001314
003-021-F05		CI001315
003-021-F07		CI001316
003-021-F09		CI001317
003-021-F10		CI001318
003-021-F11		CI001319
003-021-G01		CI001320
003-021-G02		CI001321
003-021-G06		CI001322
003-021-G07		CI001323
003-021-G09		CI001324
003-021-G10		CI001325
003-021-G11		CI001326
003-021-G12		CI001327
003-021-H03		CI001328
003-021-H04		CI001329
003-021-H05		CI001330
003-021-H06		CI001331
003-021-H07		CI001332
003-021-H11		CI001333
003-021-H12		CI001334
003-022-A03		CI001335
003-022-A04		CI001336
003-022-A05		CI001337
003-022-A06		CI001338
003-022-A09		CI001339
003-022-B02		CI001340
003-022-B03		CI001341
003-022-B04		CI001342
003-022-B06		CI001343
003-022-B10		CI001344
003-022-B11		CI001345
003-022-B12		CI001346
003-022-C06		CI001347
003-022-C09		CI001348
003-022-D02		CI001349
003-022-D06		CI001350
003-022-D09		CI001351
003-022-D12		CI001352
003-022-E02		CI001353
003-022-E04		CI001354
003-022-E05		CI001355
003-022-E08		CI001356
003-022-E10		CI001357
003-022-E11		CI001358
003-022-F03		CI001359
003-022-F04		CI001360
003-022-F06		CI001361
003-022-F07		CI001362
003-022-F08		CI001363
003-022-F11		CI001364
003-022-F12		CI001365
003-022-G01		CI001366
003-022-G02		CI001367
003-022-G03		CI001368
003-022-G05		CI001369
003-022-G06		CI001370
003-022-G07		CI001371
003-022-G11		CI001372
003-022-H01		CI001373
003-022-H06		CI001374
003-022-H07		CI001375
003-022-H08		CI001376
003-022-H09		CI001377
003-022-H11		CI001378
003-023-A02		CI001379
003-023-A04		CI001380
003-023-A05		CI001381
003-023-A06		CI001382
003-023-A09		CI001383
003-023-A10		CI001384
003-023-A11		CI001385
003-023-A12		CI001386
003-023-B04		CI001387
003-023-B10		CI001388
003-023-B11		CI001389
003-023-B12		CI001390
003-023-C01		CI001391
003-023-C02		CI001392
003-023-C03		CI001393
003-023-C05		CI001394
003-023-C09		CI001395
003-023-C10		CI001396
003-023-C12		CI001397
003-023-D01		CI001398
003-023-D04		CI001399
003-023-D06		CI001400
003-023-D08		CI001401
003-023-D09		CI001402
003-023-D12		CI001403
003-023-E02		CI001404
003-023-E03		CI001405
003-023-E06		CI001406
003-023-E09		CI001407
003-023-E10		CI001408
003-023-E11		CI001409
003-023-F01		CI001410
003-023-F02		CI001411
003-023-F06		CI001412
003-023-F08		CI001413
003-023-F11		CI001414
003-023-G01		CI001415
003-023-G02		CI001416
003-023-G03		CI001417
003-023-G05		CI001418
003-023-G06		CI001419
003-023-G08		CI001420
003-023-G10		CI001421
003-023-G12		CI001422
003-023-H01		CI001423
003-023-H02		CI001424
003-023-H05		CI001425
003-023-H06		CI001426
003-023-H07		CI001427
003-023-H10		CI001428
003-024-A04		CI001429
003-024-A07		CI001430
003-024-A08		CI001431
003-024-A10		CI001432
003-024-A11		CI001433
003-024-A12		CI001434
003-024-B05		CI001435
003-024-B06		CI001436
003-024-B09		CI001437
003-024-B12		CI001438
003-024-C01		CI001439
003-024-C03		CI001440
003-024-C05		CI001441
003-024-C08		CI001442
003-024-C09		CI001443
003-024-C10		CI001444
003-024-C11		CI001445
003-024-C12		CI001446
003-024-D01		CI001447
003-024-D05		CI001448
003-024-D06		CI001449
003-024-D10		CI001450
003-024-D11		CI001451
003-024-D12		CI001452
003-024-E01		CI001453
003-024-E02		CI001454
003-024-E05		CI001455
003-024-E07		CI001456
003-024-E08		CI001457
003-024-E11		CI001458
003-024-E12		CI001459
003-024-F02		CI001460
003-024-F04		CI001461
003-024-F06		CI001462
003-024-F07		CI001463
003-024-F09		CI001464
003-024-F10		CI001465
003-024-F11		CI001466
003-024-F12		CI001467
003-024-G01		CI001468
003-024-G02		CI001469
003-024-G04		CI001470
003-024-G05		CI001471
003-024-G07		CI001472
003-024-G09		CI001473
003-024-G10		CI001474
003-024-G11		CI001475
003-024-G12		CI001476
003-024-H01		CI001477
003-024-H02		CI001478
003-024-H11		CI001479
003-024-H12		CI001480
003-101-A02		CI001481
003-101-A03		CI001482
003-101-A04	CI285567	CI001483
003-101-A05		CI001484
003-101-A06		CI001485
003-101-A08		CI001486
003-101-A09	CI285568	CI001487
003-101-A10		CI001488
003-101-A11		CI001489
003-101-A12		CI001490
003-101-B01		CI001491
003-101-B02		CI001492
003-101-B03		CI001493
003-101-B04		CI001494
003-101-B05		CI001495
003-101-B06		CI001496
003-101-B07		CI001497
003-101-B08		CI001498
003-101-B09	CI285569	CI001499
003-101-B10	CI285570	CI001500
003-101-B11		CI001501
003-101-B12		CI001502
003-101-C01		CI001503
003-101-C02		CI001504
003-101-C03		CI001505
003-101-C04		CI001506
003-101-C05		CI001507
003-101-C06		CI001508
003-101-C07	CI285571	CI001509
003-101-C08		CI001510
003-101-C09		CI001511
003-101-C10		CI001512
003-101-C11		CI001513
003-101-C12		CI001514
003-101-D01		CI001515
003-101-D03		CI001516
003-101-D04	CI285572	CI001517
003-101-D05		CI001518
003-101-D06		CI001519
003-101-D07		CI001520
003-101-D08		CI001521
003-101-D09	CI285573	CI001522
003-101-D10		CI001523
003-101-D11	CI285574	CI001524
003-101-D12		CI001525
003-101-E01		CI001526
003-101-E02		CI001527
003-101-E03		CI001528
003-101-E04		CI001529
003-101-E07		CI001530
003-101-E08		CI001531
003-101-E09		CI001532
003-101-E10		CI001533
003-101-E12		CI001534
003-101-F01	CI285575	CI001535
003-101-F02	CI285576	CI001536
003-101-F03		CI001537
003-101-F04		CI001538
003-101-F05		CI001539
003-101-F06		CI001540
003-101-F07		CI001541
003-101-F09		CI001542
003-101-F10		CI001543
003-101-F11		CI001544
003-101-F12	CI285577	CI001545
003-101-G01		CI001546
003-101-G02		CI001547
003-101-G03		CI001548
003-101-G04		CI001549
003-101-G05		CI001550
003-101-G06		CI001551
003-101-G07		CI001552
003-101-G08		CI001553
003-101-G09		CI001554
003-101-G10	CI285578	CI001555
003-101-G11		CI001556
003-101-G12	CI285579	CI001557
003-101-H01		CI001558
003-101-H02	CI285580	CI001559
003-101-H04		CI001560
003-101-H05		CI001561
003-101-H06		CI001562
003-101-H07		CI001563
003-101-H08		CI001564
003-101-H09		CI001565
003-101-H10		CI001566
003-101-H11	CI285581	CI001567
003-101-H12	CI285582	CI001568
003-102-A01		CI001569
003-102-A02		CI001570
003-102-A05		CI001571
003-102-A06		CI001572
003-102-A07		CI001573
003-102-A08	CI285583	CI001574
003-102-A09		CI001575
003-102-A10		CI001576
003-102-A11		CI001577
003-102-A12		CI001578
003-102-B01		CI001579
003-102-B02	CI285584	CI001580
003-102-B03		CI001581
003-102-B04		CI001582
003-102-B05		CI001583
003-102-B06		CI001584
003-102-B07		CI001585
003-102-B08		CI001586
003-102-B09		CI001587
003-102-B10		CI001588
003-102-B11		CI001589
003-102-B12		CI001590
003-102-C01		CI001591
003-102-C02		CI001592
003-102-C04	CI285585	CI001593
003-102-C05		CI001594
003-102-C06		CI001595
003-102-C07		CI001596
003-102-C08		CI001597
003-102-C09		CI001598
003-102-C10		CI001599
003-102-C11		CI001600
003-102-C12		CI001601
003-102-D01		CI001602
003-102-D02		CI001603
003-102-D03		CI001604
003-102-D04		CI001605
003-102-D05		CI001606
003-102-D06		CI001607
003-102-D07		CI001608
003-102-D09		CI001609
003-102-D10		CI001610
003-102-D11		CI001611
003-102-D12	CI285586	CI001612
003-102-E02		CI001613
003-102-E03	CI285587	CI001614
003-102-E04		CI001615
003-102-E06	CI285588	CI001616
003-102-E07	CI285589	CI001617
003-102-E08	CI285590	CI001618
003-102-E09		CI001619
003-102-E10		CI001620
003-102-E11		CI001621
003-102-E12		CI001622
003-102-F01		CI001623
003-102-F02		CI001624
003-102-F04		CI001625
003-102-F05		CI001626
003-102-F06		CI001627
003-102-F08		CI001628
003-102-F09		CI001629
003-102-F10		CI001630
003-102-F11		CI001631
003-102-F12		CI001632
003-102-G01	CI285591	CI001633
003-102-G02	CI285592	CI001634
003-102-G03		CI001635
003-102-G04		CI001636
003-102-G05		CI001637
003-102-G06		CI001638
003-102-G07		CI001639
003-102-G08		CI001640
003-102-G09		CI001641
003-102-G10		CI001642
003-102-G11		CI001643
003-102-G12		CI001644
003-102-H01	CI285593	CI001645
003-102-H02		CI001646
003-102-H03		CI001647
003-102-H04		CI001648
003-102-H05		CI001649
003-102-H06	CI285594	CI001650
003-102-H07		CI001651
003-102-H09		CI001652
003-102-H10		CI001653
003-102-H11		CI001654
003-102-H12		CI001655
003-103-A01		CI001656
003-103-A02	CI285595	CI001657
003-103-A03		CI001658
003-103-A06	CI285596	CI001659
003-103-A07		CI001660
003-103-A08	CI285597	CI001661
003-103-A09		CI001662
003-103-A10	CI285598	CI001663
003-103-A11	CI285599	CI001664
003-103-B01		CI001665
003-103-B02	CI285600	CI001666
003-103-B03	CI285601	CI001667
003-103-B04	CI285602	CI001668
003-103-B05	CI285603	CI001669
003-103-B06		CI001670
003-103-B07		CI001671
003-103-B08		CI001672
003-103-B09		CI001673
003-103-B11		CI001674
003-103-B12		CI001675
003-103-C01		CI001676
003-103-C02	CI285604	CI001677
003-103-C03		CI001678
003-103-C04		CI001679
003-103-C05		CI001680
003-103-C07		CI001681
003-103-C08		CI001682
003-103-C09	CI285605	CI001683
003-103-C10	CI285606	CI001684
003-103-C11	CI285607	CI001685
003-103-C12	CI285608	CI001686
003-103-D01		CI001687
003-103-D02	CI285609	CI001688
003-103-D03		CI001689
003-103-D04		CI001690
003-103-D05		CI001691
003-103-D06	CI285610	CI001692
003-103-D08	CI285611	CI001693
003-103-D09		CI001694
003-103-D10		CI001695
003-103-D12	CI285612	CI001696
003-103-E01		CI001697
003-103-E02		CI001698
003-103-E03	CI285613	CI001699
003-103-E04		CI001700
003-103-E05		CI001701
003-103-E06	CI285614	CI001702
003-103-E07	CI285615	CI001703
003-103-E08		CI001704
003-103-E10		CI001705
003-103-E11	CI285616	CI001706
003-103-E12	CI285617	CI001707
003-103-F01		CI001708
003-103-F02	CI285618	CI001709
003-103-F03	CI285619	CI001710
003-103-F04	CI285620	CI001711
003-103-F07	CI285621	CI001712
003-103-F08		CI001713
003-103-F09	CI285622	CI001714
003-103-F10		CI001715
003-103-F11		CI001716
003-103-F12		CI001717
003-103-G01		CI001718
003-103-G02	CI285623	CI001719
003-103-G03		CI001720
003-103-G04	CI285624	CI001721
003-103-G05	CI285625	CI001722
003-103-G06		CI001723
003-103-G08		CI001724
003-103-G09		CI001725
003-103-G10		CI001726
003-103-G11	CI285626	CI001727
003-103-G12		CI001728
003-103-H01		CI001729
003-103-H02		CI001730
003-103-H03	CI285627	CI001731
003-103-H04	CI285628	CI001732
003-103-H05		CI001733
003-103-H06	CI285629	CI001734
003-103-H07	CI285630	CI001735
003-103-H08	CI285631	CI001736
003-103-H09		CI001737
003-103-H10	CI285632	CI001738
003-103-H12		CI001739
003-104-A01	CI285633	CI001740
003-104-A02		CI001741
003-104-A03	CI285634	CI001742
003-104-A04	CI285635	CI001743
003-104-A07		CI001744
003-104-A08	CI285636	CI001745
003-104-A10	CI285637	CI001746
003-104-A11		CI001747
003-104-A12	CI285638	CI001748
003-104-B01	CI285639	CI001749
003-104-B02		CI001750
003-104-B04	CI285640	CI001751
003-104-B05	CI285641	CI001752
003-104-B07		CI001753
003-104-B08	CI285642	CI001754
003-104-B09	CI285643	CI001755
003-104-B10		CI001756
003-104-B12		CI001757
003-104-C01	CI285644	CI001758
003-104-C02		CI001759
003-104-C04		CI001760
003-104-C05	CI285645	CI001761
003-104-C07	CI285646	CI001762
003-104-C08		CI001763
003-104-C10	CI285647	CI001764
003-104-C11		CI001765
003-104-C12		CI001766
003-104-D01		CI001767
003-104-D02	CI285648	CI001768
003-104-D04		CI001769
003-104-D05		CI001770
003-104-D07	CI285649	CI001771
003-104-D08	CI285650	CI001772
003-104-D09		CI001773
003-104-D10		CI001774
003-104-D11		CI001775
003-104-D12	CI285651	CI001776
003-104-E01	CI285652	CI001777
003-104-E02		CI001778
003-104-E05	CI285653	CI001779
003-104-E07		CI001780
003-104-E08		CI001781
003-104-E09		CI001782
003-104-F01		CI001783
003-104-F02		CI001784
003-104-F04		CI001785
003-104-F05		CI001786
003-104-F07	CI285654	CI001787
003-104-F09	CI285655	CI001788
003-104-F11		CI001789
003-104-F12		CI001790
003-104-G01		CI001791
003-104-G02	CI285656	CI001792
003-104-G04	CI285657	CI001793
003-104-G05	CI285658	CI001794
003-104-G07		CI001795
003-104-G08	CI285659	CI001796
003-104-G09		CI001797
003-104-G10	CI285660	CI001798
003-104-G11		CI001799
003-104-G12		CI001800
003-104-H01	CI285661	CI001801
003-104-H02	CI285662	CI001802
003-104-H05	CI285663	CI001803
003-104-H07		CI001804
003-104-H08	CI285664	CI001805
003-104-H09		CI001806
003-104-H10	CI285665	CI001807
003-104-H11		CI001808
003-104-H12		CI001809
003-105-A01		CI001810
003-105-A02		CI001811
003-105-A04		CI001812
003-105-A05		CI001813
003-105-A06		CI001814
003-105-A08		CI001815
003-105-A09		CI001816
003-105-A10		CI001817
003-105-A11		CI001818
003-105-B01		CI001819
003-105-B02		CI001820
003-105-B03		CI001821
003-105-B05		CI001822
003-105-B06		CI001823
003-105-B07		CI001824
003-105-B08		CI001825
003-105-B09		CI001826
003-105-B10	CI285666	CI001827
003-105-B12	CI285667	CI001828
003-105-C02		CI001829
003-105-C03		CI001830
003-105-C04		CI001831
003-105-C05		CI001832
003-105-C07		CI001833
003-105-C08		CI001834
003-105-C09		CI001835
003-105-C10		CI001836
003-105-C11		CI001837
003-105-C12	CI285668	CI001838
003-105-D01		CI001839
003-105-D02		CI001840
003-105-D03		CI001841
003-105-D04		CI001842
003-105-D05		CI001843
003-105-D06		CI001844
003-105-D07	CI285669	CI001845
003-105-D08		CI001846
003-105-D09		CI001847
003-105-D10		CI001848
003-105-D11	CI285670	CI001849
003-105-D12		CI001850
003-105-E01		CI001851
003-105-E02	CI285671	CI001852
003-105-E03	CI285672	CI001853
003-105-E04	CI285673	CI001854
003-105-E05		CI001855
003-105-E06		CI001856
003-105-E07		CI001857
003-105-E10		CI001858
003-105-E11		CI001859
003-105-E12	CI285674	CI001860
003-105-F02		CI001861
003-105-F03		CI001862
003-105-F04		CI001863
003-105-F06		CI001864
003-105-F07	CI285675	CI001865
003-105-F08		CI001866
003-105-F09		CI001867
003-105-F10		CI001868
003-105-F11	CI285676	CI001869
003-105-F12	CI285677	CI001870
003-105-G01		CI001871
003-105-G02		CI001872
003-105-G03		CI001873
003-105-G04		CI001874
003-105-G05		CI001875
003-105-G06		CI001876
003-105-G07		CI001877
003-105-G08		CI001878
003-105-G09		CI001879
003-105-G10		CI001880
003-105-G11		CI001881
003-105-H01		CI001882
003-105-H02		CI001883
003-105-H03		CI001884
003-105-H04		CI001885
003-105-H05		CI001886
003-105-H07		CI001887
003-105-H08		CI001888
003-105-H10		CI001889
003-105-H11	CI285678	CI001890
003-105-H12		CI001891
003-106-A01		CI001892
003-106-A03	CI285679	CI001893
003-106-A04	CI285680	CI001894
003-106-A05	CI285681	CI001895
003-106-A06		CI001896
003-106-A07		CI001897
003-106-A08		CI001898
003-106-A09		CI001899
003-106-A10		CI001900
003-106-A12		CI001901
003-106-B02		CI001902
003-106-B03		CI001903
003-106-B04		CI001904
003-106-B05	CI285682	CI001905
003-106-B06		CI001906
003-106-B07	CI285683	CI001907
003-106-B08		CI001908
003-106-B09		CI001909
003-106-B10		CI001910
003-106-B11	CI285684	CI001911
003-106-B12	CI285685	CI001912
003-106-C01	CI285686	CI001913
003-106-C02		CI001914
003-106-C03		CI001915
003-106-C04		CI001916
003-106-C05	CI285687	CI001917
003-106-C06	CI285688	CI001918
003-106-C07		CI001919
003-106-C08		CI001920
003-106-C09		CI001921
003-106-C11		CI001922
003-106-C12		CI001923
003-106-D01		CI001924
003-106-D02		CI001925
003-106-D03	CI285689	CI001926
003-106-D04		CI001927
003-106-D05	CI285690	CI001928
003-106-D06	CI285691	CI001929
003-106-D08		CI001930
003-106-D09		CI001931
003-106-D10		CI001932
003-106-D11		CI001933
003-106-D12		CI001934
003-106-E01		CI001935
003-106-E02		CI001936
003-106-E03		CI001937
003-106-E04		CI001938
003-106-E05		CI001939
003-106-E06		CI001940
003-106-E07		CI001941
003-106-E09		CI001942
003-106-E10		CI001943
003-106-E12	CI285692	CI001944
003-106-F01		CI001945
003-106-F02	CI285693	CI001946
003-106-F03		CI001947
003-106-F04		CI001948
003-106-F05	CI285694	CI001949
003-106-F06	CI285695	CI001950
003-106-F07		CI001951
003-106-F08		CI001952
003-106-F10		CI001953
003-106-F11		CI001954
003-106-F12		CI001955
003-106-G01		CI001956
003-106-G02		CI001957
003-106-G03		CI001958
003-106-G04		CI001959
003-106-G05		CI001960
003-106-G06		CI001961
003-106-G07		CI001962
003-106-G08		CI001963
003-106-G09		CI001964
003-106-G10		CI001965
003-106-G11		CI001966
003-106-G12		CI001967
003-106-H01		CI001968
003-106-H02		CI001969
003-106-H03		CI001970
003-106-H04		CI001971
003-106-H05		CI001972
003-106-H06		CI001973
003-106-H07	CI285696	CI001974
003-106-H08		CI001975
003-106-H09		CI001976
003-106-H10	CI285697	CI001977
003-106-H11		CI001978
003-106-H12		CI001979
003-107-A01	CI285698	CI001980
003-107-A02		CI001981
003-107-A03	CI285699	CI001982
003-107-A04	CI285700	CI001983
003-107-A06	CI285701	CI001984
003-107-A07	CI285702	CI001985
003-107-A08		CI001986
003-107-A09	CI285703	CI001987
003-107-A10		CI001988
003-107-B01	CI285704	CI001989
003-107-B03	CI285705	CI001990
003-107-B04	CI285706	CI001991
003-107-B05	CI285707	CI001992
003-107-B06	CI285708	CI001993
003-107-B07		CI001994
003-107-B09		CI001995
003-107-B10		CI001996
003-107-C01		CI001997
003-107-C02		CI001998
[truncated: 576,475 more rows]
