# Supplementary material for: Gene Organization in Rice Revealed by Full-Length cDNA Mapping and Gene Expression Analysis through Microarray
Source: PLoS One. 2007 Nov 28;2(11):e1235. doi: 10.1371/journal.pone.0001235 (PMC2084198; doi:10.1371/journal.pone.0001235)
Supplement: Table S8 — DDBJ accession IDs for FL-cDNA. a: sequenced 5′ end FL-ESTs and 3′ end FL-ESTs, b: completely sequenced FL-cDNA (3.58 MB ZIP) [file pone.0001235.s010.zip › TableS8b.txt]

Table S8b DDBJ accession IDs for completely sequenced FL-cDNA
CLONE_NAME	ACCESSION_NO
001-001-A01	AK058754
001-001-A03	AK104987
001-001-A05	AK060178
001-001-A08	AK060179
001-001-A09	AK111935
001-001-A11	AK058755
001-001-B01	AK058756
001-001-B04	AK058757
001-001-B05	AK060180
001-001-B06	AK058758
001-001-B08	AK104988
001-001-B09	AK058759
001-001-B10	AK058760
001-001-B11	AK058761
001-001-B12	AK060181
001-001-C03	AK060182
001-001-C06	AK058762
001-001-C07	AK060183
001-001-C08	AK060184
001-001-C09	AK060185
001-001-C10	AK058763
001-001-C11	AK058764
001-001-D01	AK104989
001-001-D04	AK060186
001-001-D05	AK060187
001-001-D08	AK058765
001-001-D09	AK058766
001-001-D10	AK060188
001-001-D11	AK058767
001-001-E01	AK060189
001-001-E03	AK060190
001-001-E04	AK111936
001-001-E05	AK060191
001-001-E06	AK060192
001-001-E07	AK060193
001-001-E10	AK111937
001-001-E11	AK058768
001-001-E12	AK060194
001-001-F01	AK060195
001-001-F04	AK060196
001-001-F05	AK060197
001-001-F09	AK060198
001-001-F11	AK058769
001-001-F12	AK060199
001-001-G01	AK060200
001-001-G04	AK060201
001-001-G05	AK058770
001-001-G08	AK060202
001-001-G12	AK104274
001-001-H01	AK060203
001-001-H05	AK058771
001-001-H09	AK104990
001-001-H10	AK058772
001-001-H12	AK060204
001-002-A01	AK058773
001-002-A05	AK060205
001-002-A07	AK058774
001-002-A09	AK058775
001-002-A10	AK060206
001-002-A12	AK060207
001-002-B01	AK060208
001-002-B02	AK058776
001-002-B03	AK060209
001-002-B05	AK060210
001-002-B06	AK058777
001-002-B07	AK060211
001-002-B09	AK060212
001-002-B11	AK104275
001-002-B12	AK058778
001-002-C01	AK058779
001-002-C03	AK060213
001-002-C04	AK104004
001-002-C06	AK058780
001-002-C07	AK060214
001-002-C08	AK060215
001-002-C10	AK058781
001-002-C11	AK058782
001-002-C12	AK060216
001-002-D04	AK058783
001-002-D09	AK058784
001-002-D10	AK058785
001-002-E01	AK058786
001-002-E02	AK104991
001-002-E03	AK060217
001-002-E04	AK060218
001-002-E05	AK058787
001-002-E07	AK060219
001-002-E09	AK058788
001-002-E12	AK058789
001-002-F01	AK060220
001-002-F03	AK058790
001-002-F05	AK104005
001-002-F06	AK058791
001-002-F07	AK060221
001-002-F08	AK060222
001-002-F10	AK104006
001-002-F11	AK060223
001-002-F12	AK104007
001-002-G01	AK104992
001-002-G02	AK058792
001-002-G03	AK058793
001-002-G04	AK060224
001-002-G06	AK060225
001-002-G08	AK060226
001-002-G09	AK104993
001-002-G11	AK060227
001-002-G12	AK060228
001-002-H01	AK060229
001-002-H02	AK060230
001-002-H04	AK058794
001-002-H05	AK058795
001-002-H08	AK058796
001-002-H09	AK058797
001-002-H10	AK058798
001-002-H11	AK104994
001-002-H12	AK058799
001-003-A01	AK104276
001-003-A02	AK058800
001-003-A03	AK060231
001-003-A05	AK060232
001-003-A06	AK104277
001-003-A09	AK058801
001-003-A11	AK060233
001-003-B01	AK058802
001-003-B05	AK058803
001-003-B07	AK058804
001-003-B08	AK060234
001-003-B09	AK058805
001-003-B10	AK104008
001-003-B12	AK060235
001-003-C01	AK060236
001-003-C02	AK058806
001-003-C04	AK058807
001-003-C05	AK058808
001-003-C09	AK058809
001-003-C10	AK060237
001-003-C11	AK058810
001-003-C12	AK104995
001-003-D01	AK111974
001-003-D02	AK058811
001-003-D03	AK060238
001-003-D06	AK060239
001-003-D08	AK104996
001-003-D10	AK104997
001-003-E04	AK058812
001-003-E05	AK104998
001-003-E06	AK060240
001-003-E09	AK058813
001-003-E10	AK058814
001-003-E11	AK104999
001-003-F02	AK060241
001-003-F04	AK058815
001-003-F06	AK058816
001-003-F07	AK058817
001-003-F09	AK104009
001-003-F10	AK060242
001-003-F11	AK111975
001-003-G01	AK060243
001-003-G03	AK058818
001-003-G04	AK058819
001-003-G05	AK060244
001-003-G06	AK060245
001-003-G08	AK058820
001-003-G09	AK058821
001-003-G11	AK058822
001-003-G12	AK058823
001-003-H02	AK058824
001-003-H04	AK058825
001-003-H05	AK058826
001-003-H07	AK104278
001-003-H08	AK058827
001-003-H09	AK058828
001-003-H10	AK060246
001-003-H11	AK060247
001-004-A02	AK060248
001-004-A03	AK058829
001-004-A07	AK058830
001-004-A10	AK058831
001-004-A11	AK060249
001-004-B02	AK060250
001-004-B05	AK058832
001-004-B07	AK058833
001-004-B10	AK058834
001-004-B11	AK058835
001-004-C03	AK060251
001-004-C07	AK104010
001-004-C09	AK058836
001-004-C12	AK105000
001-004-D02	AK058837
001-004-D04	AK060252
001-004-D06	AK058838
001-004-D08	AK060253
001-004-D09	AK058839
001-004-D10	AK058840
001-004-D11	AK105001
001-004-D12	AK058841
001-004-E02	AK058842
001-004-E03	AK060254
001-004-E05	AK060255
001-004-E09	AK060256
001-004-E10	AK060257
001-004-E12	AK060258
001-004-F02	AK058843
001-004-F04	AK060259
001-004-F07	AK104279
001-004-F11	AK058844
001-004-G04	AK058845
001-004-G05	AK058846
001-004-G07	AK058847
001-004-G12	AK058848
001-004-H01	AK060260
001-004-H03	AK060261
001-004-H04	AK058849
001-004-H10	AK058850
001-005-A04	AK060262
001-005-A09	AK058851
001-005-A11	AK058852
001-005-A12	AK058853
001-005-B01	AK058854
001-005-B04	AK060263
001-005-B09	AK060264
001-005-B10	AK058855
001-005-B12	AK058856
001-005-C07	AK060265
001-005-C10	AK058857
001-005-C12	AK060266
001-005-D04	AK060267
001-005-D09	AK060268
001-005-E01	AK060269
001-005-E04	AK058858
001-005-E07	AK105002
001-005-E08	AK058859
001-005-E09	AK060270
001-005-E10	AK060271
001-005-E11	AK058860
001-005-F02	AK058861
001-005-G03	AK060272
001-005-G05	AK058862
001-005-G06	AK060273
001-005-G07	AK060274
001-005-G11	AK058863
001-005-G12	AK060275
001-005-H05	AK060276
001-005-H07	AK060277
001-005-H10	AK058864
001-006-A02	AK058865
001-006-A04	AK060278
001-006-A07	AK060279
001-006-A08	AK058866
001-006-A10	AK058867
001-006-A11	AK058868
001-006-B01	AK105003
001-006-B02	AK060280
001-006-B03	AK105004
001-006-B04	AK104280
001-006-B06	AK060281
001-006-B07	AK060282
001-006-B08	AK060283
001-006-B09	AK105005
001-006-C01	AK060284
001-006-C03	AK058869
001-006-C05	AK060285
001-006-C08	AK060286
001-006-C09	AK060287
001-006-C11	AK060288
001-006-C12	AK060289
001-006-D01	AK104281
001-006-D04	AK105006
001-006-D05	AK060290
001-006-D08	AK104282
001-006-D09	AK060291
001-006-E01	AK060292
001-006-E02	AK060293
001-006-E03	AK060294
001-006-E04	AK060295
001-006-E05	AK058870
001-006-E06	AK060296
001-006-E08	AK060297
001-006-E09	AK058871
001-006-F03	AK105007
001-006-F04	AK058872
001-006-F06	AK058873
001-006-F07	AK060298
001-006-F08	AK058874
001-006-F10	AK058875
001-006-G01	AK058876
001-006-G07	AK105008
001-006-G09	AK060299
001-006-H04	AK060300
001-006-H07	AK060301
001-006-H09	AK104283
001-006-H10	AK060302
001-006-H12	AK058877
001-007-A02	AK060303
001-007-A03	AK104284
001-007-A04	AK058878
001-007-A05	AK058879
001-007-A07	AK060304
001-007-A09	AK060305
001-007-A10	AK060306
001-007-A11	AK060307
001-007-A12	AK060308
001-007-B02	AK111976
001-007-B03	AK105009
001-007-B04	AK060309
001-007-B05	AK058880
001-007-B06	AK058881
001-007-B07	AK104011
001-007-B09	AK060310
001-007-B10	AK058882
001-007-B11	AK058883
001-007-B12	AK060311
001-007-C02	AK060312
001-007-C04	AK058884
001-007-C05	AK058885
001-007-C06	AK058886
001-007-C09	AK058887
001-007-C10	AK060313
001-007-C11	AK058888
001-007-C12	AK060314
001-007-D01	AK060315
001-007-D03	AK058889
001-007-D05	AK104285
001-007-D06	AK104286
001-007-D07	AK104287
001-007-D09	AK104012
001-007-D10	AK058890
001-007-D11	AK058891
001-007-D12	AK105010
001-007-E03	AK104013
001-007-E04	AK060316
001-007-E05	AK104288
001-007-E07	AK104289
001-007-E08	AK058892
001-007-E09	AK104290
001-007-E10	AK058893
001-007-E12	AK058894
001-007-F01	AK060317
001-007-F02	AK104014
001-007-F03	AK060318
001-007-F04	AK060319
001-007-F05	AK104291
001-007-F06	AK104292
001-007-F07	AK060320
001-007-F08	AK060321
001-007-F09	AK104015
001-007-F11	AK058895
001-007-F12	AK060322
001-007-G05	AK104016
001-007-G06	AK104293
001-007-G07	AK104017
001-007-G08	AK058896
001-007-G11	AK060323
001-007-H02	AK058897
001-007-H03	AK058898
001-007-H06	AK060324
001-007-H07	AK104294
001-007-H08	AK060325
001-007-H09	AK105011
001-007-H10	AK060326
001-007-H11	AK104018
001-007-H12	AK111977
001-008-A03	AK060327
001-008-A04	AK058899
001-008-A07	AK058900
001-008-A08	AK058901
001-008-A10	AK060328
001-008-A11	AK060329
001-008-B01	AK060330
001-008-B02	AK105012
001-008-B03	AK058902
001-008-B05	AK060331
001-008-B07	AK060332
001-008-B08	AK060333
001-008-B09	AK060334
001-008-B10	AK058903
001-008-B11	AK105013
001-008-B12	AK105014
001-008-C02	AK060335
001-008-C03	AK104019
001-008-C04	AK104020
001-008-C05	AK060336
001-008-C06	AK058904
001-008-C09	AK058905
001-008-C10	AK060337
001-008-C11	AK060338
001-008-C12	AK060339
001-008-D02	AK060340
001-008-D04	AK104021
001-008-D05	AK060341
001-008-D06	AK060342
001-008-D09	AK058906
001-008-D10	AK105015
001-008-D11	AK058907
001-008-E01	AK060343
001-008-E02	AK058908
001-008-E03	AK060344
001-008-E06	AK060345
001-008-E07	AK060346
001-008-E10	AK060347
001-008-E12	AK104022
001-008-F02	AK105016
001-008-F04	AK060348
001-008-F05	AK060349
001-008-F06	AK060350
001-008-F07	AK111978
001-008-F10	AK104295
001-008-F11	AK058909
001-008-F12	AK060351
001-008-G01	AK060352
001-008-G02	AK105017
001-008-G03	AK111979
001-008-G05	AK060353
001-008-G06	AK058910
001-008-G08	AK060354
001-008-G09	AK060355
001-008-G10	AK058911
001-008-G11	AK060356
001-008-G12	AK060357
001-008-H01	AK058912
001-008-H03	AK104296
001-008-H04	AK060358
001-008-H05	AK060359
001-008-H06	AK060360
001-008-H07	AK060361
001-008-H08	AK060362
001-008-H09	AK060363
001-008-H10	AK104297
001-008-H11	AK060364
001-008-H12	AK060365
001-009-A01	AK058913
001-009-A02	AK058914
001-009-A04	AK111938
001-009-A05	AK060366
001-009-A07	AK058915
001-009-A08	AK060367
001-009-A09	AK058916
001-009-A10	AK060368
001-009-A11	AK058917
001-009-A12	AK060369
001-009-B02	AK060370
001-009-B04	AK058918
001-009-B05	AK104023
001-009-B06	AK060371
001-009-B07	AK058919
001-009-B08	AK060372
001-009-B09	AK058920
001-009-B10	AK058921
001-009-B11	AK058922
001-009-B12	AK058923
001-009-C01	AK058924
001-009-C02	AK058925
001-009-C03	AK058926
001-009-C04	AK058927
001-009-C05	AK060373
001-009-C06	AK058928
001-009-C07	AK060374
001-009-C08	AK111980
001-009-C09	AK058929
001-009-C11	AK060375
001-009-C12	AK060376
001-009-D01	AK058930
001-009-D02	AK105018
001-009-D03	AK060377
001-009-D04	AK058931
001-009-D07	AK060378
001-009-D09	AK058932
001-009-D10	AK104298
001-009-D11	AK060379
001-009-D12	AK058933
001-009-E01	AK060380
001-009-E02	AK060381
001-009-E05	AK104024
001-009-E07	AK111981
001-009-E08	AK060382
001-009-E09	AK058934
001-009-E12	AK058935
001-009-F01	AK105019
001-009-F02	AK060383
001-009-F03	AK058936
001-009-F04	AK060384
001-009-F05	AK060385
001-009-F06	AK060386
001-009-F07	AK058937
001-009-F08	AK058938
001-009-F11	AK104025
001-009-G05	AK058939
001-009-G06	AK060387
001-009-G07	AK058940
001-009-G10	AK060388
001-009-H01	AK060389
001-009-H02	AK058941
001-009-H03	AK060390
001-009-H05	AK104026
001-009-H06	AK058942
001-009-H08	AK058943
001-009-H09	AK058944
001-009-H10	AK058945
001-009-H11	AK058946
001-010-A02	AK060391
001-010-A04	AK058203
001-010-A05	AK105020
001-010-A06	AK058204
001-010-A07	AK058205
001-010-A08	AK058206
001-010-A09	AK058207
001-010-A10	AK060392
001-010-A11	AK060393
001-010-A12	AK060394
001-010-B01	AK060395
001-010-B03	AK060396
001-010-B05	AK060397
001-010-B06	AK060398
001-010-B07	AK058208
001-010-B08	AK060399
001-010-B09	AK058209
001-010-B10	AK060400
001-010-B11	AK060401
001-010-C04	AK060402
001-010-C05	AK058210
001-010-C06	AK058211
001-010-C07	AK103912
001-010-C08	AK060403
001-010-C09	AK060404
001-010-C10	AK058212
001-010-D01	AK058213
001-010-D02	AK104299
001-010-D03	AK111919
001-010-D04	AK060405
001-010-D05	AK060406
001-010-D06	AK060407
001-010-D07	AK060408
001-010-D09	AK060409
001-010-D10	AK060410
001-010-D11	AK058214
001-010-D12	AK058215
001-010-E02	AK105021
001-010-E03	AK060411
001-010-E04	AK060412
001-010-E05	AK060413
001-010-E09	AK060414
001-010-E10	AK058216
001-010-E11	AK060415
001-010-E12	AK060416
001-010-F01	AK060417
001-010-F03	AK058217
001-010-F04	AK058218
001-010-F05	AK058219
001-010-F06	AK060418
001-010-F08	AK104300
001-010-F09	AK058220
001-010-F10	AK060419
001-010-G01	AK058221
001-010-G03	AK058222
001-010-G04	AK058223
001-010-G05	AK060420
001-010-G06	AK060421
001-010-G07	AK060422
001-010-G09	AK105022
001-010-G11	AK058224
001-010-G12	AK058225
001-010-H01	AK060423
001-010-H04	AK060424
001-010-H05	AK105023
001-010-H07	AK058226
001-010-H09	AK060425
001-010-H10	AK060426
001-010-H11	AK058227
001-010-H12	AK058228
001-011-A01	AK060427
001-011-A02	AK060428
001-011-A04	AK058229
001-011-A07	AK060429
001-011-A08	AK104301
001-011-A10	AK060430
001-011-A11	AK105024
001-011-B02	AK060431
001-011-B03	AK060432
001-011-B05	AK058230
001-011-B07	AK060433
001-011-B08	AK060434
001-011-B10	AK060435
001-011-B12	AK058231
001-011-C02	AK058232
001-011-C03	AK104302
001-011-C08	AK058233
001-011-C09	AK058234
001-011-C12	AK060436
001-011-D02	AK060437
001-011-D03	AK060438
001-011-D08	AK060439
001-011-D09	AK058235
001-011-D11	AK060440
001-011-E01	AK058236
001-011-E02	AK058237
001-011-E03	AK060441
001-011-E04	AK060442
001-011-E08	AK060443
001-011-E09	AK111920
001-011-E10	AK060444
001-011-E11	AK060445
001-011-F02	AK060446
001-011-F04	AK104303
001-011-F06	AK058238
001-011-F08	AK060447
001-011-F09	AK060448
001-011-F10	AK060449
001-011-F11	AK103913
001-011-G01	AK058239
001-011-G03	AK060450
001-011-G04	AK060451
001-011-G05	AK060452
001-011-G06	AK060453
001-011-G07	AK060454
001-011-G08	AK105025
001-011-G09	AK058240
001-011-G10	AK058241
001-011-H02	AK105026
001-011-H04	AK058242
001-011-H08	AK058243
001-011-H09	AK058244
001-012-A03	AK105027
001-012-A05	AK060455
001-012-A06	AK058245
001-012-A07	AK060456
001-012-A08	AK058246
001-012-A09	AK060457
001-012-A11	AK060458
001-012-B01	AK060459
001-012-B04	AK058247
001-012-B05	AK058248
001-012-B07	AK060460
001-012-B08	AK058249
001-012-B10	AK060461
001-012-B11	AK058250
001-012-C02	AK058251
001-012-C03	AK058252
001-012-C05	AK060462
001-012-C07	AK060463
001-012-C08	AK060464
001-012-C09	AK058253
001-012-C10	AK060465
001-012-C11	AK058254
001-012-C12	AK060466
001-012-D02	AK058255
001-012-D04	AK058256
001-012-D05	AK104304
001-012-D06	AK058257
001-012-D07	AK060467
001-012-D08	AK060468
001-012-D11	AK104305
001-012-D12	AK060469
001-012-E01	AK105028
001-012-E02	AK060470
001-012-E03	AK104306
001-012-E06	AK060471
001-012-E07	AK104307
001-012-E08	AK060472
001-012-E09	AK111982
001-012-E10	AK060473
001-012-E11	AK058258
001-012-E12	AK058259
001-012-F02	AK060474
001-012-F03	AK060475
001-012-F04	AK060476
001-012-F05	AK105029
001-012-F06	AK105030
001-012-F09	AK060477
001-012-F12	AK060478
001-012-G03	AK058260
001-012-G05	AK060479
001-012-G06	AK058261
001-012-G08	AK060480
001-012-G10	AK103914
001-012-G11	AK060481
001-012-G12	AK060482
001-012-H04	AK104308
001-012-H07	AK058262
001-012-H08	AK058263
001-012-H11	AK111983
001-012-H12	AK060483
001-013-A02	AK103915
001-013-A03	AK058264
001-013-A04	AK103916
001-013-A05	AK058265
001-013-A06	AK103917
001-013-A07	AK058266
001-013-A08	AK103918
001-013-A09	AK103919
001-013-A10	AK111921
001-013-A11	AK058267
001-013-B01	AK058268
001-013-B02	AK058269
001-013-B03	AK111922
001-013-B04	AK103920
001-013-B05	AK060484
001-013-B06	AK058270
001-013-B07	AK103921
001-013-B08	AK058271
001-013-B09	AK058272
001-013-B10	AK103922
001-013-B11	AK058273
001-013-B12	AK111923
001-013-C02	AK058274
001-013-C03	AK111924
001-013-C04	AK058275
001-013-C05	AK058276
001-013-C06	AK058277
001-013-C08	AK058278
001-013-C09	AK058279
001-013-C10	AK058280
001-013-C11	AK103923
001-013-C12	AK103924
001-013-D01	AK103925
001-013-D02	AK103926
001-013-D03	AK104309
001-013-D04	AK103927
001-013-D05	AK058281
001-013-D06	AK058282
001-013-D07	AK058283
001-013-D08	AK060485
001-013-D09	AK058284
001-013-D10	AK103928
001-013-D11	AK103929
001-013-D12	AK058285
001-013-E01	AK058286
001-013-E02	AK058287
001-013-E03	AK103930
001-013-E04	AK058288
001-013-E05	AK103931
001-013-E06	AK058289
001-013-E07	AK058290
001-013-E08	AK058291
001-013-E09	AK103932
001-013-E10	AK060486
001-013-E11	AK103933
001-013-E12	AK058292
001-013-F01	AK058293
001-013-F02	AK058294
001-013-F03	AK058295
001-013-F04	AK058296
001-013-F05	AK058297
001-013-F06	AK103934
001-013-F07	AK058298
001-013-F09	AK103935
001-013-F10	AK058299
001-013-F11	AK058300
001-013-F12	AK058301
001-013-G01	AK103936
001-013-G02	AK103937
001-013-G03	AK103938
001-013-G04	AK058302
001-013-G06	AK058303
001-013-G07	AK103939
001-013-G08	AK103940
001-013-G09	AK103941
001-013-G11	AK103942
001-013-G12	AK103943
001-013-H01	AK058304
001-013-H02	AK058305
001-013-H03	AK058306
001-013-H04	AK058307
001-013-H06	AK104310
001-013-H07	AK058308
001-013-H08	AK058309
001-013-H09	AK058310
001-013-H11	AK058311
001-013-H12	AK058312
001-014-A01	AK103944
001-014-A03	AK058313
001-014-A04	AK058314
001-014-A05	AK103945
001-014-A06	AK058315
001-014-A07	AK058316
001-014-A08	AK058317
001-014-A09	AK058318
001-014-A10	AK058319
001-014-A11	AK058320
001-014-B01	AK058321
001-014-B02	AK103946
001-014-B04	AK103947
001-014-B05	AK103948
001-014-B06	AK058322
001-014-B07	AK058323
001-014-B08	AK058324
001-014-B09	AK103949
001-014-B10	AK058325
001-014-B11	AK058326
001-014-B12	AK058327
001-014-C01	AK058328
001-014-C02	AK058329
001-014-C04	AK111925
001-014-C05	AK060487
001-014-C06	AK058330
001-014-C07	AK060488
001-014-C08	AK058331
001-014-C09	AK111926
001-014-C10	AK058332
001-014-C11	AK058333
001-014-C12	AK058334
001-014-D01	AK103950
001-014-D02	AK058335
001-014-D03	AK058336
001-014-D04	AK058337
001-014-D05	AK058338
001-014-D06	AK058339
001-014-D07	AK058340
001-014-D08	AK058341
001-014-D09	AK058342
001-014-D10	AK058343
001-014-D11	AK058344
001-014-D12	AK058345
001-014-E01	AK103951
001-014-E02	AK058346
001-014-E03	AK058347
001-014-E04	AK058348
001-014-E05	AK058349
001-014-E06	AK058350
001-014-E07	AK058351
001-014-E08	AK058352
001-014-E09	AK058353
001-014-E10	AK058354
001-014-E11	AK058355
001-014-E12	AK058356
001-014-F01	AK058357
001-014-F02	AK058358
001-014-F03	AK058359
001-014-F04	AK058360
001-014-F05	AK058361
001-014-F06	AK058362
001-014-F07	AK103952
001-014-F08	AK058363
001-014-F09	AK058364
001-014-F11	AK058365
001-014-F12	AK058366
001-014-G01	AK058367
001-014-G02	AK103953
001-014-G03	AK058368
001-014-G04	AK058369
001-014-G05	AK058370
001-014-G06	AK058371
001-014-G07	AK058372
001-014-G08	AK058373
001-014-G09	AK058374
001-014-G10	AK058375
001-014-G11	AK058376
001-014-G12	AK058377
001-014-H01	AK058378
001-014-H02	AK058379
001-014-H03	AK103954
001-014-H04	AK058380
001-014-H05	AK058381
001-014-H07	AK058382
001-014-H08	AK103955
001-014-H09	AK058383
001-014-H10	AK058384
001-014-H11	AK058385
001-014-H12	AK058386
001-015-A01	AK058387
001-015-A02	AK058388
001-015-A03	AK103956
001-015-A04	AK058389
001-015-A05	AK058390
001-015-A07	AK058391
001-015-A08	AK058392
001-015-A09	AK058393
001-015-A10	AK058394
001-015-A11	AK058395
001-015-A12	AK058396
001-015-B01	AK058397
001-015-B02	AK103957
001-015-B03	AK058398
001-015-B04	AK058399
001-015-B05	AK058400
001-015-B06	AK058401
001-015-B07	AK058402
001-015-B08	AK058403
001-015-B09	AK058404
001-015-B10	AK058405
001-015-B11	AK058406
001-015-B12	AK058407
001-015-C01	AK103958
001-015-C02	AK103959
001-015-C03	AK058408
001-015-C05	AK058409
001-015-C07	AK060489
001-015-C08	AK058410
001-015-C09	AK058411
001-015-C10	AK111927
001-015-C11	AK058412
001-015-C12	AK058413
001-015-D01	AK058414
001-015-D02	AK058415
001-015-D03	AK058416
001-015-D04	AK058417
001-015-D05	AK058418
001-015-D06	AK058419
001-015-D07	AK103960
001-015-D08	AK058420
001-015-D09	AK058421
001-015-D10	AK058422
001-015-D11	AK058423
001-015-D12	AK058424
001-015-E01	AK058425
001-015-E02	AK058426
001-015-E04	AK111928
001-015-E06	AK103961
001-015-E07	AK058427
001-015-E08	AK058428
001-015-E09	AK058429
001-015-E10	AK058430
001-015-E11	AK058431
001-015-E12	AK058432
001-015-F01	AK058433
001-015-F02	AK103962
001-015-F04	AK058434
001-015-F05	AK103963
001-015-F06	AK058435
001-015-F07	AK058436
001-015-F08	AK058437
001-015-F09	AK058438
001-015-F10	AK058439
001-015-F11	AK058440
001-015-F12	AK103964
001-015-G01	AK058441
001-015-G02	AK058442
001-015-G03	AK058443
001-015-G04	AK058444
001-015-G05	AK058445
001-015-G06	AK058446
001-015-G07	AK058447
001-015-G08	AK058448
001-015-G09	AK058449
001-015-G11	AK103965
001-015-G12	AK058450
001-015-H01	AK058451
001-015-H02	AK111929
001-015-H03	AK103966
001-015-H04	AK058452
001-015-H05	AK058453
001-015-H06	AK058454
001-015-H07	AK058455
001-015-H08	AK058456
001-015-H09	AK058457
001-015-H10	AK060490
001-015-H11	AK058458
001-015-H12	AK058459
001-016-A01	AK058460
001-016-A02	AK058461
001-016-A03	AK103967
001-016-A04	AK058462
001-016-A05	AK058463
001-016-A06	AK111930
001-016-A07	AK060491
001-016-A09	AK103968
001-016-A10	AK058464
001-016-A11	AK058465
001-016-A12	AK058466
001-016-B02	AK103969
001-016-B04	AK058467
001-016-B05	AK103970
001-016-B07	AK058468
001-016-B08	AK058469
001-016-B09	AK058470
001-016-B10	AK058471
001-016-B11	AK058472
001-016-B12	AK058473
001-016-C01	AK058474
001-016-C02	AK058475
001-016-C03	AK111931
001-016-C04	AK058476
001-016-C05	AK103971
001-016-C06	AK058477
001-016-C07	AK058478
001-016-C08	AK058479
001-016-C09	AK058480
001-016-C10	AK060492
001-016-C11	AK103972
001-016-C12	AK111932
001-016-D01	AK103973
001-016-D02	AK060493
001-016-D03	AK058481
001-016-D04	AK060494
001-016-D05	AK058482
001-016-D06	AK058483
001-016-D07	AK058484
001-016-D08	AK058485
001-016-D09	AK058486
001-016-D10	AK058487
001-016-D11	AK058488
001-016-D12	AK058489
001-016-E01	AK058490
001-016-E03	AK058491
001-016-E04	AK058492
001-016-E05	AK058493
001-016-E06	AK058494
001-016-E07	AK061585
001-016-E08	AK060495
001-016-E10	AK058495
001-016-E11	AK058496
001-016-E12	AK058497
001-016-F01	AK058498
001-016-F02	AK058499
001-016-F03	AK058500
001-016-F04	AK058501
001-016-F05	AK103974
001-016-F06	AK103975
001-016-F07	AK058502
001-016-F08	AK058503
001-016-F09	AK058504
001-016-F10	AK103976
001-016-F11	AK060496
001-016-F12	AK058505
001-016-G01	AK058506
001-016-G02	AK103977
001-016-G03	AK058507
001-016-G04	AK058508
001-016-G05	AK060497
001-016-G06	AK058509
001-016-G07	AK058510
001-016-G08	AK058511
001-016-G09	AK058512
001-016-G10	AK058513
001-016-G11	AK058514
001-016-G12	AK058515
001-016-H01	AK058516
001-016-H02	AK058517
001-016-H04	AK058518
001-016-H05	AK058519
001-016-H06	AK058520
001-016-H07	AK058521
001-016-H08	AK103978
001-016-H09	AK058522
001-016-H10	AK058523
001-016-H11	AK058524
001-017-A01	AK058525
001-017-A02	AK058526
001-017-A03	AK058527
001-017-A04	AK058528
001-017-A05	AK058529
001-017-A06	AK058530
001-017-A07	AK105031
001-017-A08	AK058531
001-017-A09	AK058532
001-017-A10	AK058533
001-017-A11	AK058534
001-017-A12	AK058535
001-017-B01	AK058536
001-017-B02	AK058537
001-017-B03	AK058538
001-017-B04	AK058539
001-017-B05	AK103979
001-017-B06	AK058540
001-017-B07	AK103980
001-017-B08	AK058541
001-017-B09	AK058542
001-017-B10	AK111933
001-017-B11	AK058543
001-017-B12	AK058544
001-017-C01	AK061586
001-017-C02	AK058545
001-017-C03	AK103981
001-017-C04	AK058546
001-017-C05	AK058547
001-017-C06	AK058548
001-017-C07	AK058549
001-017-C08	AK058550
001-017-C09	AK058551
001-017-C10	AK058552
001-017-C11	AK058553
001-017-C12	AK058554
001-017-D01	AK104311
001-017-D02	AK060498
001-017-D03	AK058555
001-017-D04	AK058556
001-017-D05	AK058557
001-017-D06	AK103982
001-017-D07	AK058558
001-017-D08	AK058559
001-017-D09	AK058560
001-017-D10	AK058561
001-017-D11	AK058562
001-017-D12	AK058563
001-017-E01	AK058564
001-017-E02	AK058565
001-017-E03	AK058566
001-017-E04	AK058567
001-017-E05	AK058568
001-017-E06	AK058569
001-017-E07	AK058570
001-017-E08	AK058571
001-017-E09	AK058572
001-017-E10	AK058573
001-017-E11	AK058574
001-017-E12	AK060499
001-017-F01	AK058575
001-017-F02	AK058576
001-017-F03	AK058577
001-017-F04	AK058578
001-017-F05	AK058579
001-017-F06	AK058580
001-017-F07	AK058581
001-017-F08	AK060500
001-017-F09	AK103983
001-017-F10	AK058582
001-017-F11	AK058583
001-017-F12	AK058584
001-017-G01	AK058585
001-017-G02	AK058586
001-017-G03	AK058587
001-017-G04	AK058588
001-017-G05	AK058589
001-017-G06	AK103984
001-017-G07	AK058590
001-017-G08	AK058591
001-017-G09	AK058592
001-017-G10	AK060501
001-017-G11	AK103985
001-017-G12	AK058593
001-017-H01	AK058594
001-017-H02	AK058595
001-017-H03	AK058596
001-017-H04	AK058597
001-017-H05	AK058598
001-017-H06	AK058599
001-017-H07	AK058600
001-017-H08	AK058601
001-017-H09	AK058602
001-017-H10	AK103986
001-017-H11	AK103987
001-017-H12	AK058603
001-018-A01	AK058604
001-018-A02	AK058605
001-018-A03	AK058606
001-018-A04	AK104670
001-018-A05	AK058607
001-018-A06	AK058608
001-018-A07	AK058609
001-018-A08	AK103988
001-018-A09	AK058610
001-018-A10	AK058611
001-018-A11	AK058612
001-018-A12	AK058613
001-018-B01	AK058614
001-018-B02	AK058615
001-018-B03	AK058616
001-018-B04	AK058617
001-018-B05	AK058618
001-018-B06	AK058619
001-018-B07	AK058620
001-018-B08	AK058621
001-018-B09	AK103989
001-018-B10	AK058622
001-018-B11	AK103990
001-018-B12	AK058623
001-018-C01	AK058624
001-018-C02	AK058625
001-018-C03	AK058626
001-018-C04	AK058627
001-018-C05	AK058628
001-018-C06	AK058629
001-018-C07	AK103991
001-018-C08	AK103992
001-018-C09	AK058630
001-018-C10	AK058631
001-018-C12	AK058632
001-018-D01	AK058633
001-018-D02	AK058634
001-018-D03	AK058635
001-018-D05	AK058636
001-018-D06	AK058637
001-018-D07	AK060502
001-018-D08	AK058638
001-018-D09	AK058639
001-018-D10	AK103993
001-018-D11	AK060503
001-018-D12	AK058640
001-018-E01	AK058641
001-018-E04	AK060504
001-018-E05	AK058642
001-018-E06	AK058643
001-018-E07	AK058644
001-018-E08	AK058645
001-018-E09	AK058646
001-018-E10	AK058647
001-018-E11	AK058648
001-018-E12	AK058649
001-018-F01	AK058650
001-018-F02	AK058651
001-018-F03	AK058652
001-018-F04	AK058653
001-018-F05	AK058654
001-018-F06	AK103994
001-018-F07	AK058655
001-018-F08	AK058656
001-018-F09	AK058657
001-018-F10	AK058658
001-018-F11	AK058659
001-018-F12	AK103995
001-018-G01	AK058660
001-018-G03	AK103996
001-018-G04	AK058661
001-018-G05	AK058662
001-018-G06	AK058663
001-018-G07	AK058664
001-018-G08	AK058665
001-018-G09	AK058666
001-018-G10	AK104312
001-018-G11	AK058667
001-018-G12	AK058668
001-018-H01	AK058669
001-018-H02	AK058670
001-018-H03	AK058671
001-018-H04	AK058672
001-018-H05	AK058673
001-018-H06	AK058674
001-018-H07	AK058675
001-018-H08	AK058676
001-018-H09	AK058677
001-018-H10	AK058678
001-018-H11	AK060505
001-018-H12	AK058679
001-019-A01	AK058680
001-019-A02	AK060506
001-019-A03	AK060507
001-019-A04	AK058681
001-019-A05	AK058682
001-019-A06	AK058683
001-019-A07	AK058684
001-019-A09	AK058685
001-019-A10	AK058686
001-019-A11	AK058687
001-019-A12	AK058688
001-019-B02	AK058689
001-019-B03	AK058690
001-019-B04	AK058691
001-019-B05	AK058692
001-019-B06	AK058693
001-019-B07	AK058694
001-019-B08	AK058695
001-019-B09	AK058696
001-019-B10	AK058697
001-019-B11	AK103997
001-019-B12	AK060508
001-019-C01	AK058698
001-019-C02	AK058699
001-019-C03	AK058700
001-019-C04	AK058701
001-019-C05	AK103998
001-019-C06	AK058702
001-019-C07	AK058703
001-019-C08	AK058704
001-019-C09	AK058705
001-019-C11	AK058706
001-019-C12	AK058707
001-019-D01	AK060509
001-019-D02	AK060510
001-019-D03	AK058708
001-019-D04	AK058709
001-019-D05	AK058710
001-019-D06	AK060511
001-019-D07	AK058711
001-019-D08	AK058712
001-019-D09	AK058713
001-019-D10	AK103999
001-019-D11	AK058714
001-019-D12	AK058715
001-019-E01	AK058716
001-019-E02	AK058717
001-019-E03	AK060512
001-019-E04	AK104000
001-019-E05	AK104001
001-019-E06	AK058718
001-019-E07	AK058719
001-019-E08	AK058720
001-019-E09	AK058721
001-019-E10	AK058722
001-019-E11	AK058723
001-019-E12	AK111934
001-019-F01	AK060513
001-019-F02	AK058724
001-019-F03	AK058725
001-019-F04	AK058726
001-019-F05	AK060514
001-019-F06	AK058727
001-019-F07	AK058728
001-019-F08	AK058729
001-019-F09	AK058730
001-019-F10	AK058731
001-019-F11	AK058732
001-019-F12	AK058733
001-019-G01	AK058734
001-019-G02	AK058735
001-019-G03	AK058736
001-019-G04	AK058737
001-019-G05	AK058738
001-019-G06	AK058739
001-019-G07	AK058740
001-019-G08	AK058741
001-019-G09	AK058742
001-019-G10	AK058743
001-019-G11	AK104002
001-019-G12	AK058744
001-019-H02	AK058745
001-019-H03	AK058746
001-019-H04	AK058747
001-019-H05	AK058748
001-019-H07	AK058749
001-019-H08	AK058750
001-019-H09	AK058751
001-019-H10	AK058752
001-019-H11	AK104003
001-019-H12	AK058753
001-020-A01	AK060515
001-020-A02	AK060516
001-020-A03	AK058947
001-020-A04	AK104027
001-020-A05	AK058948
001-020-A06	AK058949
001-020-A07	AK058950
001-020-A08	AK060517
001-020-A09	AK058951
001-020-A10	AK058952
001-020-A11	AK058953
001-020-A12	AK104028
001-020-B01	AK058954
001-020-B02	AK058955
001-020-B04	AK058956
001-020-B05	AK058957
001-020-B06	AK104029
001-020-B07	AK058958
001-020-B08	AK058959
001-020-B09	AK060518
001-020-B10	AK060519
001-020-B11	AK058960
001-020-B12	AK058961
001-020-C01	AK104030
001-020-C02	AK060520
001-020-C03	AK058962
001-020-C04	AK058963
001-020-C05	AK058964
001-020-C06	AK060521
001-020-C07	AK058965
001-020-C08	AK058966
001-020-C09	AK058967
001-020-C10	AK058968
001-020-C11	AK058969
001-020-C12	AK058970
001-020-D01	AK058971
001-020-D02	AK058972
001-020-D03	AK058973
001-020-D04	AK058974
001-020-D05	AK058975
001-020-D06	AK058976
001-020-D07	AK058977
001-020-D08	AK058978
001-020-D09	AK058979
001-020-D10	AK104031
001-020-D11	AK058980
001-020-D12	AK058981
001-020-E01	AK058982
001-020-E02	AK058983
001-020-E03	AK060522
001-020-E04	AK058984
001-020-E05	AK060523
001-020-E06	AK058985
001-020-E07	AK058986
001-020-E08	AK104032
001-020-E09	AK060524
001-020-E10	AK058987
001-020-E11	AK060525
001-020-E12	AK060526
001-020-F01	AK058988
001-020-F02	AK060527
001-020-F03	AK058989
001-020-F06	AK061587
001-020-F07	AK058990
001-020-F08	AK058991
001-020-F09	AK058992
001-020-F10	AK104033
001-020-F11	AK058993
001-020-F12	AK058994
001-020-G01	AK111939
001-020-G02	AK058995
001-020-G03	AK058996
001-020-G04	AK060528
001-020-G05	AK058997
001-020-G06	AK058998
001-020-G07	AK104034
001-020-G08	AK058999
001-020-G09	AK059000
001-020-G10	AK059001
001-020-G11	AK104035
001-020-G12	AK104036
001-020-H01	AK059002
001-020-H02	AK059003
001-020-H03	AK059004
001-020-H04	AK059005
001-020-H05	AK059006
001-020-H06	AK060529
001-020-H07	AK059007
001-020-H08	AK059008
001-020-H09	AK059009
001-020-H10	AK059010
001-020-H11	AK059011
001-020-H12	AK060530
001-021-A02	AK060531
001-021-A03	AK060532
001-021-A04	AK059012
001-021-A05	AK060533
001-021-A06	AK059013
001-021-A07	AK104313
001-021-A08	AK059014
001-021-A09	AK059015
001-021-A10	AK059016
001-021-A11	AK059017
001-021-A12	AK060534
001-021-B01	AK059018
001-021-B02	AK059019
001-021-B03	AK059020
001-021-B04	AK059021
001-021-B05	AK059022
001-021-B06	AK059023
001-021-B07	AK059024
001-021-B08	AK061588
001-021-B09	AK059025
001-021-B10	AK059026
001-021-B11	AK059027
001-021-B12	AK059028
001-021-C01	AK059029
001-021-C02	AK059030
001-021-C03	AK059031
001-021-C04	AK111940
001-021-C05	AK059032
001-021-C06	AK059033
001-021-C07	AK059034
001-021-C08	AK060535
001-021-C09	AK059035
001-021-C10	AK059036
001-021-C11	AK059037
001-021-C12	AK059038
001-021-D01	AK059039
001-021-D02	AK060536
001-021-D03	AK059040
001-021-D04	AK059041
001-021-D05	AK059042
001-021-D06	AK059043
001-021-D07	AK059044
001-021-D08	AK059045
001-021-D09	AK059046
001-021-D10	AK059047
001-021-D11	AK060537
001-021-D12	AK059048
001-021-E01	AK059049
001-021-E02	AK060538
001-021-E03	AK060539
001-021-E04	AK060540
001-021-E05	AK060541
001-021-E06	AK060542
001-021-E07	AK060543
001-021-E08	AK059050
001-021-E09	AK059051
001-021-E10	AK111941
001-021-E11	AK059052
001-021-E12	AK059053
001-021-F01	AK059054
001-021-F02	AK059055
001-021-F03	AK060544
001-021-F04	AK059056
001-021-F05	AK060545
001-021-F06	AK059057
001-021-F07	AK104037
001-021-F08	AK060546
001-021-F09	AK104038
001-021-F10	AK059058
001-021-F11	AK111942
001-021-F12	AK059059
001-021-G01	AK059060
001-021-G02	AK059061
001-021-G03	AK059062
001-021-G04	AK060547
001-021-G05	AK059063
001-021-G06	AK104039
001-021-G07	AK104040
001-021-G08	AK059064
001-021-G09	AK059065
001-021-G10	AK059066
001-021-G11	AK059067
001-021-G12	AK061589
001-021-H01	AK059068
001-021-H02	AK059069
001-021-H03	AK059070
001-021-H04	AK060548
001-021-H05	AK061590
001-021-H06	AK059071
001-021-H07	AK060549
001-021-H08	AK059072
001-021-H09	AK059073
001-021-H10	AK060550
001-021-H11	AK104041
001-021-H12	AK104042
001-022-A01	AK059074
001-022-A02	AK060551
001-022-A03	AK111943
001-022-A04	AK059075
001-022-A05	AK059076
001-022-A06	AK060552
001-022-A07	AK059077
001-022-A08	AK059078
001-022-A09	AK059079
001-022-A10	AK059080
001-022-A11	AK059081
001-022-A12	AK059082
001-022-B01	AK059083
001-022-B02	AK059084
001-022-B03	AK059085
001-022-B04	AK059086
001-022-B05	AK061591
001-022-B06	AK059087
001-022-B07	AK059088
001-022-B08	AK059089
001-022-B09	AK060553
001-022-B10	AK059090
001-022-B11	AK060554
001-022-B12	AK059091
001-022-C01	AK059092
001-022-C02	AK059093
001-022-C03	AK059094
001-022-C04	AK059095
001-022-C05	AK059096
001-022-C06	AK059097
001-022-C07	AK059098
001-022-C08	AK059099
001-022-C09	AK111944
001-022-C10	AK104043
001-022-C12	AK059100
001-022-D01	AK059101
001-022-D02	AK059102
001-022-D03	AK059103
001-022-D04	AK060555
001-022-D05	AK059104
001-022-D06	AK059105
001-022-D07	AK059106
001-022-D08	AK060556
001-022-D09	AK059107
001-022-D10	AK059108
001-022-D11	AK060557
001-022-D12	AK059109
001-022-E01	AK059110
001-022-E02	AK059111
001-022-E03	AK059112
001-022-E04	AK059113
001-022-E05	AK060558
001-022-E06	AK059114
001-022-E07	AK059115
001-022-E08	AK060559
001-022-E09	AK059116
001-022-E10	AK059117
001-022-E11	AK059118
001-022-E12	AK059119
001-022-F02	AK059120
001-022-F03	AK059121
001-022-F04	AK104044
001-022-F05	AK111984
001-022-F06	AK104045
001-022-F07	AK059122
001-022-F08	AK059123
001-022-F09	AK059124
001-022-F10	AK059125
001-022-F11	AK060560
001-022-F12	AK059126
001-022-G01	AK059127
001-022-G02	AK059128
001-022-G03	AK059129
001-022-G04	AK060561
001-022-G05	AK060562
001-022-G06	AK104046
001-022-G07	AK059130
001-022-G08	AK059131
001-022-G09	AK060563
001-022-G10	AK059132
001-022-G11	AK060564
001-022-H01	AK059133
001-022-H02	AK104047
001-022-H03	AK104048
001-022-H04	AK059134
001-022-H05	AK059135
001-022-H06	AK059136
001-022-H07	AK059137
001-022-H08	AK060565
001-022-H09	AK059138
001-022-H10	AK059139
001-022-H11	AK061592
001-022-H12	AK104049
001-023-A01	AK060566
001-023-A02	AK104050
001-023-A03	AK059140
001-023-A05	AK059141
001-023-A06	AK061593
001-023-A07	AK059142
001-023-A08	AK104314
001-023-A09	AK059143
001-023-A10	AK059144
001-023-A12	AK059145
001-023-B01	AK059146
001-023-B02	AK059147
001-023-B03	AK060567
001-023-B04	AK104051
001-023-B05	AK060568
001-023-B06	AK059148
001-023-B07	AK059149
001-023-B08	AK059150
001-023-B10	AK059151
001-023-B11	AK059152
001-023-B12	AK059153
001-023-C01	AK060569
001-023-C02	AK059154
001-023-C03	AK060570
001-023-C04	AK060571
001-023-C05	AK059155
001-023-C08	AK060572
001-023-C09	AK060573
001-023-C11	AK059156
001-023-C12	AK104052
001-023-D01	AK059157
001-023-D02	AK059158
001-023-D03	AK059159
001-023-D04	AK060574
001-023-D05	AK059160
001-023-D06	AK059161
001-023-D07	AK111945
001-023-D08	AK059162
001-023-D09	AK059163
001-023-D10	AK060575
001-023-D11	AK059164
001-023-D12	AK060576
001-023-E01	AK059165
001-023-E02	AK059166
001-023-E03	AK059167
001-023-E04	AK104315
001-023-E05	AK060577
001-023-E06	AK059168
001-023-E07	AK059169
001-023-E10	AK060578
001-023-E11	AK061594
001-023-E12	AK059170
001-023-F01	AK059171
001-023-F02	AK059172
001-023-F03	AK059173
001-023-F04	AK059174
001-023-F05	AK059175
001-023-F06	AK059176
001-023-F08	AK059177
001-023-F09	AK060579
001-023-F10	AK059178
001-023-F11	AK059179
001-023-F12	AK059180
001-023-G01	AK059181
001-023-G02	AK059182
001-023-G03	AK104053
001-023-G04	AK060580
001-023-G05	AK061595
001-023-G06	AK059183
001-023-G07	AK059184
001-023-G08	AK059185
001-023-G09	AK059186
001-023-G11	AK059187
001-023-G12	AK059188
001-023-H01	AK060581
001-023-H02	AK059189
001-023-H03	AK059190
001-023-H04	AK059191
001-023-H05	AK060582
001-023-H06	AK060583
001-023-H07	AK104316
001-023-H08	AK060584
001-023-H09	AK059192
001-023-H10	AK059193
001-023-H12	AK059194
001-024-A01	AK059195
001-024-A02	AK104054
001-024-A03	AK059196
001-024-A04	AK111946
001-024-A05	AK059197
001-024-A06	AK059198
001-024-A07	AK059199
001-024-A08	AK059200
001-024-A09	AK059201
001-024-A10	AK059202
001-024-A11	AK059203
001-024-A12	AK059204
001-024-B01	AK059205
001-024-B02	AK060585
001-024-B03	AK060586
001-024-B04	AK059206
001-024-B05	AK059207
001-024-B06	AK059208
001-024-B07	AK060587
001-024-B08	AK059209
001-024-B09	AK104055
001-024-B10	AK059210
001-024-B11	AK060588
001-024-B12	AK059211
001-024-C01	AK059212
001-024-C02	AK104056
001-024-C03	AK104317
001-024-C04	AK061596
001-024-C05	AK059213
001-024-C06	AK059214
001-024-C07	AK059215
001-024-C08	AK059216
001-024-C09	AK059217
001-024-C10	AK059218
001-024-C11	AK060589
001-024-C12	AK059219
001-024-D01	AK059220
001-024-D02	AK104318
001-024-D03	AK059221
001-024-D04	AK059222
001-024-D05	AK059223
001-024-D06	AK059224
001-024-D07	AK059225
001-024-D08	AK059226
001-024-D09	AK060590
001-024-D10	AK059227
001-024-D11	AK059228
001-024-D12	AK060591
001-024-E01	AK104057
001-024-E02	AK059229
001-024-E03	AK059230
001-024-E05	AK059231
001-024-E06	AK060592
001-024-E07	AK059232
001-024-E08	AK060593
001-024-E09	AK111947
001-024-E10	AK059233
001-024-E11	AK059234
001-024-E12	AK059235
001-024-F01	AK059236
001-024-F02	AK059237
001-024-F03	AK059238
001-024-F04	AK060594
001-024-F05	AK059239
001-024-F06	AK104058
001-024-F07	AK059240
001-024-F08	AK060595
001-024-F09	AK059241
001-024-F10	AK059242
001-024-F11	AK059243
001-024-F12	AK104059
001-024-G01	AK104060
001-024-G02	AK059244
001-024-G03	AK059245
001-024-G04	AK060596
001-024-G05	AK059246
001-024-G06	AK059247
001-024-G07	AK059248
001-024-G08	AK060597
001-024-G09	AK061597
001-024-G10	AK059249
001-024-G11	AK060598
001-024-G12	AK059250
001-024-H01	AK060599
001-024-H02	AK060600
001-024-H03	AK059251
001-024-H04	AK059252
001-024-H05	AK059253
001-024-H06	AK059254
001-024-H07	AK060601
001-024-H08	AK059255
001-024-H09	AK059256
001-024-H10	AK060602
001-024-H11	AK059257
001-025-A01	AK060603
001-025-A02	AK059258
001-025-A04	AK104061
001-025-A05	AK059259
001-025-A06	AK104062
001-025-A07	AK059260
001-025-A08	AK059261
001-025-A09	AK059262
001-025-A10	AK059263
001-025-A11	AK059264
001-025-A12	AK059265
001-025-B01	AK060604
001-025-B02	AK059266
001-025-B03	AK111985
001-025-B05	AK059267
001-025-B06	AK059268
001-025-B07	AK059269
001-025-B08	AK059270
001-025-B09	AK060605
001-025-B10	AK060606
001-025-B11	AK059271
001-025-B12	AK059272
001-025-C01	AK059273
001-025-C02	AK059274
001-025-C03	AK059275
001-025-C04	AK060607
001-025-C05	AK059276
001-025-C06	AK105032
001-025-C07	AK059277
001-025-C08	AK059278
001-025-C09	AK104063
001-025-C10	AK059279
001-025-C11	AK059280
001-025-C12	AK104064
001-025-D01	AK060608
001-025-D02	AK059281
001-025-D03	AK060609
001-025-D04	AK104671
001-025-D05	AK059282
001-025-D06	AK059283
001-025-D07	AK059284
001-025-D08	AK060610
001-025-D09	AK059285
001-025-D10	AK059286
001-025-D11	AK059287
001-025-D12	AK059288
001-025-E01	AK059289
001-025-E02	AK059290
001-025-E03	AK059291
001-025-E04	AK104319
001-025-E05	AK059292
001-025-E06	AK060611
001-025-E07	AK059293
001-025-E08	AK059294
001-025-E09	AK059295
001-025-E10	AK059296
001-025-E11	AK059297
001-025-E12	AK059298
001-025-F01	AK059299
001-025-F02	AK059300
001-025-F03	AK060612
001-025-F04	AK104065
001-025-F05	AK059301
001-025-F06	AK060613
001-025-F07	AK059302
001-025-F10	AK059303
001-025-F11	AK059304
001-025-F12	AK059305
001-025-G01	AK059306
001-025-G02	AK059307
001-025-G03	AK111948
001-025-G04	AK111986
001-025-G05	AK059308
001-025-G06	AK059309
001-025-G07	AK059310
001-025-G08	AK059311
001-025-G09	AK060614
001-025-G10	AK059312
001-025-G11	AK059313
001-025-G12	AK059314
001-025-H01	AK104320
001-025-H02	AK059315
001-025-H03	AK059316
001-025-H04	AK059317
001-025-H05	AK059318
001-025-H06	AK059319
001-025-H07	AK059320
001-025-H08	AK059321
001-025-H09	AK059322
001-025-H10	AK059323
001-025-H11	AK059324
001-025-H12	AK060615
001-026-A01	AK059325
001-026-A02	AK059326
001-026-A03	AK059327
001-026-A04	AK059328
001-026-A05	AK059329
001-026-A06	AK059330
001-026-A07	AK059331
001-026-A08	AK059332
001-026-A09	AK059333
001-026-A10	AK059334
001-026-A11	AK059335
001-026-A12	AK059336
001-026-B01	AK059337
001-026-B02	AK059338
001-026-B03	AK059339
001-026-B04	AK059340
001-026-B05	AK059341
001-026-B06	AK059342
001-026-B07	AK059343
001-026-B08	AK060616
001-026-B09	AK059344
001-026-B10	AK059345
001-026-B11	AK060617
001-026-B12	AK111987
001-026-C01	AK059346
001-026-C02	AK060618
001-026-C03	AK059347
001-026-C04	AK111949
001-026-C05	AK104066
001-026-C06	AK060619
001-026-C07	AK059348
001-026-C08	AK059349
001-026-C09	AK059350
001-026-C10	AK059351
001-026-C11	AK104321
001-026-C12	AK059352
001-026-D01	AK059353
001-026-D02	AK060620
001-026-D03	AK060621
001-026-D04	AK059354
001-026-D05	AK059355
001-026-D06	AK059356
001-026-D07	AK059357
001-026-D08	AK059358
001-026-D09	AK104067
001-026-D10	AK060622
001-026-D11	AK059359
001-026-D12	AK059360
001-026-E01	AK059361
001-026-E02	AK059362
001-026-E03	AK059363
001-026-E04	AK059364
001-026-E05	AK059365
001-026-E07	AK059366
001-026-E08	AK059367
001-026-E09	AK111950
001-026-E10	AK059368
001-026-E11	AK059369
001-026-E12	AK059370
001-026-F01	AK059371
001-026-F02	AK059372
001-026-F03	AK059373
001-026-F04	AK104672
001-026-F05	AK059374
001-026-F06	AK059375
001-026-F07	AK060623
001-026-F08	AK104068
001-026-F09	AK059376
001-026-F10	AK059377
001-026-F11	AK059378
001-026-F12	AK059379
001-026-G01	AK059380
001-026-G02	AK059381
001-026-G03	AK060624
001-026-G04	AK059382
001-026-G05	AK104069
001-026-G06	AK059383
001-026-G07	AK059384
001-026-G08	AK060625
001-026-G09	AK060626
001-026-G10	AK059385
001-026-G11	AK104673
001-026-G12	AK059386
001-026-H01	AK060627
001-026-H02	AK059387
001-026-H03	AK059388
001-026-H04	AK060628
001-026-H05	AK059389
001-026-H06	AK059390
001-026-H07	AK059391
001-026-H08	AK059392
001-026-H10	AK060629
001-026-H11	AK059393
001-026-H12	AK059394
001-027-A01	AK060630
001-027-A02	AK104322
001-027-A03	AK060631
001-027-A05	AK059395
001-027-A06	AK061598
001-027-A07	AK104070
001-027-A08	AK059396
001-027-A09	AK061599
001-027-A10	AK059397
001-027-A11	AK060632
001-027-A12	AK060633
001-027-B01	AK059398
001-027-B02	AK059399
001-027-B03	AK059400
001-027-B04	AK059401
001-027-B05	AK059402
001-027-B06	AK104071
001-027-B07	AK059403
001-027-B08	AK061600
001-027-B09	AK059404
001-027-B10	AK060634
001-027-B11	AK060635
001-027-B12	AK059405
001-027-C01	AK060636
001-027-C02	AK059406
001-027-C03	AK059407
001-027-C04	AK059408
001-027-C05	AK059409
001-027-C06	AK059410
001-027-C09	AK059411
001-027-C10	AK104072
001-027-C11	AK059412
001-027-C12	AK104073
001-027-D01	AK060637
001-027-D02	AK059413
001-027-D03	AK060638
001-027-D04	AK059414
001-027-D05	AK059415
001-027-D06	AK059416
[truncated: 33,189 more rows]
